# Supplementary material for: Animating fossilized invertebrates by motion reconstruction
Source: Natl Sci Rev. 2023 Oct 14;10(12):nwad268. doi: 10.1093/nsr/nwad268 (PMC10684265; doi:10.1093/nsr/nwad268)
Supplement: nwad268_Supplemental_Files [file nwad268_supplemental_files.zip]

Archive with 7 entries (7 files):
- Supplementary Data 1.obj
- Supplementary Data 2.obj
- Supplementary Information.docx
- Supplementary Movie 1.mp4
- Supplementary Movie 2.mp4
- Supplementary Movie 3.mp4
- Supplementary Movie 4.mp4
