# Supplementary material for: Animating fossilized invertebrates by motion reconstruction
Source: Natl Sci Rev. 2023 Oct 14;10(12):nwad268. doi: 10.1093/nsr/nwad268 (PMC10684265; doi:10.1093/nsr/nwad268)
Supplement: nwad268_Supplemental_Files [file nwad268_supplemental_files.zip › Supplementary Data 1.obj]

# File exported by Pixologic 3D Print Exporter for ZBrush
# http://www.pixologic.com
mtllib Tou _SubTool3.mtl

#Object: obj0
#Vertex Count: 25364
#Face Count: 50720
#Vertex Count: 25364
v 15.866300 8.949862 0.415026
v 15.842299 8.963317 0.366240
v 15.861949 8.936095 0.371316
v 15.789217 8.965382 0.231614
v 15.883287 8.960177 0.221517
v 17.111301 5.547603 -0.449694
v 15.439122 10.751708 -0.545127
v 8.065074 8.949862 0.415026
v 8.089075 8.963317 0.366240
v 8.069425 8.936095 0.371316
v 8.142157 8.965382 0.231614
v 8.048086 8.960177 0.221517
v 8.043799 9.008612 0.053216
v 8.294374 8.988975 -0.055197
v 9.702851 11.350298 -1.010755
v 6.667358 5.591462 0.053327
v 6.506497 5.154032 0.613069
v 15.703994 8.926859 -0.038826
v 4.362734 0.870973 2.628936
v 14.785896 11.222155 -1.566266
v 7.249743 6.901098 -0.576015
v 15.816715 9.873255 -0.977935
v 9.426237 11.670318 -1.551611
v 16.352003 4.489923 -0.122381
v 9.107628 13.291489 -1.210592
v 18.074570 2.385204 0.386880
v 8.858232 11.979822 -0.478518
v 15.147879 9.509515 -0.290620
v 7.306872 5.968768 0.579667
v 14.563958 14.799029 -0.610698
v 6.901427 6.231650 -0.015754
v 15.698812 6.105408 -0.279234
v 6.996920 3.165199 0.699226
v 10.178182 13.703879 -0.963920
v 6.716441 2.466110 0.428784
v 15.708044 10.323619 -0.868803
v 5.237564 2.976763 1.681652
v 4.920461 1.400914 4.533264
v 8.954310 12.208147 -0.504722
v 14.559208 11.200791 -0.532344
v 16.757734 5.364919 0.750001
v 13.917931 17.558756 -0.562903
v 17.694670 2.917641 1.768196
v 5.116696 0.865197 4.262125
v 14.114024 16.742815 -0.103133
v 18.070740 3.927288 0.734589
v 13.856421 13.449386 -0.778852
v 3.646788 2.112752 6.395283
v 20.455891 1.020653 4.936955
v 19.497389 1.679219 2.952774
v 8.197098 1.031691 0.623482
v 14.129740 11.833655 -1.036563
v 18.747324 0.075357 3.960488
v 6.860034 2.816134 0.924950
v 10.024712 17.851650 0.195024
v 19.892673 1.993670 5.035462
v 9.671656 16.279240 -0.763656
v 19.125898 -0.189887 4.335653
v 5.928842 2.886602 0.269859
v 17.609667 1.391479 1.746280
v 9.194253 13.990464 -0.716868
v 15.175736 0.631457 0.471534
v 10.249721 14.622515 -1.137030
v 16.861244 5.263773 -0.666631
v 15.187967 11.222235 -0.472478
v 8.435719 8.940514 -0.135548
v 10.495537 19.817244 0.359246
v 19.112009 0.522153 5.176017
v 16.297007 6.177828 -0.949732
v 15.484249 7.003970 -0.952264
v 10.488891 14.783775 -0.422266
v 14.259718 16.279240 -0.763656
v 9.199021 13.794353 -0.636425
v 6.416691 2.527919 1.610298
v 17.055899 6.151706 0.191746
v 14.015496 17.642052 -0.010540
v 8.166121 6.529252 -0.937517
v 13.681653 14.622515 -1.137030
v 19.463791 1.803347 6.008265
v 18.781233 1.099106 1.294963
v 8.184327 8.499913 -0.058806
v 9.814925 14.690351 -1.331893
v 5.685278 3.690921 1.029751
v 13.117706 18.883741 0.269733
v 18.609152 0.171199 3.649491
v 14.287680 12.713726 -1.522595
v 8.953665 0.275707 0.500883
v 10.359216 19.655172 0.319440
v 4.421537 0.279173 2.906428
v 16.425047 6.550851 0.397742
v 13.442483 14.783775 -0.422266
v 8.409209 6.910307 -0.173696
v 10.498667 15.983605 -0.737236
v 4.013346 2.075565 6.474512
v 8.386766 6.494500 -0.339803
v 19.194262 1.586903 1.813423
v 8.845103 12.417752 -1.094751
v 10.791320 18.169813 0.237840
v 10.484761 16.217430 -0.189241
v 15.078820 -0.068738 0.678448
v 16.708399 4.514114 0.785140
v 10.591045 19.233488 0.844850
v 5.597694 0.317660 1.550306
v 9.799094 12.676894 -0.525590
v 15.887574 9.008612 0.053216
v 19.178469 0.097733 2.682414
v 10.139296 18.559303 0.330474
v 9.710220 11.807032 -1.348239
v 4.997538 2.549764 1.878916
v 14.732352 13.794353 -0.636425
v 5.244757 2.550542 2.539878
v 17.188589 2.201293 1.028355
v 5.305165 0.246229 3.768554
v 13.222252 20.204159 0.645190
v 8.640463 8.843431 -1.412131
v 10.353607 20.003572 1.030048
v 16.636473 4.193630 -0.308862
v 14.724179 13.669533 -1.219909
v 15.575582 6.678580 -0.029245
v 18.986835 1.100057 1.526253
v 10.503654 21.218615 1.569195
v 15.068439 8.265666 -0.744414
v 20.240223 2.025062 5.242997
v 8.072530 8.927847 0.077946
v 13.382002 19.707983 0.990244
v 17.179672 4.384548 1.116740
v 5.835868 0.532797 1.143865
v 10.578531 21.646334 2.002104
v 5.024193 1.146332 4.404362
v 8.861347 12.517612 -0.846391
v 14.199336 16.787088 -0.521394
v 18.991610 1.382704 4.484432
v 17.253738 0.206460 1.030932
v 16.610987 7.306182 -0.465559
v 15.696347 0.378895 0.480201
v 8.661282 7.668572 -1.135495
v 19.923412 1.343861 3.951946
v 14.231774 15.585860 -0.185682
v 9.844285 12.693204 -1.382149
v 9.091048 8.905631 -0.513397
v 17.726433 4.535601 0.466716
v 16.730822 6.853892 -0.441410
v 16.364195 4.338610 0.024976
v 13.301904 18.261192 -0.261162
v 10.837198 21.794159 1.856832
v 5.160278 1.956836 1.131538
v 5.034229 2.380141 2.732357
v 9.855529 14.721823 -0.264986
v 15.767258 8.969674 0.148733
v 3.704107 0.778536 6.494465
v 20.138453 0.394207 6.251597
v 8.346820 9.125367 -0.062268
v 8.155758 7.147067 -1.171811
v 18.862608 2.618663 2.263260
v 7.697966 6.688527 -1.030324
v 7.222975 4.514114 0.785139
v 15.787374 8.404104 -0.030703
v 9.190651 12.890327 -1.428202
v 6.211201 1.912366 0.373282
v 16.010717 5.219479 -0.178341
v 10.566326 18.144701 0.473497
v 15.676684 6.292995 -0.605830
v 13.499636 19.287121 0.044155
v 19.434307 0.567996 5.873171
v 14.547879 13.770381 -0.138421
v 19.991070 0.033422 5.525437
v 17.308777 0.920828 1.524957
v 10.757262 18.548897 -0.011647
v 18.431217 2.522348 2.419759
v 15.451496 7.530797 -1.232365
v 5.741055 2.443407 2.266330
v 8.392743 10.087368 -0.368022
v 6.875476 6.151710 0.191744
v 8.727080 10.081938 -0.313415
v 14.361095 13.519860 -0.400849
v 19.764225 2.147757 5.367697
v 15.734276 1.031691 0.623482
v 14.433794 10.642376 -1.136690
v 6.208399 3.010989 1.768371
v 10.766294 17.839933 0.418776
v 18.246410 3.275012 0.657909
v 6.751702 4.384548 1.116740
v 16.591387 5.030382 -0.661024
v 4.476858 1.831839 4.769413
v 8.014920 8.313301 0.018281
v 9.112054 10.236949 -1.472932
v 13.324962 21.901812 2.318203
v 19.372946 1.677565 5.858593
v 10.103126 18.259117 -0.302583
v 7.466996 -0.021370 1.119032
v 8.148269 9.077415 0.234154
v 15.150113 12.129683 -0.803876
v 17.722975 3.010989 1.768371
v 13.143888 18.527536 0.180660
v 16.609863 7.295422 -0.053057
v 13.054222 20.664743 1.300782
v 16.366978 7.811061 0.044965
v 19.472738 0.467269 2.671945
v 9.918326 12.838177 -0.459409
v 6.736286 4.207303 -0.417107
v 19.213614 1.102995 5.554144
v 5.540751 1.676498 2.759983
v 4.167149 2.147757 5.367697
v 16.934454 3.165199 0.699226
v 8.221705 6.340494 -0.734881
v 4.194393 1.418712 3.499373
v 8.620747 10.863663 -0.452553
v 19.612370 -0.053401 5.306569
v 8.273986 10.400149 -1.064762
v 13.583637 15.353010 -0.377238
v 15.928426 7.742717 0.132110
v 13.385235 16.245255 -0.648634
v 10.056823 18.035038 0.351637
v 10.957640 21.033293 1.721737
v 13.753192 13.703879 -0.963920
v 10.877151 20.664743 1.300782
v 14.476458 10.115150 -0.699043
v 19.274363 1.778435 4.305204
v 13.563862 20.282856 1.166158
v 18.633299 3.002656 1.901993
v 14.831223 12.332552 -1.468490
v 14.977709 0.275707 0.500883
v 9.759164 11.861250 -0.643376
v 17.995285 0.744670 2.262196
v 10.462953 21.021606 1.660381
v 16.367104 0.964260 0.470293
v 7.820988 1.059845 0.449838
v 15.057265 8.415819 -0.441339
v 17.720173 1.912366 0.373282
v 17.877911 4.201280 1.248292
v 17.019102 3.781096 -0.292407
v 9.574165 11.116898 -0.791635
v 13.020939 20.188942 1.133729
v 15.570533 8.472857 -0.079174
v 6.983962 4.591533 0.970506
v 13.659266 14.186566 -0.561582
v 10.908977 21.213669 1.587769
v 18.003193 0.416914 1.985683
v 3.363388 0.837436 6.108013
v 6.912271 3.781093 -0.292405
v 17.265629 3.554713 1.298738
v 13.098125 20.478065 0.958120
v 20.589140 0.923725 6.035008
v 13.516413 20.579578 1.171717
v 10.129718 15.260483 -0.236572
v 18.233021 0.284916 2.400030
v 19.064333 1.964462 3.448600
v 14.367053 11.098338 -0.716069
v 16.384790 8.004421 -0.234895
v 14.658252 9.774592 -0.676272
v 7.467966 7.681919 -0.694101
v 13.460552 20.234861 1.343485
v 16.083689 8.953449 -0.550277
v 8.124918 9.863040 -0.643330
v 4.992855 2.554367 2.103178
v 7.972775 9.409278 -0.698690
v 8.157748 7.456880 0.076723
v 7.826673 0.192249 1.061119
v 15.795046 6.285306 0.102259
v 19.949757 1.071746 6.589664
v 14.110472 12.340812 -0.805651
v 3.461971 0.672496 5.178825
v 10.212696 15.602118 -0.173159
v 14.842156 9.078370 -0.678793
v 8.507948 8.123607 -0.160957
v 14.352799 14.979432 -1.175335
v 19.848215 0.629777 3.416316
v 7.804652 4.967571 -0.025326
v 6.625737 4.659715 1.085273
v 7.575732 0.237566 0.683679
v 10.377052 15.863853 -0.939244
v 12.960694 22.496738 2.820791
v 9.367415 14.799029 -0.610698
v 17.720167 0.725169 1.848778
v 16.065651 8.443335 -0.082628
v 18.805275 1.720814 3.516817
v 3.940305 0.033422 5.525437
v 19.941893 0.114407 4.138690
v 5.859589 3.933384 1.208403
v 13.506095 15.178325 -0.643678
v 8.291794 0.661836 0.426720
v 9.643694 12.713726 -1.522595
v 9.694469 13.236295 -0.452794
v 10.560306 20.920685 1.127801
v 3.856300 0.461798 4.092847
v 13.897395 12.760316 -0.454003
v 10.401605 17.631941 0.275347
v 15.963842 7.108107 0.193637
v 9.764837 15.992194 0.041320
v 13.183018 22.949692 3.136329
v 9.853520 16.492800 -0.046918
v 13.193828 22.552124 2.947113
v 6.832104 1.189049 1.326398
v 19.918028 2.075565 6.474512
v 9.186081 9.975586 -0.448783
v 8.604821 7.335314 -0.530778
v 14.693514 13.405909 -1.338701
v 8.756942 7.960391 -0.422610
v 20.469402 0.672496 5.178825
v 4.269091 2.193758 5.874792
v 14.014075 12.524235 -0.989949
v 4.357042 1.313798 6.288723
v 13.981690 17.929167 0.013564
v 17.081835 0.067550 1.331624
v 13.143751 18.602135 0.239687
v 6.830597 2.444885 0.653336
v 16.927088 3.071944 0.389355
v 9.590441 11.718472 -0.508217
v 8.845405 8.331221 -0.597165
v 10.294501 14.236596 -0.863446
v 9.213299 9.388618 -1.010658
v 6.392396 3.820877 1.419901
v 15.425792 6.991008 -0.686402
v 6.381453 4.027829 1.339809
v 6.572355 4.372517 -0.328828
v 13.165079 17.839933 0.418776
v 6.316838 0.936323 1.769035
v 15.912066 1.255058 0.517878
v 8.492251 10.751708 -0.545127
v 17.197721 4.704494 1.034498
v 9.838648 13.389232 -0.516895
v 14.132279 12.676894 -0.525590
v 4.646317 1.878237 3.575584
v 13.312243 22.346556 2.710226
v 15.174432 7.960391 -0.422610
v 20.579737 1.446813 6.075455
v 9.145477 11.222155 -1.566266
v 19.595398 0.050531 5.543391
v 15.565876 9.694008 -0.204683
v 18.741440 0.869385 4.064306
v 14.505136 11.670318 -1.551611
v 8.801332 11.536664 -0.451511
v 17.964666 3.895720 1.403785
v 7.782009 8.642028 -0.383936
v 10.658703 17.748043 0.212511
v 3.792920 0.394207 6.251597
v 6.269791 4.491559 1.127239
v 13.475643 17.078638 0.179602
v 5.798532 2.325817 2.253186
v 3.971349 1.289711 3.975716
v 7.668825 4.248896 0.216383
v 4.946313 1.944074 3.447723
v 16.248253 8.209147 -0.091284
v 4.762535 1.735739 4.272509
v 13.625981 18.371450 0.461748
v 17.110310 0.039931 1.301427
v 9.783279 14.772181 -0.217602
v 17.342293 5.323891 0.038484
v 4.817996 2.278229 2.647328
v 10.798306 18.785309 0.323915
v 17.601398 3.446895 1.570867
v 6.053463 4.201280 1.248292
v 16.526110 6.202154 0.495515
v 8.020440 8.995342 -0.117714
v 8.074866 -0.060541 0.792948
v 12.993382 22.281029 2.484296
v 5.421074 0.173908 3.305671
v 13.129331 21.386869 1.982855
v 11.002806 21.611683 2.267849
v 13.259212 17.790018 0.290899
v 15.130042 11.536664 -0.451511
v 15.156256 7.888423 -1.033847
v 4.791909 2.320373 2.904071
v 6.354152 4.778689 0.916759
v 3.628484 1.918518 5.182711
v 19.665264 1.106095 2.899758
v 3.434792 1.333544 5.079803
v 9.854120 17.481503 -0.172423
v 3.414420 2.188809 5.960442
v 20.452747 1.266905 6.453098
v 13.352842 21.646334 2.002104
v 9.586710 14.283780 -0.299468
v 5.853127 1.259856 2.409186
v 14.077853 16.492800 -0.046918
v 4.627427 -0.289193 4.042971
v 16.911547 0.042946 1.061371
v 10.715050 17.746426 -0.030163
v 16.677176 5.872766 0.609944
v 6.103986 0.825410 2.010059
v 19.320108 1.854894 3.633387
v 8.265363 1.089364 0.491942
v 3.903681 2.331720 6.338707
v 20.567986 0.837436 6.108013
v 13.002405 23.259266 3.507975
v 10.764635 22.389458 2.399759
v 9.383494 13.770381 -0.138421
v 14.559774 13.104630 -0.342763
v 16.061052 7.521813 -1.167812
v 4.827284 2.121107 3.147337
v 8.047439 6.027693 0.086511
v 10.347736 15.353010 -0.377238
v 7.297658 3.759778 0.374607
v 13.903248 13.905294 -1.339513
v 19.752106 1.468807 3.666957
v 10.421239 16.651350 0.011383
v 18.701235 2.953180 1.756933
v 16.889568 6.095221 0.909671
v 20.027693 2.331720 6.338707
v 4.580820 0.872300 5.842965
v 17.488029 1.581729 1.569672
v 9.914376 14.029687 -1.397352
v 13.468421 21.021606 1.660381
v 13.337256 17.151094 -0.518091
v 7.967531 7.108107 0.193637
v 14.179527 13.807059 -1.452125
v 13.468958 16.320320 -0.148323
v 13.168989 18.915089 0.668815
v 10.806207 20.767778 1.588288
v 5.952001 3.517732 1.694478
v 10.933695 22.131414 2.362173
v 14.977063 12.208147 -0.504722
v 10.596965 21.893471 2.097776
v 9.852221 16.705042 -0.053428
v 7.292865 4.205234 0.645828
v 18.933836 2.549764 1.878916
v 9.093984 10.519795 -0.435312
v 20.170700 2.274732 5.508706
v 6.244897 4.217613 0.047845
v 9.592389 15.480403 -1.024151
v 10.298742 18.445322 -0.328769
v 15.472198 8.562811 -1.386720
v 9.570278 13.519860 -0.400849
v 13.581333 15.431623 -0.351044
v 13.074230 19.326134 0.487792
v 10.396211 20.372051 1.214916
v 16.638987 6.929379 0.606222
v 10.697326 22.798239 3.282351
v 19.663095 0.565182 6.200540
v 19.021584 0.298179 2.242023
v 7.064671 1.555558 1.089223
v 13.808353 13.627675 -0.659724
v 8.945556 8.527391 -0.680084
v 8.743406 11.222235 -0.472478
v 13.648574 17.566397 -0.637971
v 8.002948 7.742717 0.132110
v 5.243953 1.746667 3.252160
v 5.100995 0.638712 1.626414
v 10.422000 15.392572 -0.810939
v 13.754490 17.857077 0.543535
v 12.958182 22.722094 3.267763
v 13.799411 16.571781 0.046073
v 10.319099 19.964046 1.208517
v 7.503196 6.266645 -0.932087
v 10.619130 22.346556 2.710226
v 9.100151 12.332552 -1.468490
v 16.960318 5.760353 0.666094
v 18.845535 2.471087 2.651852
v 20.594257 1.783770 5.695715
v 9.477506 9.894355 -0.541844
v 9.289480 13.267902 -0.389556
v 15.729724 9.689349 -0.340183
v 8.192183 9.479199 -0.161759
v 14.988001 12.724669 -0.744929
v 8.013013 5.131343 0.009554
v 7.511102 0.705192 0.528354
v 4.876887 0.011932 4.618736
v 13.272671 17.748043 0.212511
v 10.177410 18.654606 0.383165
v 9.669828 14.925912 -0.050679
v 10.733957 22.671062 2.755394
v 18.397161 0.132880 2.305372
v 7.989278 9.278003 -1.012065
v 17.929632 4.235163 0.820494
v 18.930567 2.592900 2.430788
v 13.388731 21.604778 2.225100
v 9.509895 10.730717 -0.915436
v 13.612274 19.964046 1.208517
v 7.405884 7.392559 0.019263
v 14.593593 14.472207 -0.558869
v 7.584403 4.934044 0.463052
v 14.532931 15.064260 -0.714746
v 5.690508 1.649581 0.668824
v 4.790705 -0.277087 3.795687
v 16.250496 6.998168 0.326370
v 15.095250 10.310059 -0.318133
v 6.874820 6.051077 0.425788
v 9.288577 12.703874 -0.301726
v 10.501391 20.067869 1.305297
v 7.287208 1.763090 0.748716
v 16.883745 1.730794 1.031556
v 9.568116 15.867035 -0.469177
v 9.214435 9.677158 -0.666178
v 5.760133 3.766485 1.508937
v 13.234048 22.798239 3.282351
v 5.204632 2.885905 1.996424
v 8.008550 5.425193 -0.124574
v 9.857382 13.871140 -0.409319
v 15.085969 8.331221 -0.597165
v 18.285715 3.628867 1.452744
v 20.574209 1.572622 5.379503
v 9.736347 11.329505 -0.721393
v 5.957144 0.313910 1.848231
v 14.100290 11.568357 -0.710673
v 10.559604 16.553820 -0.232350
v 4.319004 -0.053401 5.306569
v 9.099426 12.587920 -0.432953
v 10.288662 19.814472 0.612902
v 17.710777 0.139152 1.476263
v 16.638510 4.205234 0.645828
v 9.695588 16.523006 -0.324640
v 8.815000 9.376262 -0.304369
v 5.071524 1.665390 1.262995
v 6.665745 3.554713 1.298738
v 13.032893 21.534088 1.759986
v 14.248007 15.111300 -1.209603
v 7.919562 5.680038 -0.653384
v 7.038778 5.952026 -0.630472
v 3.337115 1.783770 5.695715
v 20.227266 0.778536 6.494465
v 6.552142 0.603923 0.812187
v 10.611555 19.648039 0.968888
v 10.545036 16.075449 -0.576474
v 19.579691 1.784041 4.419122
v 15.123494 0.485553 0.460898
v 13.295096 16.870132 -0.250621
v 16.267853 1.116631 0.919440
v 4.455020 1.642710 2.618385
v 16.527828 4.003287 0.195168
v 9.250411 14.379060 -0.911192
v 19.067480 2.261215 3.031944
v 7.900041 8.811875 -0.292470
v 4.086607 -0.036378 5.360386
v 9.540421 12.915038 -0.417588
v 6.208499 0.172822 1.594762
v 13.510135 16.651350 0.011383
v 16.616903 6.386469 0.442954
v 6.622445 2.266438 0.521437
v 19.137434 2.268103 2.374731
v 16.075481 7.307135 0.203672
v 11.017436 22.280344 2.732781
v 10.697522 21.379007 1.979952
v 15.584554 9.125367 -0.062268
v 10.408335 19.880178 1.003955
v 3.330126 1.290322 5.362893
v 13.562567 14.697587 -0.697881
v 15.657388 10.400149 -1.064762
v 5.650988 3.653928 1.208525
v 10.712762 16.886229 0.076563
v 9.136108 9.148039 -1.053551
v 10.234057 17.271185 0.213202
v 18.468761 2.074179 2.666312
v 13.612471 19.994324 0.763018
v 6.977504 6.228711 0.726729
v 6.097070 3.151203 1.798582
v 16.506458 6.364597 0.443049
v 17.896921 2.769070 0.197881
v 15.522164 6.910307 -0.173696
v 14.172210 11.861250 -0.643376
v 19.035202 -0.254157 3.659743
v 4.983062 -0.213581 3.360395
v 6.860462 4.931350 -0.539069
v 3.863082 0.916475 4.022106
v 20.063805 0.137085 4.647427
v 17.299694 4.998704 0.944760
v 17.979372 3.517732 1.694478
v 5.129820 2.660412 2.360954
v 17.874529 3.799627 1.496460
v 5.000807 2.592900 2.430788
v 12.928568 21.611683 2.267849
v 9.303991 12.791457 -1.506716
v 4.805691 0.919636 5.282760
v 7.122640 6.454825 0.323329
v 13.642712 19.814472 0.612902
v 16.988178 0.397420 1.385258
v 10.974739 23.127300 3.411039
v 13.867926 14.750331 -0.307310
v 13.736845 18.819176 0.424051
v 20.284586 2.112752 6.395283
v 16.274078 8.006259 0.390249
v 19.101841 2.049248 1.823752
v 9.408629 12.107656 -0.458674
v 4.126679 1.025301 6.505179
v 13.444830 18.201227 -0.383111
v 16.796972 3.401439 0.217393
v 8.201650 9.689349 -0.340183
v 14.453868 9.894355 -0.541844
v 7.494143 5.919535 0.530449
v 9.509994 14.408640 -0.349934
v 10.859530 20.054836 0.791663
v 10.223233 19.287567 0.552333
v 14.390415 14.824779 -0.211701
v 14.048123 12.523684 -1.265450
v 13.653789 18.949911 0.790553
v 10.844281 21.905298 2.440111
v 13.182399 19.749651 0.989662
v 18.597631 1.121641 3.562706
v 6.398719 1.228102 1.668569
v 16.808102 6.656036 0.163557
v 20.148932 0.716969 4.240480
v 4.437948 1.743343 3.807342
v 16.871401 3.671106 -0.136318
v 13.572158 19.655172 0.319440
v 14.826746 12.793421 -0.332659
v 14.716939 9.677158 -0.666178
v 7.309583 6.777894 0.538149
v 18.439190 3.424115 1.369516
v 17.686859 1.389462 0.530022
v 6.001741 4.235163 0.820494
v 6.703876 1.854873 0.429995
v 15.126283 10.631315 -0.325943
v 10.121261 18.897934 0.248897
v 14.340933 11.718472 -0.508217
v 19.522379 1.125346 6.205813
v 14.424311 15.312853 -0.454159
v 15.568707 7.295328 -1.191263
v 14.030767 15.097282 -0.190725
v 17.041025 1.807938 0.476310
v 7.651696 4.694573 0.272378
v 4.046684 1.553763 4.253576
v 4.268277 0.565182 6.200540
v 13.381499 19.051756 0.790880
v 4.206549 -0.055197 3.858306
v 15.964113 0.490958 0.978175
v 8.399376 6.719895 -0.727490
v 9.147361 9.459036 -0.652630
v 10.928968 23.259266 3.507975
v 14.946775 13.056354 -0.974234
v 8.943373 12.724669 -0.744929
v 6.910255 6.012147 -0.400408
v 8.418802 0.330602 0.471559
v 10.857143 19.326134 0.487792
v 14.092726 13.389232 -0.516895
v 14.745293 9.975586 -0.448783
v 13.926922 13.597779 -0.585295
v 16.957968 5.541591 0.725114
v 7.054084 4.127647 -0.413474
v 4.612169 1.785249 4.353300
v 3.981617 1.071746 6.589664
v 16.784445 6.753533 -0.337170
v 6.192283 0.564082 1.815906
v 20.516953 2.188809 5.960442
v 14.282187 16.039322 -0.265460
v 16.262548 4.248896 0.216383
v 15.044702 8.911216 -1.348700
v 10.973191 22.722094 3.267763
v 18.925749 0.224767 2.263970
v 15.097853 11.875862 -0.363067
v 13.319856 17.379265 0.073523
v 6.297322 4.368785 1.183051
v 7.819786 1.393211 0.588118
v 13.094175 21.794159 1.856832
v 15.493906 6.311103 -0.162095
v 7.865722 8.443335 -0.082628
v 8.328074 10.325859 -0.544693
v 14.823746 13.291489 -1.210592
v 10.131963 16.571781 0.046073
v 10.280340 14.020818 -0.814451
v 19.230947 1.981196 3.291912
v 4.047037 2.191439 6.391788
v 17.549921 4.027829 1.339809
v 17.162434 1.628080 0.425511
v 18.268330 0.745707 2.792184
v 7.506326 6.550851 0.397742
v 13.432611 15.663766 -0.110644
v 8.773881 7.401157 -0.241359
v 4.857232 0.710358 1.846884
v 8.418230 6.699329 -0.131541
v 9.728796 11.380670 -0.865422
v 10.595575 21.561522 2.034104
v 15.073142 11.979822 -0.478518
v 6.631680 4.998704 0.944760
v 10.900476 20.212135 1.072927
v 16.829966 0.707776 1.290781
v 13.087092 21.905298 2.440111
v 5.650662 3.574940 1.587183
v 15.916453 8.313301 0.018281
v 14.227689 14.869482 -0.055231
v 4.593123 -0.274629 4.243675
v 15.310627 10.863663 -0.452553
v 10.651530 17.229586 -0.010736
v 15.636388 10.100605 -0.500239
v 13.708140 19.287567 0.552333
v 15.435077 9.883247 -0.284547
v 8.518496 -0.113172 0.762824
v 17.004692 5.270239 0.846850
v 17.378962 2.602537 0.166227
v 8.874108 8.415819 -0.441339
v 14.166536 15.992194 0.041320
v 18.010948 3.760243 1.687797
v 4.344491 1.485296 2.929898
v 13.022397 21.213669 1.587769
v 8.136328 6.285306 0.102259
v 13.218612 16.886229 0.076563
v 18.859850 1.665390 1.262995
v 6.969586 5.191362 0.848623
v 14.593447 12.777769 -0.305318
v 10.762384 18.915089 0.668815
v 14.825209 11.884239 -0.322958
v 18.672915 0.392136 1.739818
v 18.438372 2.588027 0.719328
v 15.357398 7.983291 -0.195042
v 5.858809 3.187540 1.884941
v 4.855448 1.568252 4.471371
v 7.059972 3.671106 -0.136318
v 16.432789 7.323123 0.227033
v 3.478625 1.266905 6.453098
v 5.655204 0.205361 1.961649
v 17.303726 5.352091 0.836193
v 17.657242 1.702889 1.777806
v 15.898347 5.538195 -0.042728
v 13.651033 14.020818 -0.814451
v 13.665042 16.133493 -0.062566
v 14.338239 11.715578 -1.463498
v 4.018554 1.673332 4.529139
v 10.259933 14.652369 -0.386361
v 13.050436 20.815344 1.603688
v 9.167005 9.535255 -1.260915
v 13.125167 20.767778 1.588288
v 4.793940 2.268103 2.374731
v 7.657294 8.006259 0.390249
v 19.231392 0.095854 5.098953
v 7.855892 7.307135 0.203672
v 13.371068 20.920685 1.127801
v 15.752661 -0.013537 0.714890
v 19.676785 -0.152364 4.041630
v 15.070026 12.517612 -0.846391
v 10.478932 20.733662 1.402929
v 4.367346 0.293051 5.852009
v 15.619119 8.750955 -1.369475
v 5.430342 2.677058 2.363344
v 18.981766 1.152633 4.654844
v 13.664829 18.599428 0.457357
v 3.351636 1.446813 6.075455
v 20.145422 1.455524 4.561683
v 17.021017 2.999932 0.263972
v 8.958951 9.170293 -0.395479
v 7.789706 7.674853 -1.122112
v 16.307775 4.438961 0.061467
v 10.970679 22.496738 2.820791
v 15.874624 5.215388 -0.000034
v 3.991788 2.243187 5.457700
v 5.966707 3.895720 1.403785
v 9.978789 14.174478 -0.393495
v 10.547256 15.842876 -0.100164
v 9.917298 12.524235 -0.989949
v 6.284094 4.620763 1.132195
v 10.609633 18.934284 0.693250
v 19.888258 0.612118 6.407939
v 7.560045 7.996103 -0.158330
v 8.480552 10.395391 -0.049397
v 17.974230 0.313910 1.848231
v 14.344664 14.283780 -0.299468
v 15.278737 7.405541 -0.338711
v 9.843595 17.296856 -0.113006
v 9.080764 9.160471 -1.223672
v 15.330083 10.602079 -1.428310
v 19.139465 2.320373 2.904071
v 7.134401 3.401439 0.217393
v 19.170000 1.621183 4.695972
v 6.810252 0.566724 1.455678
v 14.784013 9.459036 -0.652630
v 18.047495 1.714369 2.285861
v 8.573968 7.983276 -0.195035
v 17.545017 4.948471 0.537528
v 14.297552 11.182261 -1.207679
v 10.737546 22.552124 2.947113
v 8.313085 6.142839 -0.087512
v 10.937213 21.629318 2.001855
v 4.909790 0.298179 2.242023
v 13.632750 15.913334 -1.006577
v 13.079404 20.452641 1.302939
v 10.033978 12.760316 -0.454003
v 15.003900 0.512256 0.507048
v 6.600612 4.444658 1.142114
v 17.713396 2.768419 0.106315
v 6.971056 5.760353 0.666094
v 10.293699 19.166883 0.031554
v 8.033027 5.538195 -0.042728
v 16.392885 7.429669 0.179503
v 19.493425 1.743343 3.807342
v 14.968492 10.746143 -1.541922
v 10.350040 15.431623 -0.351044
v 10.549874 19.051756 0.790880
v 12.913938 22.280344 2.732781
v 3.536784 0.936078 4.803701
v 4.737112 1.586903 1.813424
v 3.696554 0.198962 5.324401
v 9.164664 13.716723 -0.685387
v 13.840208 17.247953 0.217339
v 10.048964 17.148443 0.234669
v 4.597558 0.246644 5.476190
v 7.041968 0.013925 1.110061
v 19.824699 2.307882 6.166476
v 14.075845 14.721823 -0.264986
v 10.670327 20.296831 1.347309
v 19.293621 -0.266171 3.702523
v 17.145977 2.729997 0.302223
v 14.522744 12.107656 -0.458674
v 18.088636 0.242429 1.533674
v 7.647155 7.599127 0.193774
v 13.235287 22.241608 2.281577
v 6.918508 5.429947 0.819631
v 16.877293 4.468451 -0.530294
v 6.837841 5.421757 1.039843
v 13.792078 18.559303 0.330474
v 18.390623 1.676473 2.759997
v 7.004286 3.071944 0.389355
v 13.347874 18.604769 0.511955
v 4.106674 2.307882 6.166476
v 10.677548 17.484554 -0.047167
v 9.822649 14.129641 -0.356251
v 3.785951 1.455524 4.561683
v 10.074953 13.449386 -0.778852
v 9.056248 11.009724 -0.411491
v 4.509375 -0.189990 3.551728
v 15.981129 5.220057 0.133447
v 4.314397 -0.195532 4.516006
v 13.800700 17.067463 0.220753
v 9.711551 15.240665 -0.165934
v 14.079153 16.705042 -0.053428
v 4.988025 0.710507 4.684688
v 3.478034 0.735165 6.322625
v 20.370876 2.435133 5.986275
v 14.027699 14.515306 -0.329514
v 10.678588 20.938475 1.811005
v 19.876961 0.016207 4.145764
v 18.680883 2.958945 2.126006
v 14.269514 11.251696 -0.885263
v 14.837418 0.159513 0.665164
v 17.583483 4.799341 0.745351
v 13.409318 21.034380 1.832334
v 16.877296 4.127630 -0.413468
v 16.952883 6.264874 0.395003
v 13.718876 15.863427 -1.066434
v 16.493671 6.740508 0.454474
v 7.724963 5.867314 0.403372
v 14.532690 13.726848 -1.383341
v 13.030897 20.212135 1.072927
v 4.689436 1.898332 3.550370
v 12.956635 23.127300 3.411039
v 17.308929 2.266438 0.521437
v 8.096960 0.973357 0.744053
v 10.860451 22.296900 2.871537
v 9.046000 11.344864 -0.417313
v 13.503804 15.343050 -0.741587
v 5.926829 3.413591 0.315889
v 10.368807 14.697587 -0.697881
v 14.087779 17.296856 -0.113006
v 4.467584 1.803344 6.008266
v 3.979558 0.602181 6.423179
v 7.134174 0.053970 0.987447
v 19.485065 1.992229 5.715614
v 16.279678 4.694573 0.272378
v 17.558619 4.646645 0.053546
v 6.983034 1.230071 0.471908
v 16.948761 3.649309 0.953655
v 16.631319 0.976234 0.503107
v 8.601291 10.602079 -1.428310
v 16.603090 0.066467 1.205136
v 17.647280 4.620763 1.132195
v 15.450822 10.395391 -0.049397
v 10.401755 17.881310 -0.512167
v 15.157493 7.401157 -0.241359
v 19.113379 2.278229 2.647328
v 6.910356 2.999932 0.263972
v 14.885374 11.344864 -0.417313
v 14.488416 13.355238 -1.475176
v 13.375639 20.027624 1.261426
v 13.215145 18.297150 0.415913
v 13.070923 22.296900 2.871537
v 4.399440 1.800895 4.469034
v 10.123020 13.627675 -0.659724
v 9.367152 13.720517 -0.337477
v 8.622970 7.352695 -0.172756
v 9.231192 11.272069 -0.450680
v 13.371770 16.553820 -0.232350
v 5.265239 2.736736 1.137785
v 5.066732 1.911199 3.357316
v 8.444727 10.197394 -0.291143
v 19.611454 1.690220 3.990988
v 16.017038 8.877726 -0.298665
v 5.674720 0.636742 2.738768
v 13.254989 19.390257 0.171250
v 14.766709 13.716723 -0.685387
v 19.857986 2.294122 6.254654
v 9.108611 8.760917 -0.476674
v 19.239410 -0.218201 3.425542
v 17.226995 5.507938 -0.223296
v 8.178713 -0.013537 0.714890
v 7.564396 7.811061 0.044965
v 18.095205 1.412933 0.681924
v 8.845972 10.024669 -1.499402
v 13.427719 21.218615 1.569195
v 10.212489 15.863422 -1.066440
v 15.793916 5.968740 -0.142228
v 19.231213 2.008663 2.196678
v 7.294900 4.193629 -0.308862
v 14.938169 11.498188 -0.397630
v 10.277585 18.949911 0.790553
v 10.910435 20.188942 1.133729
v 13.175807 19.327127 0.845631
v 10.908749 21.726904 1.917624
v 13.133068 18.785309 0.323915
v 3.691150 2.025062 5.242997
v 13.584202 19.223564 0.829817
v 10.920288 22.536999 2.947615
v 13.574516 15.803288 -0.085024
v 4.561193 -0.062869 3.159498
v 5.616997 3.310918 1.938518
v 10.068934 14.826972 -0.282677
v 13.505286 18.043140 0.439718
v 4.335975 0.050531 5.543391
v 8.628347 7.358462 -0.833497
v 14.520375 12.677070 -0.408742
v 14.737121 13.990464 -0.716868
v 8.788570 7.929695 -0.759772
v 19.403198 -0.253812 4.411945
v 15.955657 8.871633 -1.129803
v 18.314377 3.310918 1.938518
v 7.232408 6.942988 0.151488
v 17.877037 0.510797 1.055320
v 8.392022 10.661687 -1.176632
v 17.634052 4.368785 1.183051
v 8.154977 8.826958 -1.293514
v 13.593539 13.956781 -0.565319
v 9.683369 15.111323 -1.209599
v 16.346970 4.934044 0.463052
v 4.211091 2.223829 6.098065
v 7.567178 4.338610 0.024976
v 15.603299 10.325859 -0.544693
v 10.027019 16.862761 -0.841988
v 12.997679 22.131414 2.362173
v 16.644167 1.763089 0.748716
v 3.456072 2.257891 5.804469
v 9.963718 12.713859 -1.079792
v 9.371599 13.104630 -0.342763
v 9.315871 11.977545 -0.434420
v 13.917144 16.152418 -0.018232
v 6.052756 2.062448 0.356389
v 5.424527 2.811858 2.259719
v 10.272107 14.186566 -0.561582
v 14.972423 9.170293 -0.395479
v 10.306536 18.637487 0.489363
v 14.822762 8.760917 -0.476674
v 17.399143 4.369629 1.173334
v 17.051245 5.610128 0.721114
v 13.952053 12.744794 -0.993253
v 7.789153 4.984420 -0.195341
v 13.671441 14.652369 -0.386361
v 14.656772 11.757271 -1.576366
v 5.415578 3.025662 2.064721
v 7.483569 6.963105 -0.922375
v 7.974526 8.047818 0.145265
v 17.633251 0.564482 1.742560
v 7.498586 7.323123 0.227033
v 18.531380 1.698499 2.999315
v 8.833521 11.875862 -0.363067
v 5.005624 0.224767 2.263970
v 10.096737 17.584234 0.238126
v 11.016072 22.929613 3.295297
v 7.373833 0.941896 1.112382
v 9.442988 10.626736 -0.715788
v 7.393511 0.401605 1.203035
v 10.872395 19.988644 0.905231
v 16.284218 7.599127 0.193774
v 9.915581 15.846933 -0.006871
v 6.718811 2.321285 1.067995
v 10.467624 15.618403 -0.490122
v 14.934962 0.021123 0.740776
v 6.386356 4.948471 0.537528
v 20.453339 0.735165 6.322625
v 14.498500 10.415016 -0.678187
v 14.564221 13.720517 -0.337477
v 14.837390 10.519795 -0.435312
v 15.544607 6.494500 -0.339803
v 14.229866 16.374928 -0.267047
v 5.698354 0.284916 2.400030
v 10.583500 18.604769 0.511955
v 13.452441 20.733662 1.402929
v 17.266413 5.564460 0.450494
v 14.933288 8.590114 -0.591729
v 7.579370 4.489923 -0.122381
v 13.597028 15.108779 -1.013796
v 14.781447 11.965570 -1.548192
v 16.011812 5.680038 -0.653384
v 13.435837 19.817244 0.359246
v 4.412735 1.686634 3.229498
v 15.147313 11.843713 -0.575467
v 17.388460 1.325945 0.484698
v 7.254198 5.872766 0.609944
v 7.448884 6.979390 0.635815
v 9.330249 14.301511 -0.517976
v 10.366528 16.827522 0.115143
v 13.165383 22.121809 2.603830
v 9.701508 16.374928 -0.267047
v 9.564321 11.098338 -0.716069
v 8.927474 0.512256 0.507048
v 9.889812 12.546718 -0.678136
v 9.089217 9.078370 -0.678793
v 6.982613 3.649309 0.953655
v 12.996143 21.081951 1.805530
v 10.347172 19.223564 0.829817
v 16.489197 7.274790 -0.823598
v 19.692556 1.678894 6.412591
v 14.013047 12.838177 -0.459409
v 14.357208 11.116898 -0.791635
v 15.326552 7.335314 -0.530778
v 10.337834 13.956781 -0.565319
v 16.679464 6.794076 0.382631
v 5.351782 2.151788 2.743820
v 16.206411 5.867314 0.403372
v 3.679904 0.334294 4.891303
v 8.534724 7.739713 -1.281364
v 7.623598 4.438961 0.061467
v 18.365414 3.488569 1.520115
v 14.506451 10.633131 -1.307072
v 18.149992 3.311821 1.832570
v 7.894489 7.715507 0.178717
v 5.493001 2.588027 0.719328
v 10.765990 22.121809 2.603830
v 17.902132 1.362079 2.146967
v 6.379068 4.277229 1.220775
v 5.999427 0.352022 1.219745
v 9.464140 14.821272 -0.412977
v 12.915301 22.929613 3.295297
v 13.274301 22.197762 2.316137
v 17.722874 0.172822 1.594762
v 19.361906 -0.018492 5.133707
v 15.613283 8.439369 -0.062572
v 10.764943 18.000851 0.119366
v 9.273122 9.774592 -0.676272
v 10.450377 17.800776 0.332919
v 9.497580 10.642376 -1.136690
v 10.214234 18.193254 0.475198
v 9.979321 12.744794 -0.993253
v 7.012019 5.654422 0.675658
v 20.191986 1.687858 6.501836
v 14.236904 13.236295 -0.452794
v 14.116447 14.690356 -1.331892
v 17.100777 2.444885 0.653336
v 20.601248 1.290322 5.362893
v 8.437468 6.311103 -0.162095
v 17.552305 4.277229 1.220775
v 8.232561 6.105408 -0.279234
v 17.501682 4.867576 1.017114
v 8.998086 8.590114 -0.591729
v 8.826229 10.466556 -0.302073
v 5.250490 2.958945 2.126006
v 8.710930 11.958330 -0.931875
v 14.155341 11.523545 -0.894571
v 8.114658 9.873255 -0.977935
v 18.898123 2.342500 2.800730
v 5.701632 3.649431 0.898399
v 10.233577 14.077561 -1.048003
v 15.339969 0.114349 0.540206
v 5.363024 3.090560 1.209056
v 10.425279 15.178325 -0.643678
v 4.465659 1.402760 2.336586
v 10.709122 20.204159 0.645190
v 3.560498 2.435133 5.986275
v 9.792302 16.813437 -0.662002
v 13.011086 22.536999 2.947615
v 9.093956 0.159513 0.665164
v 14.421380 14.408640 -0.349934
v 15.724872 7.656376 0.038818
v 6.582094 2.320372 0.404598
v 12.994161 21.629318 2.001855
v 10.426087 18.043140 0.439718
v 10.092078 13.318790 -0.932777
v 7.405264 6.202154 0.495515
v 17.056553 6.051077 0.425788
v 14.641893 13.267902 -0.389556
v 5.376116 0.014703 3.072227
v 16.996189 2.617487 0.516009
v 13.810113 18.897934 0.248897
v 19.586882 1.485305 2.929910
v 9.274602 11.757271 -1.576366
v 8.106359 5.844821 -0.371763
v 8.802621 9.932294 -0.330762
v 8.993204 11.498188 -0.397630
v 4.189765 1.644079 4.164739
v 8.580816 7.511758 -0.134427
v 13.839295 13.318790 -0.932777
v 18.506845 2.811858 2.259719
v 19.490902 1.819987 4.602375
v 15.869569 0.341458 0.520052
v 19.350620 1.792222 5.014302
v 5.150863 1.100061 1.293903
v 6.712266 2.834842 1.243164
v 10.748356 22.949692 3.136329
v 10.266332 16.133493 -0.062566
v 4.601377 1.768416 5.543130
v 13.200486 22.675245 2.765234
v 10.833248 20.478065 0.958120
v 15.486647 10.197394 -0.291143
v 15.350557 7.511758 -0.134427
v 6.566312 3.234351 -0.098589
v 13.252786 20.938475 1.811005
v 16.738747 6.051704 -0.753577
v 7.992534 8.799603 -0.180429
v 7.495547 7.471364 0.071500
v 14.110497 15.714177 -0.003313
v 16.546310 6.325092 -0.877946
v 16.698967 6.942989 0.151482
v 5.629613 0.199293 2.408890
v 17.071339 2.816134 0.924950
v 18.071785 3.933384 1.208403
v 17.505959 4.647975 1.275975
v 13.010983 22.127867 2.573462
v 19.074135 0.710359 1.846874
v 5.335560 3.075277 1.845459
v 7.229473 1.511002 1.006472
v 4.369526 1.698237 3.802756
v 15.379617 11.375467 -1.016311
v 10.378774 14.933688 -0.880450
v 18.242805 2.917461 2.091366
v 9.608923 13.842819 -0.308999
v 19.115597 1.568872 4.618414
v 16.361523 1.471138 0.759004
v 6.955561 2.875296 0.686819
v 10.968784 22.969734 3.498750
v 9.820876 15.714177 -0.003313
v 20.293995 0.389534 6.176609
v 13.636872 14.236596 -0.863446
v 10.935230 21.081951 1.805530
v 15.105145 10.466556 -0.302073
v 19.920464 1.404994 4.049992
v 13.084641 19.903221 0.965630
v 13.233851 21.379007 1.979952
v 14.018890 16.888968 0.293345
v 15.308404 7.352695 -0.172756
v 7.437702 6.740508 0.454474
v 15.085402 10.024668 -1.499402
v 4.970449 2.157860 3.097106
v 5.291186 0.078206 2.406928
v 13.801656 15.260483 -0.236572
v 15.883935 6.027693 0.086511
v 17.809397 4.410369 0.835791
v 8.420224 8.730815 -1.393862
v 18.771095 1.956836 1.131538
v 6.429692 4.867576 1.017114
v 14.877787 8.860267 -0.955908
v 6.664960 5.564460 0.450494
v 9.912483 16.888968 0.293345
v 10.696087 22.241608 2.281577
v 15.347978 11.258414 -1.210809
v 10.573608 15.910684 -0.291194
v 14.041562 12.546718 -0.678136
v 5.643857 2.308296 0.571446
v 3.665246 1.650821 6.479504
v 9.751846 13.807059 -1.452125
v 19.421993 -0.189990 3.551723
v 10.877727 23.305231 3.859117
v 18.570072 -0.003225 2.838070
v 3.989482 0.114405 4.138693
v 10.282562 14.377991 -0.663839
v 9.104628 12.793421 -0.332659
v 10.649768 20.785379 1.636710
v 5.900453 0.976052 2.358330
v 10.218427 19.050705 0.525881
v 10.852152 21.530584 2.123034
v 16.036884 7.715507 0.178717
v 13.281606 20.785379 1.636710
v 13.564846 16.827522 0.115143
v 16.947411 4.591533 0.970506
v 19.841221 1.241547 3.560174
v 14.025143 15.929937 0.024648
v 10.676385 19.390257 0.171250
v 4.087375 1.002855 3.410786
v 18.004545 3.413591 0.315889
v 18.652763 2.628182 2.443168
v 7.136771 0.689363 0.611395
v 13.264274 18.944897 0.705885
v 10.657073 22.197762 2.316137
v 15.235684 11.440094 -0.597366
v 10.522056 21.034380 1.832334
v 10.083127 16.917271 0.228833
v 5.607756 1.126214 2.876845
v 4.125147 2.071066 5.176488
v 8.984598 13.056354 -0.974234
v 20.325842 0.547119 4.827923
v 9.743917 11.565599 -1.122377
v 20.356972 0.392873 6.101179
v 12.962589 22.969734 3.498750
v 10.750278 22.986921 3.448956
v 13.053647 23.305231 3.859117
v 4.953726 -0.133377 4.172421
v 3.342234 0.923725 6.035008
v 13.552600 14.933688 -0.880450
v 5.703213 3.543934 1.670597
v 16.644876 1.698526 0.556999
v 8.701079 10.303632 -1.490314
v 12.973734 21.033293 1.721737
v 19.574331 1.313798 6.288723
v 7.950244 5.220057 0.133447
v 15.391892 0.064638 0.847246
v 19.636932 0.671452 2.856006
v 7.680877 6.998168 0.326370
v 13.952584 14.174478 -0.393495
v 15.513144 6.699329 -0.131541
v 14.292904 14.250561 -0.305639
v 8.552646 -0.028912 0.853732
v 7.051044 3.807940 -0.247453
v 4.041174 1.158914 3.635985
v 10.920390 22.127867 2.573462
v 13.632631 18.445322 -0.328769
v 6.840158 0.685909 0.683002
v 13.904355 16.862759 -0.841988
v 10.851970 20.452641 1.302939
v 6.548347 2.159142 1.375336
v 16.142220 4.984420 -0.195341
v 18.985060 1.944075 3.447722
v 16.126722 4.967571 -0.025326
v 5.617863 1.956774 2.549553
v 4.646223 0.680044 2.174150
v 8.695689 11.440094 -0.597366
v 9.424923 10.633131 -1.307072
v 4.325068 1.867650 6.261183
v 13.181095 22.986921 3.448956
v 6.926682 5.270239 0.846850
v 14.617803 11.491916 -0.452255
v 7.239351 5.910362 -0.793860
v 9.920930 15.213323 -0.190546
v 16.111588 1.393211 0.588118
v 9.207194 13.669533 -1.219909
v 20.102503 2.493543 5.999777
v 15.251635 9.091995 -0.231597
v 13.648811 14.377991 -0.663839
v 19.720284 2.223829 6.098065
v 18.913879 0.942156 4.527468
v 7.375838 4.217634 0.497777
v 13.334409 21.893471 2.097776
v 20.058443 0.379721 4.111012
v 10.672162 17.790018 0.290899
v 14.322451 13.842819 -0.308999
v 9.820902 12.340812 -0.805651
v 4.906451 2.383632 2.613652
v 10.937992 22.281029 2.484296
v 13.583564 18.884798 0.662733
v 9.313571 11.491916 -0.452255
v 13.357765 15.910684 -0.291194
v 10.414961 20.579578 1.171717
v 3.637379 0.389534 6.176609
v 17.152075 0.531822 1.471147
v 16.555536 4.217634 0.497777
v 9.286980 13.581927 -0.493310
v 10.849988 19.565666 0.712624
v 9.337927 12.777769 -0.305318
v 4.768197 1.366072 5.316125
v 8.996411 0.021123 0.740776
v 10.880938 20.815344 1.603688
v 17.766792 3.901353 1.430862
v 14.219823 15.240665 -0.165934
v 17.649374 4.209545 1.454827
v 20.452885 1.911714 5.365566
v 6.978490 6.264874 0.395003
v 16.961788 5.191362 0.848623
v 13.071843 20.054836 0.791663
v 13.480996 17.800776 0.332919
v 17.250418 5.679004 0.298675
v 14.718075 9.388618 -1.010658
v 19.251232 0.999809 5.646190
v 13.261046 20.296831 1.347309
v 14.717015 9.540585 -1.180682
v 13.166739 22.389458 2.399759
v 20.237469 0.947692 4.458222
v 10.325845 16.877140 -0.814689
v 8.784060 11.843713 -0.575467
v 15.938840 8.799603 -0.180429
v 7.217307 3.694476 0.551659
v 16.031332 8.811875 -0.292470
v 6.890349 1.807938 0.476310
v 18.256525 1.438765 2.642518
v 13.862439 14.826972 -0.282677
v 10.172201 16.921371 0.173292
v 13.689279 13.979190 -0.959113
v 13.386337 16.075449 -0.576474
v 9.831083 11.568357 -0.710673
v 6.121977 4.410369 0.835791
v 16.714067 3.694476 0.551659
v 17.313576 2.456745 1.316852
v 9.127207 13.253392 -0.600436
v 4.791985 0.177119 5.007827
v 6.164581 3.901353 1.430862
v 9.252015 9.816115 -0.488651
v 5.684963 3.275012 0.657909
v 3.954644 0.017462 4.796911
v 20.475302 2.257891 5.804469
v 3.605531 0.547119 4.827923
v 13.159540 21.613262 2.284617
v 10.312841 18.834341 0.569772
v 17.661583 4.491559 1.127239
v 17.714993 3.681307 0.011014
v 16.034910 0.304119 1.030732
v 18.828379 2.619962 1.491996
v 8.355792 6.678580 -0.029245
v 13.897090 18.395374 -0.096481
v 14.892415 9.016264 -0.428626
v 7.915455 6.898563 -1.107144
v 14.644394 13.581927 -0.493310
v 18.367460 2.139325 0.653868
v 7.155587 3.269299 0.337227
v 10.066681 13.205715 -0.764537
v 18.301760 0.199293 2.408890
v 16.207451 8.238927 -0.039272
v 18.256655 0.636742 2.738768
v 13.994483 14.887404 -0.237767
v 10.606412 21.901812 2.318203
v 10.063448 14.750331 -0.307310
v 13.681719 14.526196 -0.490484
v 9.557880 14.658127 -0.303626
v 13.406391 15.708388 -0.356234
v 10.981104 23.221764 3.593443
v 10.546139 16.245255 -0.648634
v 16.008713 5.390841 -0.374023
v 10.318903 19.994324 0.763018
v 17.134815 4.115877 1.134845
v 10.469694 20.192127 1.342075
v 6.425416 4.647975 1.275975
v 8.270530 0.569057 0.850813
v 5.927837 3.341281 1.787236
v 7.969467 0.572470 0.477402
v 12.950270 23.221764 3.593443
v 6.794552 5.737656 -0.308563
v 12.947657 23.323273 3.773340
v 16.375385 7.911996 -0.784506
v 13.529769 17.631941 0.275347
v 13.335798 21.561522 2.034104
v 10.148221 18.975525 0.096958
v 15.878669 -0.089123 0.914314
v 17.414253 5.001851 -0.040553
v 7.182893 6.365647 0.480845
v 16.775785 3.269299 0.337227
v 8.745721 11.170641 -1.423489
v 14.679358 9.816115 -0.488651
v 7.663807 7.032587 -1.050339
v 19.044804 2.404893 2.481206
v 19.290192 0.838713 2.074887
v 7.403545 4.003287 0.195168
v 7.654327 0.520546 1.086453
v 6.390725 2.618843 0.116593
v 15.137722 11.652356 -0.385522
v 6.779491 2.193540 0.917744
v 3.599337 2.290769 5.626108
v 18.652157 0.166314 2.173431
v 5.577785 0.413399 1.421875
v 10.249655 14.526196 -0.490484
v 7.723923 8.238927 -0.039272
v 10.983717 23.323273 3.773340
v 10.813667 18.883741 0.269733
v 15.847423 5.815587 -0.447558
v 8.294986 10.100605 -0.500239
v 10.508615 20.885738 1.815767
v 14.584326 10.726508 -0.603565
v 8.417302 6.718011 -0.475028
v 14.347755 15.570529 -0.376209
v 8.807879 0.485553 0.460898
v 13.069279 23.402470 3.775259
v 19.676424 2.017694 5.135141
v 13.279843 17.229586 -0.010736
v 13.846531 18.506035 0.239612
v 15.185653 11.170641 -1.423489
v 13.906662 17.851650 0.195024
v 15.506173 -0.070811 0.721386
v 8.583396 11.258414 -1.210809
v 18.515795 3.025662 2.064721
v 13.864693 13.205715 -0.764537
v 8.769417 8.067147 -0.420392
v 5.252132 2.708560 2.344077
v 19.544077 1.222850 2.521074
v 4.943174 2.477022 2.285676
v 13.544563 18.872698 0.668962
v 7.561682 7.195547 0.332866
v 15.083694 11.059009 -0.422874
v 4.731379 1.821105 3.880608
v 14.790582 12.636815 -0.304696
v 10.542643 21.604778 2.225100
v 19.768955 -0.121343 4.312354
v 10.771833 21.613262 2.284617
v 19.548922 0.008769 3.339396
v 8.052705 -0.089123 0.914314
v 4.238818 1.678894 6.412591
v 17.219107 2.834842 1.243164
v 5.590556 0.777841 2.986965
v 15.319188 7.809828 -1.255730
v 19.285055 1.878237 3.575584
v 6.281999 4.209545 1.454827
v 16.834999 1.937222 0.724057
v 6.310665 4.671522 0.282336
v 7.569850 1.471138 0.759004
v 4.297378 0.997792 2.786834
v 6.627647 5.352091 0.836193
v 19.047615 1.449058 4.598082
v 10.052397 17.249720 -0.714152
v 8.847680 11.059009 -0.422874
v 16.331371 7.065506 0.371869
v 15.128753 9.932294 -0.330762
v 15.639580 0.661836 0.426720
v 15.870695 9.736626 -0.870688
v 9.649186 16.039322 -0.265460
v 14.121304 11.694368 -0.780170
v 16.447685 7.593367 -0.007411
v 14.600308 9.850204 -0.722614
v 8.367717 8.708014 -0.108850
v 16.146238 6.564934 0.307569
v 8.679696 9.091329 -0.231566
v 7.632339 5.269266 -0.658711
v 10.524982 15.708388 -0.356234
v 10.611518 17.379265 0.073523
v 3.828871 2.493543 5.999777
v 4.860232 1.876741 3.640025
v 16.471519 6.256082 -0.914466
v 4.879320 -0.115595 3.000302
v 10.728727 22.031876 2.490398
v 9.149926 11.965570 -1.548192
v 6.389552 0.361097 1.022429
v 4.119283 0.474915 6.262016
v 16.880331 3.807940 -0.247453
v 5.328482 0.699395 3.762017
v 16.633715 3.759778 0.374607
v 9.806999 11.889290 -0.952062
v 8.652637 7.405541 -0.338711
v 19.054487 0.011933 4.618736
v 13.216324 17.746426 -0.030163
v 17.939528 0.903711 0.844565
v 17.406988 5.258975 0.462589
v 3.574401 0.392873 6.101179
v 17.873102 4.259999 0.983776
v 14.338961 15.480535 -1.024130
v 18.739906 2.015293 3.056773
v 17.540649 2.618843 0.116593
v 13.759172 16.921371 0.173292
v 7.530384 7.627253 -0.865469
v 6.695580 0.990783 1.461533
v 18.701687 2.448595 2.625254
v 14.087089 12.693204 -1.382149
v 15.783105 9.077415 0.234154
v 18.575581 2.267680 2.666734
v 6.505597 2.833207 1.518281
v 8.432148 7.124471 -1.062745
v 17.899660 0.189144 1.512967
v 9.801634 11.833655 -1.036563
v 6.056844 3.799627 1.496460
v 14.804167 13.253392 -0.600436
v 16.830200 1.362465 0.458845
v 17.425776 2.833210 1.518278
v 8.793652 11.652356 -0.385522
v 10.862095 23.402470 3.775259
v 3.432068 1.678811 6.213866
v 6.880128 5.610128 0.721114
v 13.081386 19.565666 0.712624
v 13.202646 22.031876 2.490398
v 9.953577 16.739128 -0.853947
v 16.711538 1.446736 1.036739
v 17.005585 5.847864 -0.520248
v 5.083362 -0.135543 3.829454
v 15.756073 9.664673 -1.181903
v 14.840325 8.905631 -0.513397
v 3.995221 0.769503 6.507693
v 6.169368 3.841940 0.073285
v 8.776535 8.641995 -0.285848
v 20.499306 1.678811 6.213866
v 13.580648 19.544613 0.812458
v 19.967781 1.521342 6.579901
v 15.246667 10.240487 -0.239570
v 14.412783 12.577412 -0.454765
v 17.130205 2.455478 0.554452
v 10.084843 18.506035 0.239612
v 13.365047 18.144701 0.473497
v 9.817349 16.742815 -0.103133
v 7.515115 7.677229 0.001269
v 10.756136 19.887022 0.494113
v 6.041673 1.355943 2.130445
v 5.098552 1.396045 3.988408
v 16.919355 5.654422 0.675658
v 6.796558 4.115877 1.134845
v 14.601125 14.301511 -0.517976
v 14.139071 16.813437 -0.662002
v 10.716228 18.297150 0.415913
v 19.336094 1.224150 5.873905
v 3.341392 1.639812 5.483041
v 12.995797 22.661707 3.025127
v 9.331065 9.850204 -0.722614
v 14.819320 10.236949 -1.472932
v 10.935576 22.661707 3.025127
v 16.410032 4.495342 -0.262999
v 5.497333 1.756884 0.779723
v 18.232662 0.524738 1.222712
v 15.154839 8.641995 -0.285848
v 18.830379 0.638712 1.626414
v 15.303026 7.358462 -0.833497
v 18.434238 1.756772 0.779914
v 15.254700 8.286595 -0.295996
v 7.607620 1.462712 0.519538
v 15.490509 0.631810 0.752040
v 9.982073 15.559335 -0.147367
v 14.421478 10.730717 -0.915436
v 20.266972 2.435124 5.803496
v 9.410998 12.677070 -0.408742
v 20.078091 2.078029 6.469400
v 18.392157 0.185215 1.988163
v 13.171259 18.900637 0.627020
v 19.104086 1.779975 3.952850
v 10.468879 16.850460 -0.725512
v 6.363489 2.555163 1.675415
v 14.659495 9.660841 -0.861535
v 7.123271 6.656036 0.163557
v 20.575937 1.217229 6.210653
v 9.906231 15.929937 0.024648
v 8.852553 -0.068738 0.678448
v 9.518591 12.577412 -0.454765
v 13.569316 17.384298 -0.669167
v 7.223063 1.193241 0.473977
v 17.330763 4.444658 1.142114
v 17.093533 5.421757 1.039843
v 17.286615 5.112739 0.944390
v 13.054052 22.161640 2.239184
v 5.688568 2.917461 2.091366
v 17.736094 2.267842 1.863795
v 15.443059 8.253630 -0.143334
v 9.995237 13.886229 -0.425385
v 15.031728 10.257757 -0.351885
v 10.670803 18.829269 0.597846
v 13.422758 20.885738 1.815767
v 8.667755 0.421398 0.724220
v 14.545104 10.028740 -0.903430
v 8.839440 0.187444 0.740977
v 18.767170 1.013915 4.070435
v 13.943075 15.669662 -0.116708
v 10.877321 22.161640 2.239184
v 19.951817 0.602181 6.423179
v 15.797812 6.239156 -0.779797
v 15.408784 11.236770 -0.816320
v 10.647163 16.893526 -0.109333
v 19.564028 0.293051 5.852009
v 9.763580 16.177593 -0.081647
v 9.373291 10.225467 -0.532935
v 9.038959 9.016264 -0.428626
v 6.552412 2.602537 0.166227
v 18.528458 0.026017 2.854234
v 6.851721 2.547002 0.750718
v 16.491829 0.791884 1.119955
v 9.979786 16.257086 -1.019859
v 20.323381 2.437448 6.162552
v 10.486544 18.201231 -0.383109
v 9.324646 12.846692 -0.207616
v 7.919473 6.484169 -1.013280
v 17.834303 3.151203 1.798582
v 8.684707 10.240487 -0.239570
v 16.289736 5.289079 0.433686
v 15.412878 -0.113172 0.762824
v 6.058270 4.259999 0.983776
v 8.878881 8.643710 -1.259594
v 8.591405 0.114349 0.540206
v 4.319920 1.690220 3.990988
v 18.149672 0.296988 1.453067
v 8.081662 8.005909 0.079803
v 7.173640 5.364919 0.750001
v 18.132860 2.325815 2.253203
v 16.867790 6.312666 0.507949
v 3.963592 1.521342 6.579901
v 3.853282 2.078029 6.469400
v 4.944539 1.100057 1.526253
v 4.408995 1.125346 6.205813
v 19.812090 0.474915 6.262016
v 10.014230 16.152418 -0.018232
v 16.299034 5.269266 -0.658711
v 9.692739 15.669410 -0.171716
v 5.435565 1.969075 2.757211
v 18.938519 2.554367 2.103178
v 10.952213 22.686546 2.951451
v 3.699090 1.474682 4.710263
v 19.759047 0.977301 3.145469
v 9.096219 8.708737 -0.507115
v 20.589981 1.639812 5.483041
v 16.293171 5.137897 0.420575
v 7.223866 5.065669 -0.674299
v 12.979160 22.686546 2.951451
v 14.167793 16.177593 -0.081647
v 18.306725 3.429307 1.719152
v 13.157453 18.073875 0.130582
v 18.246096 3.690921 1.029751
v 17.674091 0.505071 1.749200
v 15.230294 10.303629 -1.490314
v 13.408257 18.765188 0.585190
v 8.899646 10.257757 -0.351885
v 19.359148 1.080542 2.104422
v 10.050894 16.676931 0.077793
v 13.828248 18.259117 -0.302583
v 18.892080 0.561967 4.545517
v 9.237860 13.405909 -1.338701
v 6.644757 5.112739 0.944390
v 10.395698 19.923634 1.051361
v 14.073992 13.871140 -0.409319
v 6.905437 6.174611 -0.168635
v 9.467855 14.637422 -0.415167
v 14.302477 14.653977 -0.252406
v 4.569468 -0.018492 5.133707
v 14.606728 12.846692 -0.207616
v 3.355437 1.217229 6.210653
v 10.028126 13.905294 -1.339513
v 13.967655 12.713859 -1.079792
v 15.518621 10.352073 -0.362329
v 17.538977 3.820877 1.419901
v 15.346654 0.383989 0.447304
v 10.720192 22.156834 2.646874
v 8.972793 8.590343 -0.859197
v 6.821063 0.039931 1.301427
v 20.542645 1.178292 5.157038
v 15.660851 0.569046 0.850820
v 7.091349 5.890560 0.668243
v 13.424560 16.720770 0.038763
v 10.465818 20.798220 1.387550
v 13.238677 17.476168 -0.200016
v 17.550722 0.852660 1.710760
v 14.604202 10.666547 -1.428426
v 14.985818 8.527391 -0.680084
v 4.682350 2.100070 3.029074
v 18.871666 2.200729 1.319709
v 13.465555 20.798220 1.387550
v 18.930794 -0.157714 3.105717
v 13.951593 16.257065 -1.019863
v 5.911433 0.534248 2.167344
v 15.776397 8.826958 -1.293514
v 9.454916 10.115150 -0.699043
v 13.319818 19.648039 0.968888
v 3.320479 1.000263 5.525406
v 7.922661 5.390841 -0.374023
v 13.336434 19.747931 0.320423
v 10.513872 20.807806 1.599665
v 7.879792 6.299896 -0.961444
v 3.441350 1.151348 6.416245
v 13.110241 21.669716 2.347678
v 6.236707 2.917646 1.768192
v 9.883250 12.523684 -1.265450
v 13.022625 21.726904 1.917624
v 14.077253 17.481503 -0.172423
v 6.968655 0.828524 1.335278
v 10.898480 21.534088 1.759986
v 7.315831 6.588504 0.413514
v 9.327171 10.666547 -1.428426
v 17.195084 4.207309 -0.417110
v 20.490025 1.151348 6.416245
v 9.630290 11.245108 -0.594969
v 16.544250 7.231449 0.157158
v 19.454515 1.831839 4.769413
v 20.610893 1.000263 5.525406
v 8.781260 12.129683 -0.803876
v 9.583307 12.076800 -0.559286
v 10.692697 17.476168 -0.200016
v 6.935184 2.617487 0.516009
v 15.378728 -0.028912 0.853732
v 7.638202 5.137897 0.420575
v 17.011974 0.360215 0.821716
v 13.880480 16.676931 0.077793
v 13.211182 22.156834 2.646874
v 8.158170 0.240892 0.544136
v 15.052493 8.643710 -1.259594
v 7.041805 6.095221 0.909671
v 18.878830 1.715019 3.681115
v 15.024753 8.600504 -0.325130
v 16.725986 0.171171 0.839807
v 13.253825 17.484554 -0.047167
v 16.975813 2.875296 0.686819
v 8.716543 9.567702 -0.267057
v 13.834637 17.584234 0.238126
v 20.148729 1.108662 6.605208
v 13.462714 20.936903 1.489108
v 13.529618 17.881310 -0.512167
v 13.993689 16.774527 0.159681
v 5.875273 3.826612 1.477735
v 20.232283 1.474682 4.710263
v 15.232314 10.808587 -0.353668
v 3.530476 1.153386 4.820559
v 4.066514 0.324326 3.633764
v 7.140494 0.053366 1.244486
v 13.936136 13.886229 -0.425385
v 10.350725 19.544613 0.812458
v 19.662283 2.193758 5.874792
v 17.086397 1.033091 1.358269
v 4.770430 0.440677 5.263791
v 6.360027 2.053218 0.348814
v 14.390953 12.915038 -0.417588
v 10.004452 13.597779 -0.585295
v 7.914336 8.877726 -0.298665
v 15.456553 7.155871 -0.343397
v 8.143999 8.404104 -0.030703
v 17.899300 2.328229 0.290865
v 8.412752 10.352073 -0.362329
v 13.284210 16.893526 -0.109333
v 13.523039 19.880178 1.003955
v 10.636277 16.870132 -0.250621
v 20.622305 1.106559 5.536222
v 20.270609 1.518000 6.522611
v 18.926632 -0.208288 3.742532
v 10.594939 19.747931 0.320423
v 10.821133 21.669716 2.347678
v 5.410041 3.241605 1.680241
v 13.083567 22.888891 3.494604
v 14.835155 8.708737 -0.507115
v 18.491550 0.523005 3.442730
v 16.714712 7.005079 -0.023204
v 3.607993 2.437448 6.162552
v 13.175238 19.887022 0.494113
v 13.079222 21.530584 2.123034
v 13.697797 14.077561 -1.048003
v 13.902400 12.929230 -0.980551
v 19.451065 0.217941 2.871271
v 15.779477 6.946768 0.070368
v 10.549372 19.707983 0.990244
v 14.680963 14.379060 -0.911192
v 3.782645 1.108662 6.605208
v 3.683655 0.255182 5.998818
v 5.805571 0.604192 2.443816
v 7.980974 5.487207 -0.294600
v 10.873032 20.726257 1.386503
v 8.755637 0.631457 0.471534
v 17.012865 5.429947 0.819631
v 16.792143 0.679196 0.614618
v 8.699059 10.808587 -0.353668
v 9.652081 11.190753 -1.054474
v 7.374878 7.225286 -0.713959
v 13.683966 17.940693 0.494090
v 9.284886 10.951028 -1.516083
v 18.240866 1.649581 0.668824
v 3.309069 1.106559 5.536222
v 14.348066 12.076800 -0.559286
v 14.015793 15.846933 -0.006871
v 18.424036 3.338128 1.841687
v 10.028974 12.929230 -0.980551
v 13.712947 19.050705 0.525881
v 10.847807 22.888891 3.494604
v 10.305392 18.371450 0.461748
v 13.535676 19.923634 1.051361
v 16.760553 3.272565 0.492821
v 8.414921 7.380363 -0.089957
v 8.775118 7.888423 -1.033847
v 6.034453 2.769070 0.197881
v 8.059945 5.752302 -0.093470
v 9.271878 9.660841 -0.861535
v 14.235785 16.523006 -0.324640
v 13.509412 15.573538 -0.298230
v 15.161957 8.067147 -0.420392
v 15.220444 11.958330 -0.931875
v 9.398442 15.064260 -0.714746
v 10.506814 16.720770 0.038763
v 10.940473 21.958971 2.362632
v 17.571346 2.053218 0.348814
v 18.985861 2.084568 3.209181
v 7.347815 7.468701 -0.356273
v 15.956848 8.047818 0.145265
v 16.615543 6.588504 0.413514
v 8.257874 8.451801 -1.347504
v 4.162418 -0.121343 4.312354
v 3.681960 0.811302 4.494618
v 7.886948 5.137290 0.149850
v 18.709400 1.491940 3.564685
v 15.193944 10.395935 -0.217112
v 10.242095 13.979190 -0.959113
v 6.973407 5.541591 0.725114
v 19.431623 -0.124431 4.954201
v 13.174111 18.548897 -0.011647
v 4.555450 1.108661 2.128606
v 18.181696 3.707847 1.641066
v 9.937685 16.774527 0.159681
v 10.174860 17.823692 0.412652
v 10.756319 17.921877 0.171067
v 15.535144 7.957903 -1.341386
v 8.737430 10.395935 -0.217112
v 9.386270 10.028740 -0.903430
v 3.660765 1.518000 6.522611
v 13.374654 16.021967 -0.423485
v 19.249023 2.100070 3.029074
v 15.499226 7.124472 -1.062745
v 9.900606 15.097282 -0.190725
v 8.474821 7.155871 -0.343397
v 10.421962 15.573538 -0.298230
v 13.058342 20.726257 1.386503
v 16.045549 7.257572 -1.154183
v 6.532231 4.369629 1.173334
v 5.229688 2.448595 2.625254
v 5.680728 1.880364 2.502851
v 9.106165 11.884239 -0.322958
v 10.802043 21.386869 1.982855
v 10.856668 19.146765 0.485451
v 14.016997 14.029687 -1.397352
v 15.849711 8.005909 0.079803
v 9.732038 16.787088 -0.521394
v 9.562413 14.771163 -0.200177
v 15.950399 5.487207 -0.294600
v 7.170819 3.272565 0.492821
v 15.618289 6.142839 -0.087512
v 14.221495 11.255050 -0.631955
v 10.525743 19.340891 0.865299
v 7.286496 1.698526 0.556999
v 8.992785 9.830839 -0.408274
v 16.731421 1.858526 0.641968
v 16.840025 5.890560 0.668243
v 6.837688 1.397578 0.443003
v 14.627382 12.791457 -1.506716
v 13.150029 23.126682 3.419445
v 16.482489 6.979390 0.635815
v 10.247408 17.940693 0.494090
v 16.794102 6.290498 0.570250
v 16.593105 4.009257 -0.011233
v 14.289217 16.372597 -0.516099
v 10.159146 14.817691 -0.290469
v 18.964285 0.365277 4.703755
v 20.247719 0.255182 5.998818
v 15.760975 9.872464 -0.541858
v 13.790290 17.732456 0.310473
v 7.277080 3.544789 0.334154
v 18.988199 2.477022 2.285676
v 18.290562 3.150028 1.979513
v 8.676674 8.286595 -0.295996
v 13.939102 14.741967 -1.309249
v 18.801554 2.660412 2.360954
v 18.666134 2.736736 1.137785
v 15.142803 7.929695 -0.759772
v 10.755567 19.327127 0.845631
v 4.073388 2.294122 6.254654
v 17.423307 2.053503 0.395485
v 14.646487 10.951028 -1.516083
v 6.660940 5.209509 -0.287664
v 10.781344 23.126682 3.419445
v 8.611285 10.510474 -0.027648
v 4.034460 0.031173 5.605103
v 10.695674 22.535051 2.891885
v 15.863372 6.305469 -0.882653
v 8.522590 11.236770 -0.816320
v 5.045304 1.558605 3.936326
v 7.424915 6.364597 0.443049
v 7.387124 7.231449 0.157158
v 17.405287 4.066286 -0.283668
v 16.044426 5.137290 0.149850
v 15.138738 11.587261 -1.386938
v 5.186025 0.197619 2.168284
v 15.103016 11.521991 -0.126363
v 6.727602 5.385368 1.125636
v 14.642797 12.703874 -0.301726
v 9.930127 17.490973 0.030514
v 16.273617 8.128013 -0.008179
v 13.286396 21.429844 1.505670
v 10.176884 17.857077 0.543535
v 18.065023 3.861354 1.341359
v 8.227380 8.926859 -0.038826
v 7.521342 4.495342 -0.262999
v 5.222792 -0.027961 3.675247
v 7.292387 6.929379 0.606220
v 16.726471 6.134665 0.618262
v 16.654293 3.544789 0.334154
v 16.901741 3.924245 0.939023
v 17.620708 4.671522 0.282336
v 10.936030 23.340410 3.930318
v 19.884336 2.191439 6.391788
v 17.991285 3.775464 1.643539
v 12.995343 23.340410 3.930318
v 17.197817 2.130796 1.080091
v 14.825054 12.727488 -0.322891
v 14.301084 11.245108 -0.594969
v 14.938589 9.830839 -0.408274
v 5.866351 3.861354 1.341359
v 13.577766 20.003572 1.030048
v 13.337730 17.628378 0.200447
v 9.642157 16.372597 -0.516099
v 7.657757 8.128013 -0.008179
v 18.306150 1.312825 0.829025
v 5.136438 -0.152964 3.279013
v 6.220596 0.139152 1.476263
v 8.988871 12.075864 -0.350994
v 15.516453 7.380363 -0.089957
v 4.528174 -0.253812 4.411945
v 10.644978 21.429844 1.505670
v 8.170399 9.872464 -0.541858
v 4.253664 1.137954 2.949325
v 18.091461 0.326366 1.996402
v 15.858844 8.927847 0.077946
v 13.260571 18.829269 0.597846
v 4.480353 0.217958 2.871182
v 15.747046 8.499913 -0.058806
v 13.717139 18.193254 0.475198
v 5.085839 2.471087 2.651852
v 9.992272 14.741969 -1.309249
v 9.543894 15.119158 -0.295395
v 6.204942 4.535601 0.466716
v 7.942522 8.984413 -1.049204
v 9.157564 13.924933 -0.845056
v 9.005153 12.232052 -0.437709
v 19.867006 0.325976 3.637362
v 7.029637 3.924250 0.939018
v 10.935116 22.194275 2.823791
v 14.619781 11.770725 -0.435996
v 14.831947 12.587920 -0.432953
v 4.497066 0.567995 5.873170
v 19.804693 1.025301 6.505179
v 5.920426 3.760243 1.687797
v 13.235700 22.535051 2.891885
v 16.157494 6.208835 0.338881
v 13.355192 21.451056 1.588298
v 16.424212 4.693041 0.493418
v 10.555735 20.027624 1.261426
v 6.537115 0.649515 1.605754
v 17.047709 6.161549 -0.073691
v 18.081091 0.787613 2.420475
v 17.690304 0.644333 1.802291
v 5.059708 2.200731 1.319708
v 5.046838 0.484258 1.850355
v 19.844767 -0.036378 5.360386
v 13.874551 18.035038 0.351637
v 19.204212 1.848504 3.771864
v 3.478489 1.911714 5.365566
v 17.203772 5.385368 1.125636
v 9.542854 13.858803 -0.211842
v 10.386810 18.872698 0.668962
v 5.280550 1.209158 3.648327
v 10.556720 16.021967 -0.423485
v 13.119329 22.943703 3.505508
v 7.641638 5.289079 0.433686
v 14.926221 12.232052 -0.437709
v 5.039546 0.554159 4.544669
v 7.096375 1.937222 0.724057
v 18.497286 0.137202 3.196104
v 3.425285 0.546100 5.842383
v 9.949683 17.929167 0.013564
v 20.506088 0.546100 5.842383
v 14.846793 8.642699 -0.338034
v 19.896914 0.031173 5.605103
v 5.836896 2.060638 0.457000
v 9.106319 12.727488 -0.322891
v 9.865246 15.880172 0.068084
v 16.336357 5.336571 -0.707112
v 14.010444 15.213323 -0.190546
v 4.612459 1.473298 5.803468
v 4.829533 2.049248 1.823752
v 14.942503 12.075864 -0.350994
v 6.785396 2.729997 0.302223
v 16.458200 -0.006132 0.917308
v 15.320088 10.510474 -0.027648
v 13.140054 18.169813 0.237840
v 16.877811 5.824165 -0.668721
v 13.135966 21.565752 1.635663
v 8.151896 6.946768 0.070368
v 10.576181 21.451056 1.588298
v 17.048149 5.802936 0.627138
v 13.882410 17.148443 0.234669
v 5.439923 0.522962 3.442402
v 18.497391 2.318573 0.781991
v 6.781134 3.557767 1.187976
v 13.429982 20.067869 1.305297
v 7.507162 4.693041 0.493418
v 15.910933 8.995342 -0.117714
v 8.862942 11.657671 -0.004864
v 13.175055 17.921877 0.171067
v 9.398684 13.726848 -1.383341
v 15.487666 9.226479 -0.133420
v 19.939587 2.243187 5.457700
v 8.207938 6.091959 -0.422967
v 10.455730 17.078638 0.179602
v 16.457481 6.808295 -0.921514
v 19.366364 1.788112 4.629902
v 11.008808 21.680578 2.325499
v 14.388519 13.858803 -0.211842
v 10.523117 18.765188 0.585190
v 13.047619 21.419085 1.944142
v 10.787486 18.527536 0.180660
v 13.348854 21.508673 1.920729
v 17.305637 4.659715 1.085273
v 4.816698 1.566753 4.620837
v 19.338249 -0.274629 4.243675
v 4.446307 1.992229 5.715615
v 9.441650 11.249677 -0.554178
v 6.725706 2.066723 1.122953
v 9.772153 16.662310 -0.179912
v 10.795407 21.565752 1.635663
v 12.996258 22.194275 2.823791
v 6.329975 3.446895 1.570867
v 14.689046 12.666748 -0.133752
v 10.838479 19.691254 0.798308
v 13.394712 17.100931 -0.606373
v 9.072667 0.010297 0.657880
v 14.773809 13.924933 -0.845056
v 5.433982 2.318573 0.781991
v 12.990901 21.958971 2.362632
v 16.245535 4.668890 0.047779
v 13.182044 18.272474 0.374495
v 13.149668 22.677113 3.105090
v 9.140792 12.636815 -0.304696
v 17.681828 4.488110 1.085351
v 6.071707 1.362620 0.601883
v 10.091166 17.247953 0.217339
v 6.249546 4.488110 1.085351
v 15.666011 1.089364 0.491942
v 12.922565 21.680578 2.325499
v 17.347277 5.089371 0.882152
v 8.783136 7.542642 -0.160960
v 10.716835 19.823111 1.065400
v 10.381945 19.921041 1.292453
v 15.148237 7.542642 -0.160960
v 16.089399 1.249162 0.736841
v 20.516973 2.072920 6.103822
v 10.895077 19.096003 0.666633
v 18.537556 1.022660 3.459919
v 13.036297 19.096003 0.666633
v 8.906621 8.600504 -0.325130
v 7.199953 1.858526 0.641968
v 13.405631 19.340891 0.865299
v 10.928046 23.108891 3.293962
v 13.003327 23.108891 3.293962
v 19.976730 0.017462 4.796911
v 13.772227 14.817691 -0.290469
v 7.338268 4.009257 -0.011233
v 19.407438 0.270736 5.618255
v 9.709879 11.255050 -0.631955
v 7.249615 7.121330 -0.080988
v 10.787622 18.602135 0.239687
v 6.218534 3.509162 0.000618
v 14.858706 0.010297 0.657880
v 6.514252 4.862415 -0.150321
v 7.785136 6.564934 0.307569
v 5.680321 0.223059 1.780095
v 13.549429 19.921041 1.292453
v 5.539218 0.185215 1.988163
v 7.339987 5.030382 -0.661024
v 6.601145 0.105893 1.199502
v 16.723892 3.357842 0.492868
v 6.897752 5.983503 0.657371
v 9.242328 12.666748 -0.133752
v 19.912819 1.673332 4.529139
v 9.084580 8.642699 -0.338034
v 6.584097 5.089371 0.882152
v 13.214823 22.702116 2.859211
v 14.108725 14.129641 -0.356251
v 19.522156 -0.243054 4.185507
v 10.883755 21.419085 1.944142
v 10.582520 21.508673 1.920729
v 8.869551 11.453053 -0.374529
v 9.442958 13.355238 -1.475176
v 7.685838 4.668890 0.047779
v 20.315861 1.026794 6.538451
v 18.483332 3.343910 1.494135
v 17.151882 2.193540 0.917744
v 13.049728 21.306887 1.889526
v 3.414400 2.072920 6.103822
v 16.725901 1.513284 0.480805
v 13.082887 19.464045 0.717108
v 14.615502 11.977545 -0.434420
v 7.926023 9.078493 -0.401357
v 9.765398 14.500758 -0.309436
v 15.642608 6.186087 0.007974
v 8.288766 6.186087 0.007974
v 3.310281 1.482568 5.544246
v 6.055299 0.210293 1.394521
v 8.253084 8.176275 -1.335661
v 14.724556 12.753481 -0.047914
v 9.698088 15.718024 -0.111994
v 15.061823 11.453053 -0.374529
v 14.489723 11.249677 -0.554178
v 8.792636 11.587261 -1.386938
v 6.834478 5.926022 0.428813
v 9.311592 11.770725 -0.435996
v 13.762043 19.086693 0.376958
v 10.781706 22.677113 3.105090
v 10.343804 18.881872 0.834560
v 7.207480 3.357842 0.492868
v 19.237694 0.592262 2.172161
v 13.697316 17.271185 0.213202
v 8.439636 7.145524 -0.172191
v 13.363925 16.458519 -0.620881
v 10.107872 12.991245 -0.626454
v 18.240402 1.075245 2.714471
v 13.587569 18.881872 0.834560
v 10.593643 17.628378 0.200447
v 8.438709 6.459910 -0.172039
v 16.895445 4.745074 -0.586044
v 5.431652 3.249702 1.801855
v 10.716551 22.702116 2.859211
v 13.535163 20.372051 1.214916
v 17.827387 0.825409 2.010058
v 17.108719 2.514635 0.811521
v 16.201292 7.827330 0.351603
v 13.079584 19.906326 1.220177
v 10.169331 19.086693 0.376958
v 16.900331 1.377752 1.160971
v 8.271317 7.688841 -1.297320
v 9.206818 12.753481 -0.047914
v 17.150234 3.557771 1.187971
v 7.204903 6.134665 0.618262
v 18.333679 0.317660 1.550306
v 10.812044 22.943703 3.505508
v 4.699981 0.095854 5.098953
v 17.627525 4.116634 1.341835
v 14.124374 11.889290 -0.952062
v 13.823502 12.991245 -0.626454
v 5.494425 3.014499 2.062413
v 9.796339 11.703274 -0.926488
v 7.442189 7.274831 -0.823606
v 7.124790 3.481339 0.640832
v 10.431738 19.287121 0.044155
v 4.038701 1.993670 5.035462
v 7.590640 4.306153 0.319226
v 15.079540 0.511016 0.607510
v 17.005686 6.091810 0.869722
v 14.159221 16.662310 -0.179912
v 17.359018 4.372517 -0.328827
v 16.806583 3.481339 0.640832
v 15.265626 11.200794 -1.343192
v 13.613053 19.339996 0.783551
v 17.510061 4.868414 1.216178
v 13.074705 19.146765 0.485451
v 20.621092 1.482568 5.544246
v 10.769993 22.180035 2.720580
v 7.699352 8.469686 -0.450806
v 6.733651 4.704494 1.034498
v 8.157039 8.874873 -0.049462
v 20.375864 2.192580 6.319241
v 6.864947 5.150166 0.888262
v 18.169462 0.249417 1.944619
v 17.096895 5.926022 0.428813
v 10.808452 22.669296 3.125870
v 6.421312 4.868414 1.216178
v 16.340734 4.306153 0.319226
v 15.491737 7.145524 -0.172191
v 7.104807 1.737318 0.981620
v 14.237997 11.298389 -0.758287
v 10.126541 18.156179 -0.373198
v 5.624649 3.429307 1.719152
v 10.116770 15.870564 -0.075488
v 6.465617 0.365111 1.595841
v 17.349279 2.320372 0.404598
v 9.897569 17.699640 -0.282610
v 14.834241 0.252462 0.568023
v 17.016172 2.059953 0.668652
v 10.633981 22.146128 2.779261
v 9.853187 11.283067 -0.512254
v 13.759021 13.701774 -0.854522
v 14.678627 10.552305 -0.525299
v 13.578321 14.656925 -0.611475
v 7.013919 3.024047 0.462447
v 15.100864 11.544407 -0.244824
v 3.615513 1.026794 6.538451
v 18.184916 0.411705 2.450316
v 10.851789 19.906326 1.220177
v 16.917454 3.024047 0.462447
v 14.066128 15.880172 0.068084
v 7.137272 6.290498 0.570250
v 17.066427 5.150166 0.888262
v 14.233286 15.718024 -0.111994
v 3.762728 0.464643 4.426203
v 10.640220 20.939682 1.117439
v 5.052544 1.715019 3.681117
v 13.291154 20.939682 1.117439
v 16.463411 7.681909 -0.694098
v 16.624500 5.968768 0.579667
v 14.279293 11.190753 -1.054474
v 10.220508 16.741919 -0.883380
v 13.804832 18.156179 -0.373198
v 10.367512 20.282856 1.166158
v 16.208075 8.274076 -0.943411
v 14.534005 12.642864 -1.546411
v 18.854656 2.065336 3.140267
v 13.710866 16.741919 -0.883380
v 3.555510 2.192580 6.319241
v 10.881645 21.306887 1.889526
v 9.593135 11.715578 -1.463498
v 10.353053 14.656925 -0.611475
v 16.005350 9.078493 -0.401357
v 4.565416 1.792158 4.861275
v 16.200020 6.238294 -0.965084
v 9.792590 15.875498 0.121956
v 18.644056 2.701889 2.355582
v 4.593836 -0.174733 4.721092
v 10.172353 13.701774 -0.854522
v 4.425784 -0.244783 4.030478
v 14.134020 11.253772 -0.512727
v 4.433985 1.679219 2.952774
v 13.637674 19.166883 0.031554
v 14.262061 14.741002 -0.134810
v 16.232021 8.469686 -0.450806
v 8.665748 11.200794 -1.343192
v 10.942627 22.226509 2.467492
v 5.255503 -0.055508 2.885843
v 8.360841 8.472857 -0.079174
v 19.134731 0.518056 2.104541
v 4.351682 1.784041 4.419122
v 10.599853 20.972881 1.838455
v 5.746458 0.411705 2.450316
v 14.177455 11.635931 -0.534487
v 8.009590 0.818012 0.867318
v 5.839913 0.326366 1.996402
v 5.198514 2.643039 2.478142
v 9.097133 0.252462 0.568023
v 17.212435 5.456588 -0.301375
v 8.250248 6.616859 0.047371
v 19.074091 1.233966 4.982998
v 19.518639 1.686634 3.229498
v 13.122922 22.669296 3.125870
v 9.753919 11.635931 -0.534487
v 14.488385 10.626736 -0.715788
v 16.753242 6.791965 0.160174
v 10.760115 18.900637 0.627020
v 3.664402 2.435124 5.803496
v 13.161381 22.180035 2.720580
v 10.848487 19.464045 0.717108
v 6.546749 4.860912 1.047125
v 10.550115 16.340813 -0.305942
v 18.296389 0.939415 1.001993
v 15.776722 9.139023 0.172178
v 16.276043 7.757074 0.258586
v 14.301364 14.923018 -0.060739
v 8.454115 10.338283 -0.197315
v 10.070307 16.265942 -1.024297
v 7.594223 0.115423 0.751541
v 9.082591 10.422421 -1.506981
v 8.718095 7.581252 -0.423914
v 9.264199 11.150741 -1.550429
v 3.893867 0.234630 4.255983
v 19.726845 0.779798 3.047469
v 7.614983 7.776680 -0.949005
v 16.039408 8.132332 0.200568
v 9.969942 12.973041 -1.265204
v 18.897144 2.380141 2.732357
v 7.730081 7.827330 0.351603
v 14.138783 15.875498 0.121956
v 10.318320 19.339996 0.783551
v 6.904185 0.273318 1.382705
v 5.033250 2.342500 2.800730
v 15.934819 6.455532 -0.986533
v 10.551122 19.081549 -0.046606
v 15.681126 6.616859 0.047371
v 15.744169 8.834507 -0.085360
v 13.331521 20.972881 1.838455
v 18.443014 3.160521 1.991336
v 15.213279 7.581252 -0.423914
v 10.682758 20.643236 1.491648
v 13.861066 16.265942 -1.024297
v 4.693679 0.592253 2.172171
v 19.524298 1.923872 5.059940
v 13.380252 19.081549 -0.046606
v 12.988747 22.226509 2.467492
v 19.919144 1.606375 6.561389
v 13.297393 22.146128 2.779261
v 18.708582 -0.027961 3.675248
v 8.851833 0.511016 0.607510
v 13.871941 13.915275 -0.416638
v 9.332417 14.771338 -0.843038
v 8.830509 11.544407 -0.244824
v 18.775377 2.823901 1.887125
v 9.578578 14.979455 -1.175332
v 9.793606 13.157048 -0.481593
v 19.748198 1.888434 4.819375
v 14.598964 14.771303 -0.843039
v 5.068765 2.618663 2.263260
v 14.667174 11.150741 -1.550429
v 4.084430 0.587110 3.426788
v 17.276716 1.536150 0.425869
v 20.223627 0.190808 5.835109
v 9.432874 10.415016 -0.678187
v 13.248615 20.643236 1.491648
v 4.407075 1.923872 5.059940
v 6.508066 2.053503 0.395485
v 19.472555 1.909683 5.914550
v 8.452114 7.288501 -1.140625
v 18.231970 0.224747 2.066389
v 6.217978 2.768419 0.106315
v 8.567595 7.550659 -1.181062
v 16.533836 5.579510 0.618433
v 15.477259 10.338283 -0.197315
v 10.749330 18.272474 0.374495
v 3.707747 0.190808 5.835109
v 10.673039 17.256310 -0.193296
v 16.748480 6.365647 0.480845
v 9.444482 13.242324 -0.397788
v 13.961432 12.973041 -1.265204
v 5.194958 0.731445 4.098598
v 5.985575 0.500523 1.987638
v 10.059433 13.915275 -0.416638
v 13.381259 16.340813 -0.305942
v 16.347311 1.154842 0.459504
v 7.197031 3.737740 0.040234
v 10.356857 15.803288 -0.085024
v 13.180544 19.107607 0.126095
v 4.886569 2.404893 2.481206
v 6.303848 4.116634 1.341835
v 7.397538 5.579510 0.618433
v 15.673492 8.451816 -1.347507
v 6.680951 5.678993 0.298680
v 19.125681 0.919643 5.282753
v 14.558083 10.225467 -0.532935
v 7.655331 7.757074 0.258586
v 9.347048 10.726508 -0.603565
v 3.760674 2.274732 5.508706
v 14.137768 13.157048 -0.481593
v 19.606306 1.867650 6.261183
v 4.458817 1.909683 5.914550
v 15.272758 10.639619 -0.219990
v 6.801169 2.455478 0.554452
v 18.003536 3.341281 1.787236
v 9.991178 12.919816 -1.180101
v 4.039814 0.169794 5.931814
v 11.013156 22.781992 3.260995
v 8.658616 10.639619 -0.219990
v 16.989319 6.216826 0.381009
v 20.302891 1.918518 5.182711
v 18.626995 2.764750 2.310117
v 9.252747 10.552305 -0.525299
v 5.191467 2.015293 3.056773
v 13.940196 12.919816 -1.180101
v 3.548609 0.747685 6.397493
v 4.133865 0.199161 5.937576
v 17.214933 2.466110 0.428784
v 18.178881 3.432604 1.745851
v 17.847235 4.060938 1.416077
v 4.012229 1.606375 6.561389
v 6.084139 4.060938 1.416077
v 6.915201 2.059953 0.668652
v 3.890231 1.752033 4.771963
v 7.843632 5.048468 -0.115134
v 10.725782 22.790188 2.996820
v 19.891560 0.169794 5.931814
v 8.533691 11.168826 -0.726677
v 8.481456 6.393142 -0.119289
v 17.384624 4.860912 1.047125
v 16.734343 3.737740 0.040234
v 17.365061 3.234351 -0.098589
v 10.533714 16.001740 -0.174881
v 15.657970 9.383793 -0.034468
v 14.486892 13.242324 -0.397788
v 14.637302 13.987030 -0.452161
v 4.804007 -0.246681 3.497419
v 9.620687 14.709641 -0.180543
v 12.918218 22.781992 3.260995
v 14.001896 17.209692 0.125597
v 9.294071 13.987030 -0.452161
v 13.514297 15.148838 -0.466060
v 6.207582 3.990553 1.402013
v 17.165375 1.821308 1.189786
v 13.205591 22.790188 2.996820
v 14.643644 9.689353 -1.059311
v 7.891965 8.132332 0.200568
v 18.280386 3.653928 1.208525
v 17.723791 3.990553 1.402013
v 10.417077 15.148838 -0.466060
v 20.332037 2.290769 5.626108
v 15.270092 7.668572 -1.135495
v 16.489576 5.074695 0.623544
v 15.492664 6.459910 -0.172039
v 13.058979 19.988644 0.905231
v 5.523625 1.148612 0.966511
v 16.087742 5.048468 -0.115134
v 13.648821 19.520758 0.307259
v 18.228539 1.759706 2.508680
v 7.595017 5.336571 -0.707112
v 13.814604 15.870564 -0.075488
v 5.019179 0.940875 4.522501
v 7.082652 6.526234 0.209798
v 9.397368 12.642864 -1.546411
v 13.482129 15.024642 -0.542712
v 7.205473 1.513284 0.480805
v 13.324068 16.765900 0.122868
v 10.169522 14.725002 -1.220535
v 7.441797 5.074695 0.623544
v 9.564536 14.816875 -0.117007
v 5.589057 3.433181 1.663218
v 8.090487 7.995109 -1.273224
v 10.449244 15.024642 -0.542712
v 9.929478 17.209692 0.125597
v 9.455286 15.115998 -0.973313
v 19.504040 0.912206 6.137310
v 15.182874 7.979897 -0.297205
v 13.718678 15.602118 -0.173159
v 8.154652 9.139023 0.172178
v 10.282553 19.520758 0.307259
v 16.343880 6.877453 0.394057
v 15.397682 11.168826 -0.726677
v 19.024921 2.383632 2.613652
v 5.155634 2.186426 1.147230
v 14.521354 9.920332 -0.434116
v 19.741608 1.644079 4.164739
v 15.239076 11.888651 -1.017249
v 13.017394 22.739594 2.862789
v 10.607306 16.765900 0.122868
v 6.316966 1.373950 1.754101
v 20.041143 1.752033 4.771963
v 19.724825 -0.055197 3.858306
v 8.805091 10.631315 -0.325943
v 19.170866 -0.192758 3.272353
v 19.190649 2.135877 3.071107
v 10.971026 22.865152 3.116380
v 13.761851 14.725004 -1.220535
v 4.680143 0.999807 5.646184
v 4.143517 0.064129 3.777887
v 3.739387 1.687858 6.501836
v 14.151828 12.180112 -0.721476
v 20.222097 0.502670 4.564069
v 8.589458 9.935379 -1.451534
v 13.971159 14.870316 -1.299595
v 13.618007 14.413619 -0.893036
v 10.961885 22.362597 2.605666
v 8.748500 7.979897 -0.297205
v 14.814536 12.956999 -1.346952
v 5.994259 3.129828 0.201769
v 9.960215 14.870316 -1.299595
v 14.221153 11.807032 -1.348239
v 8.551757 11.375467 -1.016311
v 14.478461 10.471160 -0.843851
v 9.044325 8.821939 -0.778412
v 10.130673 17.067463 0.220753
v 4.863894 2.261215 3.031944
v 18.775740 2.186426 1.147230
v 13.369636 17.122124 0.158646
v 13.080717 20.176859 1.300562
v 10.504879 15.884714 -0.090798
v 10.850657 20.176859 1.300562
v 4.904899 2.357852 2.907765
v 9.287729 9.689353 -1.059311
v 13.214539 19.823111 1.065400
v 13.508509 20.063086 1.334394
v 20.382765 0.747685 6.397493
v 8.352134 9.507258 -0.136219
v 17.712839 3.509162 0.000618
v 8.498068 9.572917 -0.210265
v 14.887049 8.821939 -0.778412
v 15.449918 6.393142 -0.119289
v 7.587495 6.877453 0.394057
v 17.003235 3.292014 0.936296
v 7.063584 6.312666 0.507949
v 15.834414 0.973357 0.744053
v 14.190688 12.688360 -1.472628
v 13.119651 18.088795 0.290229
v 13.456203 16.761028 0.083187
v 9.080044 9.185824 -0.545811
v 9.296163 12.509953 -0.417844
v 6.928138 3.292014 0.936296
v 10.688151 21.856474 2.400353
v 8.701751 7.595974 -0.581011
v 9.779546 12.180112 -0.721476
v 14.339661 15.732711 -0.376369
v 20.564558 0.975844 6.234559
v 3.468890 1.620086 5.161582
v 9.054143 8.430392 -0.340315
v 5.686526 2.910308 0.536656
v 16.881159 0.260183 1.327564
v 14.877231 8.430392 -0.340315
v 10.561738 17.122124 0.158646
v 13.848247 16.917271 0.228833
v 13.852802 12.678635 -0.548630
v 16.435825 7.471364 0.071500
v 10.352452 14.642442 -0.786440
v 7.474818 7.112689 0.453153
v 15.229623 7.595974 -0.581011
v 10.748975 19.749651 0.989662
v 3.366817 0.975844 6.234559
v 16.031889 6.871016 -1.100212
v 8.425200 -0.070811 0.721386
v 3.705902 0.563680 4.529504
v 5.645658 3.628867 1.452744
v 9.410020 9.920332 -0.434116
v 19.561848 1.698237 3.802756
v 10.172793 13.692032 -0.621750
v 13.092895 19.691254 0.798308
v 10.846732 19.903221 0.965630
v 15.571000 9.004496 -0.097414
v 10.811723 18.088795 0.290229
v 15.563657 8.708014 -0.108850
v 13.397420 17.901674 0.399018
v 20.324615 1.416758 4.808280
v 8.784013 8.309957 -0.354658
v 16.135317 8.069617 0.374601
v 14.851330 9.185824 -0.545811
v 10.078571 12.678635 -0.548630
v 14.635211 12.509953 -0.417844
v 13.509374 15.392572 -0.810939
v 5.151020 1.581964 3.640614
v 4.480549 1.343187 2.282342
v 14.124367 13.459532 -1.466642
v 10.422865 20.063086 1.334394
v 15.543220 6.961425 -0.133873
v 10.533954 17.901674 0.399018
v 19.874241 0.237554 3.748273
v 6.410218 0.944394 1.682483
v 13.397659 16.001740 -0.174881
v 4.183176 1.888434 4.819375
v 13.758580 13.692032 -0.621750
v 8.824841 8.305731 -0.499047
v 8.239524 9.583951 -1.269143
v 15.642440 7.176516 -0.057026
v 5.355793 2.267680 2.666734
v 15.137630 11.367498 -1.428392
v 17.937115 3.129828 0.201769
v 7.711403 1.417111 0.681732
v 16.323753 1.462712 0.519538
v 18.527985 0.176035 2.071273
v 13.258334 17.256310 -0.193296
v 7.201608 6.997608 -0.176335
v 15.191108 11.668376 -0.596325
v 9.791194 13.797873 -0.406609
v 13.073200 20.772345 1.196349
v 10.750830 19.107607 0.126095
v 17.015507 2.006158 0.931549
v 14.368960 14.771163 -0.200177
v 10.119896 12.943295 -0.548666
v 13.977797 16.739128 -0.853947
v 5.225371 0.032956 3.789065
v 7.862740 8.730019 -1.008622
v 10.667100 18.944897 0.705885
v 14.875126 11.009724 -0.411491
v 6.245682 1.600996 1.826912
v 18.244846 2.910308 0.536656
v 14.686584 9.769085 -0.516225
v 8.999220 0.046910 0.594257
v 18.024363 3.842133 0.537278
v 13.800777 13.675137 -0.555295
v 6.475464 0.804931 1.640215
v 14.810581 11.706129 -0.367013
v 6.915868 2.006157 0.931548
v 10.810763 19.698278 0.863345
v 5.492184 3.424115 1.369516
v 7.708117 8.319941 -0.892045
v 19.884689 1.553763 4.253576
v 5.131762 2.743311 2.172375
v 12.969488 22.362597 2.605666
v 15.514071 6.718011 -0.475028
v 13.243222 21.856474 2.400353
v 18.342316 3.433181 1.663218
v 6.388748 4.841111 1.261041
v 13.417501 20.807806 1.599665
v 9.116838 12.956999 -1.346952
v 14.740723 12.890327 -1.428202
v 5.587037 3.211991 0.818434
v 13.811478 12.943295 -0.548666
v 8.206502 7.656376 0.038818
v 8.588594 10.721813 -0.343291
v 8.288934 7.176516 -0.057026
v 8.740266 11.668376 -0.596325
v 17.753723 4.318958 1.175201
v 15.342779 10.721813 -0.343291
v 14.140180 13.797873 -0.406609
v 7.198268 4.088977 0.752960
v 4.010913 1.404994 4.049983
v 16.059296 6.049963 0.263504
v 13.046468 22.070354 2.532744
v 9.992487 16.880816 0.356111
v 10.626542 17.653740 -0.384937
v 8.794092 11.538622 -0.142708
v 9.452912 10.471160 -0.843851
v 17.542625 4.841111 1.261041
v 9.926003 17.293869 0.075688
v 13.471741 16.110466 -0.139416
v 18.881161 1.506362 3.992925
v 18.579592 2.151788 2.743820
v 20.413910 2.359223 6.149971
v 10.468659 20.936903 1.489108
v 19.797508 0.199161 5.937576
v 7.663493 1.116655 0.919445
v 5.411924 2.816379 0.904985
v 10.130596 13.675137 -0.555295
v 7.507642 6.578927 -0.942939
v 14.932154 0.046910 0.594257
v 13.075710 23.128126 3.274092
v 10.475171 16.761028 0.083187
v 14.277534 15.879181 -0.183072
v 10.855663 23.128126 3.274092
v 10.432171 14.690789 -0.385714
v 13.120610 19.698278 0.863345
v 18.183508 1.154643 2.596223
v 13.340328 19.233488 0.844850
v 6.177650 4.318958 1.175201
v 7.228499 3.460860 0.290426
v 4.189234 2.020811 6.373126
v 9.742519 14.830626 -0.133263
v 4.716959 1.673271 4.694109
v 8.732547 7.647382 -0.175052
v 16.418468 7.073542 0.461165
v 13.618532 18.834341 0.569772
v 10.487148 19.910225 1.135767
v 7.796056 8.069617 0.374601
v 8.793744 11.367498 -1.428392
v 18.441601 1.841339 2.754677
v 13.499203 14.690789 -0.385714
v 14.859303 13.007158 -0.584453
v 19.742140 2.020811 6.373126
v 14.001246 17.490973 0.030514
v 3.517464 2.359223 6.149971
v 5.862763 0.223968 1.730008
v 9.072071 13.007158 -0.584453
v 13.878977 17.249720 -0.714152
v 8.019308 1.255058 0.517878
v 7.663517 7.889091 0.490487
v 9.202645 13.906446 -1.112408
v 16.267857 7.889091 0.490487
v 20.136074 0.993063 6.587475
v 10.594136 17.151274 -0.518035
v 6.699954 1.752563 1.269790
v 3.795300 0.993063 6.587475
v 7.932190 6.292349 0.228493
v 18.864641 1.911199 3.357316
v 15.773625 7.456880 0.076723
v 4.803056 0.015066 2.777173
v 8.321399 0.978615 0.460931
v 8.450267 9.983746 -1.385972
v 19.370180 -0.062872 3.159507
v 10.282800 17.566397 -0.637971
v 16.677530 6.794398 -0.653911
v 8.388154 6.961425 -0.133873
v 9.473076 14.338717 -0.357926
v 9.244789 9.769085 -0.516225
v 10.334346 15.108779 -1.013796
v 10.850570 23.242395 3.747268
v 13.321740 18.934284 0.693250
v 15.723435 6.091959 -0.422967
v 10.427569 15.343050 -0.741587
v 14.458298 14.338717 -0.357926
v 18.739853 2.589246 2.549714
v 8.745039 10.466044 -0.219180
v 4.558427 1.677564 5.858593
v 7.437562 7.150955 0.393683
v 17.100189 5.463693 1.035766
v 15.609975 0.978615 0.460931
v 16.733107 4.088977 0.752960
v 16.702875 3.460860 0.290426
v 14.505067 15.017700 -0.965614
v 5.330681 3.020102 2.144625
v 16.125225 7.187223 0.239347
v 9.740685 12.688360 -1.472628
v 10.327608 14.630507 -0.466828
v 5.406762 0.859398 1.206923
v 13.603765 14.630507 -0.466828
v 10.129229 15.142744 -0.244911
v 9.372166 11.200791 -0.532344
v 14.728728 13.906446 -1.112408
v 9.833793 13.689150 -0.453779
v 5.781382 3.311821 1.832570
v 9.120792 11.706129 -0.367013
v 13.944446 12.702644 -0.802140
v 13.444225 19.910225 1.135767
v 19.190775 1.308946 5.458652
v 3.416846 1.388384 6.315641
v 15.137281 11.538622 -0.142708
v 14.285604 11.493649 -0.473510
v 8.986418 11.617190 -0.301388
v 13.080804 23.242395 3.747268
v 7.617986 6.255530 -0.960336
v 9.807007 13.459532 -1.466642
v 17.001873 6.139584 0.883407
v 16.051243 7.705705 -1.173954
v 16.246914 4.462534 0.207744
v 18.834768 -0.171369 3.547563
v 6.942056 6.216826 0.381009
v 10.234840 14.874454 -0.268075
v 3.485589 0.501906 5.368245
v 8.639200 9.885794 -0.296887
v 13.463750 15.618403 -0.490122
v 20.445786 0.501906 5.368245
v 10.884906 22.070354 2.532744
v 14.979674 8.760048 -1.221432
v 14.469365 13.733228 -0.177408
v 9.306843 9.807800 -0.766157
v 19.897703 2.380140 5.846898
v 7.684460 4.462534 0.207744
v 18.353590 0.413399 1.421875
v 9.591713 15.732711 -0.376369
v 6.831184 5.463693 1.035766
v 9.986928 12.702644 -0.802140
v 14.000574 16.841621 0.330538
v 17.533052 1.227893 1.669008
v 15.186335 10.466044 -0.219180
v 8.223330 10.323619 -0.868803
v 14.624531 9.807800 -0.766157
v 4.471766 1.778647 4.124989
v 15.806456 9.863040 -0.643330
v 7.132801 6.225401 0.665230
v 4.032696 2.371093 5.811421
v 14.944956 11.617190 -0.301388
v 9.653840 15.879181 -0.183072
v 8.836123 10.310059 -0.318133
v 4.685829 2.107846 2.490877
v 6.057885 1.983485 2.034113
v 3.330343 1.136508 5.369574
v 8.951699 8.760048 -1.221432
v 8.891408 8.921428 -0.334217
v 13.802145 15.142744 -0.244911
v 13.696533 14.874454 -0.268075
v 16.452669 6.659794 0.403203
v 14.599986 13.194209 -0.352516
v 13.129580 20.516853 1.385691
v 4.643075 1.068229 1.974935
v 10.591331 21.710163 1.865877
v 20.514528 1.388384 6.315641
v 8.466389 7.734677 -1.302346
v 14.467234 14.821272 -0.412977
v 10.674155 22.132074 2.498930
v 14.700182 11.272069 -0.450680
v 15.147361 8.309957 -0.354658
v 8.564547 10.287443 -0.002949
v 15.341916 9.935373 -1.451534
v 14.195026 11.329505 -0.721393
v 14.097581 13.689150 -0.453779
v 18.400805 0.648192 1.243811
v 19.288296 1.068227 1.974931
v 15.054009 9.074124 -0.337443
v 9.645769 11.493649 -0.473510
v 14.848783 10.422421 -1.506981
v 15.198827 7.647382 -0.175052
v 15.204293 10.081938 -0.313415
v 9.862897 15.511015 -1.183721
v 15.491679 6.269501 -0.002432
v 7.478705 6.659794 0.403203
v 16.707514 5.065666 -0.674298
v 5.554070 0.149620 2.195471
v 20.601030 1.136508 5.369574
v 4.704485 -0.134768 4.682598
v 8.642155 8.420388 -1.353717
v 10.858173 20.772345 1.196349
v 10.227770 17.788921 0.360358
v 14.302855 11.283176 -0.553546
v 18.519449 2.816379 0.904985
v 16.147907 8.289922 -0.007438
v 15.609252 6.188374 -0.191383
v 10.638179 19.974712 1.205136
v 7.282188 7.050145 0.178125
v 6.849538 0.067550 1.331624
v 18.799612 2.743311 2.172375
v 7.783467 8.289922 -0.007438
v 7.205350 0.171178 0.839816
v 6.304650 2.555661 0.142394
v 9.331388 13.194209 -0.352516
v 16.530848 7.033037 0.599455
v 8.769965 7.758550 -0.351956
v 3.305620 1.282203 5.819514
v 18.600693 3.020102 2.144625
v 13.703604 17.788921 0.360358
v 20.266127 1.650821 6.479504
v 14.389558 13.771487 -0.304424
v 9.566250 12.761936 -1.541818
v 20.118126 1.073588 4.216514
v 19.026474 2.357852 2.907765
v 15.161408 7.758550 -0.351956
v 16.660780 4.791353 -0.594968
v 15.366827 10.287443 -0.002949
v 10.485287 18.873787 0.663262
v 9.806094 15.381016 -0.187044
v 13.285162 17.661674 0.122056
v 13.446087 18.873787 0.663262
v 14.249787 15.497527 -0.221311
v 13.614363 15.914793 -0.075976
v 16.335903 0.114876 0.751630
v 16.562140 7.095576 0.405339
v 4.382478 0.008746 3.339387
v 9.462008 13.733228 -0.177408
v 15.395576 10.606750 -0.269868
v 13.791393 18.336981 0.372701
v 10.646212 17.661674 0.122056
v 5.332278 1.571904 0.969085
v 6.305740 2.310593 0.235769
v 6.526086 4.066286 -0.283668
v 8.535798 10.606750 -0.269868
v 10.801793 20.516853 1.385691
v 15.496663 10.488474 -1.303022
v 17.752743 4.206456 1.496392
v 13.571728 15.033719 -0.292357
v 15.417513 -0.085992 0.843854
v 8.369994 10.291082 -0.447463
v 7.054080 4.468451 -0.530294
v 13.732374 17.065912 0.197111
v 9.610811 12.622192 -0.485302
v 13.654166 14.288283 -0.641681
v 4.740726 2.135877 3.071107
v 15.274657 8.657547 -1.386468
v 10.262649 18.935608 0.583221
v 10.941035 21.608440 2.065324
v 14.365124 12.761936 -1.541818
v 20.625753 1.282203 5.819514
v 13.293195 19.974712 1.205136
v 16.961664 3.086597 0.727323
v 14.068475 15.511017 -1.183721
v 20.141331 1.199925 4.341080
v 13.519362 14.931698 -0.722563
v 6.178631 4.206456 1.496392
v 5.070744 -0.085443 2.888613
v 16.550428 1.409965 0.951205
v 19.139389 0.177120 5.007827
v 4.719844 -0.279083 3.748123
v 6.856431 4.036860 -0.400923
v 13.340043 21.710163 1.865877
v 5.772824 2.022848 2.355979
v 12.990338 21.608440 2.065324
v 9.634778 11.145674 -0.988058
v 16.928183 3.158067 0.258800
v 8.439694 6.269501 -0.002432
v 6.442584 4.656006 -0.113815
v 14.042660 15.570954 -0.145612
v 15.846900 0.120337 0.626824
v 8.513861 -0.085992 0.843854
v 8.626219 7.375150 -0.147244
v 16.087784 5.590698 0.279770
v 19.414085 1.641710 2.354089
v 6.969710 3.086597 0.727323
v 6.966763 5.936810 0.745969
v 9.308977 14.499299 -0.624406
v 8.709576 7.606062 -0.777673
v 10.277207 14.288283 -0.641681
v 13.668097 18.068790 0.494277
v 14.709509 9.446415 -1.074577
v 18.954813 -0.224106 3.456494
v 13.370353 20.675125 1.487759
v 8.434711 10.488474 -1.303022
v 14.320562 12.622192 -0.485302
v 13.402221 15.752269 -0.405304
v 9.053693 9.896131 -0.425255
v 14.033805 17.699640 -0.282610
v 13.463028 21.002033 1.767203
v 6.257283 0.505071 1.749200
v 10.263277 18.068790 0.494277
v 4.254949 2.017694 5.135141
v 19.806227 2.071066 5.176488
v 6.542914 1.325946 0.484697
v 8.875494 12.316206 -0.686940
v 16.082876 5.003073 0.033791
v 17.470804 4.753219 1.295339
v 19.219612 1.698904 4.575563
v 5.413440 0.974675 3.432774
v 7.003191 3.158067 0.258800
v 18.351297 1.227246 2.900578
v 14.165976 14.500758 -0.309436
v 3.770052 0.456974 6.307975
v 20.161322 0.456974 6.307975
v 18.005875 0.653436 2.237187
v 17.984657 4.070358 1.154060
v 9.541816 13.771487 -0.304424
v 18.599096 1.571904 0.969085
v 15.579739 6.369513 -0.351299
v 15.221798 7.606062 -0.777673
v 19.667250 1.370477 6.402345
v 9.628519 11.283176 -0.553546
v 5.946716 4.070358 1.154060
v 9.888714 15.570954 -0.145612
v 16.234919 5.229254 -0.591872
v 17.626724 2.555661 0.142394
v 6.460568 4.753219 1.295339
v 10.242517 13.843046 -0.758393
v 19.556299 1.611585 6.247087
v 13.615356 19.862768 0.806950
v 15.106532 8.305731 -0.499047
v 13.495146 20.296286 1.328378
v 10.718607 21.734415 1.753496
v 8.993563 9.301314 -1.360385
v 9.903675 14.515306 -0.329514
v 10.317011 15.914793 -0.075976
v 7.843590 5.590698 0.279770
v 17.033623 5.983503 0.657371
v 19.531933 1.800895 4.469034
v 7.683120 8.209147 -0.091284
v 7.487940 6.776951 0.442809
v 7.473174 -0.006132 0.917308
v 19.077465 1.626299 4.338565
v 4.440472 1.819987 4.602375
v 7.860958 7.824429 0.229452
v 7.457009 7.715638 -0.149098
v 7.658621 8.361868 -0.630785
v 15.289215 8.420411 -1.353719
v 13.681320 19.046410 0.663632
v 16.920729 6.007075 0.827282
v 15.561379 10.291082 -0.447463
v 16.149364 8.642028 -0.383936
v 18.182785 2.181069 0.496445
v 10.529153 15.752269 -0.405304
v 14.622396 14.499299 -0.624406
v 5.827325 0.863595 2.471588
v 6.318197 0.115726 1.405009
v 6.774104 2.173695 0.751527
v 10.589952 21.547750 2.267745
v 15.481107 9.983746 -1.385972
v 16.443434 6.776951 0.442809
v 19.721991 1.006391 6.430300
v 5.298075 3.002656 1.901993
v 8.962882 10.746143 -1.541922
v 16.765579 6.883608 -0.045161
v 15.305155 7.375150 -0.147244
v 9.244070 10.682175 -0.518526
v 10.941859 23.304594 3.860646
v 7.035929 4.745072 -0.586043
v 12.989514 23.304594 3.860646
v 15.292173 9.885794 -0.296887
v 15.055880 12.316206 -0.686940
v 7.848498 5.003073 0.033791
v 7.356664 0.680373 1.179692
v 19.447824 1.798704 4.391261
v 16.636948 0.695496 1.203575
v 5.291653 -0.053210 3.063953
v 3.335346 0.858745 5.814819
v 7.082479 6.680937 -0.033928
v 7.760151 7.748481 0.244791
v 10.359646 15.033719 -0.292357
v 8.821597 10.918295 -1.505495
v 10.890710 20.341524 1.134992
v 15.539351 10.661687 -1.176632
v 13.212767 21.734415 1.753496
v 9.788074 16.889839 -0.160908
v 8.322122 6.188374 -0.191383
v 6.834885 3.877223 -0.343117
v 7.157731 4.334850 0.848629
v 15.438889 10.233556 -0.174749
v 13.484509 20.457911 0.873413
v 15.823811 9.150616 -1.216432
v 4.967090 0.365282 4.703753
v 10.154992 13.852613 -0.417994
v 7.696455 5.229254 -0.591872
v 10.920447 21.411896 1.820944
v 7.811773 5.622815 -0.719190
v 13.460442 19.279095 0.856257
v 3.850103 1.330532 4.328780
v 17.479307 2.379376 0.244157
v 9.638470 14.250561 -0.305639
v 16.474363 7.715638 -0.149098
v 16.773651 4.334849 0.848638
v 17.157270 2.173695 0.751527
v 10.316017 19.862768 0.806950
v 10.412011 14.931698 -0.722563
v 19.332699 0.017263 2.969806
v 8.486834 6.360295 -0.017219
v 13.892682 13.166864 -0.595751
v 10.038692 13.166864 -0.595751
v 16.790878 0.053366 1.244486
v 13.688856 13.843046 -0.758393
v 15.109776 10.918295 -1.505495
v 10.876371 22.799860 3.438287
v 17.465755 0.365111 1.595841
v 6.572721 0.973471 1.550282
v 20.025057 0.844418 3.883237
v 14.143300 16.889839 -0.160908
v 13.257218 22.132074 2.498930
v 16.070415 7.824429 0.229452
v 17.599607 4.775754 0.357422
v 10.895715 20.875237 1.469400
v 10.470932 19.279095 0.856257
v 14.877681 9.896131 -0.425255
v 18.156733 2.806579 0.420041
v 15.901928 8.130729 0.086942
v 10.198999 17.065912 0.197111
v 14.123713 16.319918 -0.085447
v 18.072565 3.187540 1.884941
v 13.776381 13.852613 -0.417994
v 15.856507 -0.060541 0.792948
v 17.293039 0.842431 0.667167
v 8.351635 6.369513 -0.351299
v 13.341421 21.547750 2.267745
v 10.468346 21.002033 1.767203
v 16.119978 0.123945 1.062482
v 6.883225 5.802936 0.627138
v 15.444540 6.360295 -0.017219
v 6.263404 1.796814 0.400522
v 20.596027 0.858745 5.814819
v 7.450731 4.104792 0.085319
v 3.533717 0.386896 5.974838
v 4.264124 1.370477 6.402345
v 9.033850 8.463112 -0.419181
v 4.375075 1.611585 6.247087
v 13.055002 22.799860 3.438287
v 10.013443 17.558756 -0.562903
v 19.245544 2.107846 2.490877
v 4.927752 -0.232470 3.870321
v 4.209382 1.006391 6.430300
v 14.148094 14.772181 -0.217602
v 16.171223 7.748481 0.244791
v 20.397657 0.386896 5.974838
v 4.598581 0.017390 2.969721
v 9.546523 11.527864 -0.475809
v 18.505314 2.571213 2.438444
v 13.625777 13.764715 -0.509292
v 10.229329 18.755821 0.453646
v 5.696276 2.556557 0.499176
v 15.401978 10.145395 -0.259548
v 19.535229 -0.041609 5.284294
v 10.670490 17.069361 -0.076320
v 6.361789 4.288880 -0.115083
v 8.236527 8.694622 -0.098319
v 9.807661 16.319918 -0.085447
v 13.336719 16.995649 0.181665
v 16.480642 4.104792 0.085319
v 5.814282 3.480557 1.723856
v 10.086880 13.052429 -0.752568
v 19.303947 -0.289193 4.042971
v 18.693810 2.976763 1.681652
v 13.040664 20.341524 1.134992
v 17.678759 4.310409 1.261376
v 9.797354 11.253772 -0.512727
v 14.384851 11.527864 -0.475809
v 10.561021 20.675125 1.487759
v 10.455659 16.524176 -0.079854
v 4.868368 1.359370 4.802518
v 5.709557 3.169868 0.562069
v 13.079074 19.222036 0.450402
v 14.687304 10.682175 -0.518526
v 18.708630 -0.099995 3.337778
v 10.594655 16.995649 0.181665
v 10.797545 19.840012 1.006778
v 14.897524 8.463112 -0.419181
v 4.154469 2.219434 6.241537
v 6.642984 1.415880 1.403936
v 10.071146 16.206079 -0.016776
v 15.871428 5.752302 -0.093470
v 10.436228 20.296286 1.328378
v 18.158239 0.854307 2.567979
v 8.084664 0.120321 0.626795
v 10.674001 19.768497 0.364871
v 13.582326 14.635421 -0.715861
v 16.119600 5.622815 -0.719190
v 8.492485 10.233556 -0.174749
v 10.852300 19.222036 0.450402
v 16.533970 6.856341 0.728707
v 9.451974 12.847035 -0.389404
v 6.730272 5.488698 0.959190
v 6.331766 4.775754 0.357422
v 14.110364 11.260725 -0.550862
v 7.093166 5.945186 0.701726
v 13.844494 13.052429 -0.752568
v 8.029446 8.130729 0.086942
v 6.252615 4.310409 1.261376
v 10.336993 15.591210 -0.198678
v 17.514694 2.527919 1.610311
v 7.412377 1.309764 0.467561
v 4.711762 1.698904 4.575563
v 19.776905 2.219434 6.241537
v 13.010926 21.411896 1.820944
v 5.037159 2.598694 2.609036
v 13.443358 18.424076 0.485880
v 13.475715 16.524176 -0.079854
v 8.481456 7.245121 -0.174735
v 6.464976 4.499183 1.178614
v 15.449918 7.245121 -0.174735
v 8.737504 0.330067 0.463844
v 17.635654 0.124521 1.506279
v 17.201101 5.488698 0.959190
v 5.807979 2.724306 2.123684
v 10.686110 17.518255 -0.264301
v 15.425810 7.119866 -0.460291
v 17.141052 5.267751 0.992932
v 7.899135 8.327418 0.033827
v 6.315479 4.734622 0.789579
v 18.221817 3.169868 0.562069
v 13.205056 22.406904 2.902672
v 9.247635 9.930552 -0.457010
v 7.397404 6.856341 0.728707
v 10.305596 13.764715 -0.509292
v 14.683739 9.930552 -0.457010
v 13.257373 19.768497 0.364871
v 14.251132 14.158105 -0.308429
v 15.729330 6.061734 -0.360424
v 13.133828 19.840012 1.006778
v 16.032238 8.327418 0.033827
v 4.700427 1.981196 3.291912
v 8.529396 10.145395 -0.259548
v 17.268892 5.278428 0.983407
v 15.865722 -0.064547 0.951469
v 20.485096 0.496059 5.643140
v 10.388788 15.288395 -0.460598
v 8.505582 6.991008 -0.686402
v 10.349048 14.635421 -0.715861
v 10.488015 18.424076 0.485880
v 17.466396 4.499183 1.178614
v 16.761324 4.209507 0.821931
v 10.560042 16.152679 -0.513299
v 7.926090 7.477365 -1.188262
v 18.525640 0.225442 1.924948
v 15.541571 6.544268 -0.388945
v 6.427042 0.404764 0.975801
v 18.822212 2.301988 2.832767
v 14.479400 12.847035 -0.389404
v 14.349629 11.342815 -1.387970
v 10.726317 22.406904 2.902672
v 13.554322 15.863850 -0.939245
v 13.860228 16.206079 -0.016776
v 9.785500 11.838984 -0.719667
v 17.615894 4.734622 0.789579
v 10.656735 16.850657 -0.028719
v 7.079326 6.401836 -0.500345
v 20.234819 0.198962 5.324401
v 8.065652 -0.064547 0.951469
v 7.187343 6.578063 -0.625537
v 16.181833 6.964306 -1.079632
v 13.620709 19.134581 0.823184
v 13.274638 16.850657 -0.028719
v 3.901645 1.135023 4.019675
v 5.109162 2.301988 2.832767
v 6.790321 5.267751 0.992932
v 13.704161 18.965410 -0.038913
v 3.717801 1.029450 4.416800
v 18.798878 1.318591 3.967147
v 17.411341 4.953787 0.920839
v 6.520033 4.953787 0.920839
v 13.542585 15.288395 -0.460598
v 17.569586 4.288881 -0.115083
v 15.422357 7.236034 -0.339170
v 14.135900 11.759071 -0.672839
v 16.565767 7.519659 -0.206847
v 17.595951 4.157503 1.302497
v 8.505564 7.119866 -0.460291
v 17.686476 4.217613 0.047845
v 6.102819 0.724870 1.970709
v 18.079113 2.138896 2.246438
v 6.662482 5.278428 0.983407
v 6.832950 5.678358 0.655030
v 19.678453 1.336756 3.091614
v 7.170050 4.209507 0.821931
v 16.863998 3.236888 0.594201
v 7.025256 5.365122 -0.652234
v 15.193870 0.330067 0.463844
v 6.746000 2.239773 0.751362
v 14.764207 10.694697 -1.517076
v 18.515047 3.131136 1.956397
v 6.524385 5.258975 0.462589
v 13.458394 14.706982 -0.268435
v 13.003526 22.289707 2.873873
v 17.683468 4.307853 1.469306
v 15.464982 7.734561 -1.302319
v 15.114493 7.555851 -0.214028
v 15.194779 7.766368 -0.213161
v 3.562152 2.388392 6.185206
v 17.625633 2.310593 0.235769
v 13.040969 23.028393 3.572698
v 5.258459 0.392136 1.739818
v 10.310664 19.134581 0.823184
v 18.894215 2.598694 2.609036
v 10.890405 23.028393 3.572698
v 10.446865 20.457911 0.873413
v 6.335423 4.157503 1.302497
v 3.446278 0.496059 5.643140
v 6.247906 4.307853 1.469306
v 13.035659 20.875237 1.469400
v 19.486488 1.748294 3.678541
v 18.770941 2.685054 2.488645
v 7.429296 4.243546 -0.160020
v 5.310983 1.456039 3.382658
v 5.196856 0.921520 1.337704
v 10.927848 22.289707 2.873873
v 3.867569 0.137085 4.647425
v 17.432423 0.209273 1.108725
v 14.124256 11.636889 -0.837831
v 6.556139 2.180869 0.448133
v 9.639745 15.305683 -0.244911
v 8.202044 6.061734 -0.360424
v 17.074953 4.036849 -0.400919
v 17.096607 3.877032 -0.343050
v 7.495900 4.232552 0.368473
v 10.361570 15.501992 -0.295200
v 17.185373 2.239773 0.751362
v 3.742644 2.476295 6.172807
v 17.250223 2.329378 1.158565
v 9.680242 14.158105 -0.308429
v 4.785315 1.563234 4.782277
v 6.935116 5.375377 -0.590210
v 20.369221 2.388392 6.185206
v 15.739190 9.479199 -0.161759
v 6.602877 4.575620 1.114064
v 16.502077 4.243546 -0.160020
v 5.586538 3.119712 2.001033
v 7.067376 3.236888 0.594201
v 20.156729 1.733552 4.858799
v 17.328497 4.575620 1.114064
v 10.039688 17.896997 0.248275
v 18.605700 0.610297 3.783637
v 5.160432 2.685054 2.488645
v 3.774645 1.733552 4.858799
v 16.796860 6.257274 -0.667027
v 5.915606 0.815189 0.925445
v 10.472980 14.706982 -0.268435
v 19.141636 1.500216 4.948060
v 13.594380 15.591210 -0.198678
v 13.260883 17.069361 -0.076320
v 8.389803 6.544268 -0.388945
v 10.227213 18.965410 -0.038913
v 13.468889 17.324501 -0.629009
v 13.569803 15.501992 -0.295200
v 10.141084 17.732456 0.310473
v 17.375235 2.180869 0.448133
v 17.098423 5.678358 0.655030
v 4.309870 1.329980 2.873663
v 19.081123 2.156096 1.865694
v 10.741362 20.653406 1.492441
v 8.017930 6.326578 -0.922669
v 13.931013 17.959448 0.159066
v 20.039789 1.311753 6.613912
v 5.617550 1.599009 2.676105
v 9.167167 10.694697 -1.517076
v 17.070911 4.931350 -0.539069
v 3.712420 2.485577 5.921269
v 17.030010 6.231265 -0.016871
v 7.270593 4.791353 -0.594968
v 7.737628 7.084081 0.283235
v 14.828149 9.439914 -0.521666
v 9.921104 13.243336 -1.389054
v 7.162690 1.046346 1.184296
v 3.563065 0.478417 6.204642
v 14.860340 9.262892 -0.500716
v 13.798771 17.611038 0.264214
v 8.816880 7.555851 -0.214028
v 14.010269 13.243336 -1.389054
v 14.934778 12.725307 -0.635653
v 10.801229 20.262196 1.323329
v 20.464378 1.670469 6.275686
v 8.052144 9.143828 -0.027985
v 8.996595 12.725307 -0.635653
v 9.785624 11.446287 -0.786489
v 16.435474 4.232552 0.368473
v 19.240713 1.671809 4.917520
v 10.298623 15.913331 -1.006578
v 15.091933 0.187444 0.740977
v 19.333815 0.246644 5.476190
v 17.368349 1.982632 1.357811
v 13.839553 18.388573 0.283946
v 20.188730 2.476295 6.172807
v 16.797199 0.053969 0.987448
v 13.985079 15.589781 -1.177357
v 3.942529 0.618828 3.781075
v 8.509017 7.236034 -0.339170
v 5.925499 0.653436 2.237187
v 16.272753 8.361868 -0.630785
v 9.103225 9.439914 -0.521666
v 3.466995 1.670469 6.275686
v 19.384375 1.423802 2.150755
v 13.190012 20.653406 1.492441
v 6.452065 2.379376 0.244157
v 13.371331 16.152679 -0.513299
v 10.418173 15.795270 -0.884578
v 14.847115 0.289692 0.595650
v 4.701575 2.077719 3.091202
v 18.124643 0.977412 0.887615
v 20.218954 2.485577 5.921269
v 9.004395 8.785047 -1.116386
v 9.474946 10.799128 -0.720346
v 15.879230 9.143828 -0.027985
v 15.236539 7.446581 -0.334127
v 10.554782 20.582876 1.435081
v 17.310997 5.299181 0.870772
v 15.935989 6.493638 0.203217
v 19.845575 1.206748 3.539588
v 17.184221 2.678488 1.146540
v 9.583618 15.570529 -0.376209
v 18.886078 1.558609 3.936341
v 8.421331 10.905857 -1.051774
v 19.106937 2.066346 3.232243
v 7.944142 5.581303 -0.544395
v 15.062177 11.524487 -0.291921
v 3.891584 1.311753 6.613912
v 13.130144 20.262196 1.323329
v 7.893080 8.061818 -1.165468
v 8.137458 5.968740 -0.142228
v 16.996353 5.375316 -0.590140
v 13.039079 23.326307 3.593847
v 14.456428 10.799128 -0.720346
v 6.972417 0.176782 1.337103
v 4.789738 1.500216 4.948059
v 7.995385 6.493638 0.203217
v 3.536247 0.974741 6.478737
v 10.927170 20.814726 1.720747
v 9.071033 9.262892 -0.500716
v 17.931620 3.813066 0.333455
v 8.694835 7.446581 -0.334127
v 10.176341 13.981646 -0.406212
v 10.892295 23.326307 3.593847
v 13.004204 20.814726 1.720747
v 17.561621 3.505813 -0.111672
v 8.223342 7.285397 -1.211858
v 19.216246 1.718586 1.902450
v 10.680676 20.500921 1.414489
v 7.380952 1.409965 0.951201
v 8.985069 0.340912 0.649716
v 4.626785 2.048793 2.760288
v 10.315653 16.921974 0.150836
v 17.592989 4.415673 1.176243
v 6.369753 3.505811 -0.111672
v 18.094372 0.555337 2.355296
v 9.946296 15.589780 -1.177358
v 6.209926 4.047678 1.408683
v 14.926979 8.785047 -1.116386
v 13.081622 20.802080 1.682296
v 4.043115 0.612118 6.407939
v 20.368309 0.478417 6.204642
v 19.936152 0.769503 6.507693
v 13.458173 14.948392 -0.467651
v 6.338385 4.415673 1.176243
v 10.394004 19.593046 0.861296
v 16.340223 6.691924 0.374293
v 13.376592 20.582876 1.435081
v 13.250698 20.500921 1.414489
v 17.154427 5.569290 0.725275
v 14.860023 9.002778 -0.463736
v 4.169726 1.521282 3.817123
v 13.537370 19.593046 0.861296
v 19.304588 2.048793 2.760288
v 9.642261 11.480111 -1.349521
v 14.899384 11.769792 -0.238380
v 10.473201 14.948392 -0.467651
v 19.329996 1.768415 5.543124
v 19.931183 0.313495 6.143239
v 15.163266 8.065614 -0.485284
v 9.581744 11.342815 -1.387970
v 18.734518 0.921520 1.337704
v 17.610300 3.595934 -0.084859
v 10.722876 22.973814 3.355432
v 8.539481 0.064638 0.847246
v 6.620376 5.299181 0.870772
v 13.285808 21.551239 2.183037
v 10.849751 20.802080 1.682296
v 4.715127 1.718585 1.902451
v 6.404933 3.808669 -0.170619
v 13.079742 20.992041 1.848589
v 17.044134 1.919441 0.526200
v 15.806891 7.527906 -1.249421
v 8.566501 7.233251 -0.925270
v 14.288743 15.156556 -0.172113
v 9.071350 9.002778 -0.463736
v 16.969833 2.910504 0.442137
v 14.188854 14.830626 -0.133263
v 10.132603 17.611038 0.264214
v 8.365498 9.694008 -0.204683
v 10.867043 21.809618 1.905786
v 11.026076 22.882654 3.369081
v 4.835620 -0.054642 4.601268
v 14.325232 14.737426 -0.014303
v 18.568350 3.090560 1.209056
v 7.591151 6.691924 0.374293
v 7.938797 5.203559 -0.127354
v 5.444428 1.639532 2.955653
v 13.755033 13.981646 -0.406212
v 4.700161 2.008663 2.196678
v 4.119001 2.294905 5.717737
v 19.318914 1.473303 5.803467
v 4.000191 0.313495 6.143239
v 17.721447 4.047678 1.408683
v 4.201305 0.333733 6.060851
v 4.867041 1.964462 3.448600
v 7.050217 0.260184 1.327563
v 16.642679 3.467562 0.406028
v 13.208498 22.973814 3.355432
v 19.730068 0.333733 6.060851
v 17.079653 2.547002 0.750718
v 8.869197 11.524487 -0.291921
v 13.222956 17.818205 -0.191376
v 17.070139 5.006211 0.918107
v 14.363257 15.867035 -0.469177
v 10.151457 13.596551 -0.964331
v 12.905297 22.882654 3.369081
v 17.680494 4.034092 1.383354
v 10.845757 21.007195 1.316783
v 5.999754 3.813066 0.333455
v 6.776946 5.569290 0.725275
v 10.097069 15.701382 -1.137937
v 10.645566 21.551239 2.183037
v 13.503529 15.433372 -0.574246
v 6.250879 4.034092 1.383354
v 20.395126 0.974741 6.478737
v 19.812372 2.294905 5.717737
v 18.117092 3.480557 1.723856
v 16.855000 6.363026 -0.523740
v 14.054254 12.556682 -0.636252
v 13.615721 16.921974 0.150836
v 10.851631 20.992041 1.848589
v 6.822654 2.514635 0.811521
v 17.297873 0.236674 1.481335
v 7.288695 3.467562 0.406028
v 10.427845 15.433372 -0.574246
v 6.961541 2.910504 0.442137
v 14.289113 11.480111 -1.349521
v 4.120970 -0.021518 5.458791
v 5.669215 1.170924 0.865199
v 6.857863 4.862731 0.961853
v 5.870804 1.755984 0.535590
v 8.994202 -0.056934 0.695170
v 9.877120 12.556682 -0.636252
v 6.045051 4.210920 0.518991
v 15.364873 7.233251 -0.925270
v 13.064331 21.809618 1.905786
v 18.277500 3.605729 0.998755
v 8.546713 8.645347 -0.173796
v 19.952328 1.487285 4.272050
v 13.273595 22.372110 2.565834
v 3.888504 1.947085 6.508130
v 14.429008 14.176661 -0.263233
v 13.834305 15.701386 -1.137937
v 4.444886 1.748294 3.678541
v 17.869501 0.555767 1.931612
v 15.042492 12.541040 -1.136065
v 9.787897 13.236633 -0.487355
v 13.779917 13.596551 -0.964331
v 8.360678 9.316056 -0.084297
v 17.407547 1.487031 1.499357
v 13.085617 21.007195 1.316783
v 6.887239 1.919441 0.526200
v 9.129686 9.203002 -0.760471
v 14.143476 13.236633 -0.487355
v 15.626024 9.197245 -0.008893
v 17.327013 1.509669 0.430999
v 20.383541 1.736454 5.115663
v 13.162839 22.717297 3.278570
v 13.788563 17.829618 0.408857
v 9.628897 14.653977 -0.252406
v 13.891685 17.896997 0.248275
v 9.390263 11.913030 -0.460014
v 8.486603 10.664460 -0.479503
v 15.444771 10.664460 -0.479503
v 9.502366 14.176661 -0.263233
v 6.152122 3.747619 1.518251
v 10.025044 18.141285 -0.266191
v 3.966881 0.330625 3.877950
v 14.393007 15.747982 -0.775197
v 3.547833 1.736454 5.115663
v 13.482643 18.823042 -0.180459
v 13.302433 22.238943 2.638602
v 16.284796 7.333129 0.223129
v 10.657779 22.372110 2.565834
v 7.611350 1.524700 0.638474
v 6.733712 2.131317 1.079506
v 19.787855 0.064129 3.777882
v 15.652831 8.315105 -0.035769
v 8.010939 5.639858 0.070672
v 9.962543 12.633654 -0.643449
v 19.199995 1.821105 3.880608
v 13.968830 12.633654 -0.643449
v 15.385123 7.767063 -0.151476
v 13.513201 15.795264 -0.884579
v 10.768535 22.717297 3.278570
v 17.288391 1.415878 1.403939
v 9.883765 16.725502 -0.813522
v 18.872400 2.608346 2.311462
v 8.888882 12.541040 -1.136065
v 18.972713 2.380908 2.688245
v 17.660383 2.525057 1.778608
v 15.140680 11.152116 -0.424441
v 14.541111 11.913030 -0.460014
v 20.042870 1.947085 6.508130
v 15.141122 9.584520 -1.461824
v 5.473033 3.347310 1.585603
v 3.819591 0.239552 4.562754
v 15.214830 9.567702 -0.267057
v 4.944966 1.755054 3.818096
v 13.628705 13.905516 -0.416925
v 14.937172 -0.056934 0.695170
v 4.609465 1.807213 4.122509
v 14.449127 10.040242 -0.545860
v 8.768107 8.065614 -0.485284
v 14.801687 9.203002 -0.760471
v 10.000360 17.959448 0.159066
v 20.288902 0.331508 5.060363
v 6.180270 4.309162 1.323215
v 16.320024 1.524700 0.638474
v 9.482246 10.040242 -0.545860
v 17.330233 0.105893 1.199503
v 15.107231 0.623201 0.529344
v 8.589827 8.558781 -0.201732
v 4.850251 2.156096 1.865694
v 6.617798 2.456743 1.316851
v 9.828705 14.901073 -0.184227
v 8.948941 11.757712 -0.113020
v 13.665689 19.262686 0.707429
v 10.628941 22.238943 2.638602
v 5.058974 2.608346 2.311462
v 9.031990 11.769792 -0.238380
v 6.828191 2.136295 0.808455
v 9.774794 15.032932 -0.134290
v 19.943188 1.533986 4.335661
v 5.462612 2.074180 2.666311
v 14.047608 16.725502 -0.813522
v 16.360727 1.570787 0.582605
v 7.301744 6.853334 0.751849
v 19.777967 1.722203 4.460793
v 6.811530 5.706479 0.553119
v 15.920435 5.639858 0.070672
v 14.765053 11.631962 -0.404275
v 10.091821 18.388573 0.283946
v 10.542092 17.290024 0.146716
v 14.491596 10.127051 -0.766663
v 19.761648 1.521282 3.817122
v 19.502216 1.692044 3.120908
v 8.824142 0.623201 0.529344
v 8.790693 11.152116 -0.424441
v 13.389281 17.290024 0.146716
v 14.373493 14.658127 -0.303626
v 15.411307 8.532070 -0.159788
v 18.884539 0.484258 1.850359
v 13.555578 17.878649 0.380595
v 17.424877 5.154032 0.613069
v 10.375795 17.878649 0.380595
v 9.180508 13.448722 -0.589397
v 4.958660 2.380908 2.688245
v 7.105045 6.055826 -0.676652
v 16.629629 6.853334 0.751849
v 7.469548 4.052890 0.215617
v 10.302669 13.905516 -0.416925
v 3.979046 1.487286 4.272050
v 15.919738 0.456372 0.494817
v 13.173909 21.500479 2.092683
v 8.736594 7.766368 -0.213161
v 3.795993 0.160440 4.911446
v 14.663848 10.160249 -1.344238
v 13.017490 21.277081 1.835130
v 10.265684 19.262686 0.707429
v 10.888425 23.126371 3.650306
v 7.646262 8.272545 -0.318978
v 15.987231 5.581303 -0.544395
v 20.167341 0.550139 4.356072
v 16.461824 4.052890 0.215617
v 10.139980 18.336981 0.372701
v 12.920880 22.238213 2.832345
v 8.146185 6.059550 0.014548
v 3.988186 1.533986 4.335661
v 15.785189 6.059550 0.014548
v 6.608162 1.982710 1.301321
v 19.865839 1.822945 4.743999
v 9.538366 15.747982 -0.775197
v 16.285112 8.272545 -0.318978
v 7.383982 3.987293 0.331375
v 15.640805 7.269035 -1.201192
v 16.547392 3.987293 0.331375
v 10.347810 18.884798 0.662733
v 19.095753 -0.054642 4.601268
v 13.042949 23.126371 3.650306
v 5.426061 2.571213 2.438443
v 13.323863 16.608948 -0.365580
v 7.010646 6.007075 0.827282
v 9.439777 10.127051 -0.766663
v 4.153407 1.722203 4.460793
v 19.476353 1.642714 2.618383
v 15.842751 8.351034 -1.277705
v 15.862523 9.442254 -0.354660
v 15.502968 9.319219 -0.133896
v 15.726211 7.029388 -1.131454
v 13.754669 14.316204 -0.472925
v 13.584872 20.121983 0.977744
v 8.546249 7.767062 -0.151476
v 8.319000 6.340575 0.032629
v 5.166187 1.105704 4.020509
v 5.084949 1.329416 1.292806
v 8.068851 9.442254 -0.354660
v 18.529036 0.550005 1.424470
v 15.211611 8.764051 -1.391309
v 13.729801 17.915224 -0.513326
v 4.065535 1.822945 4.743999
v 8.164116 8.969674 0.148733
v 7.245177 6.084005 -0.789910
v 17.779251 3.747619 1.518251
v 16.402626 8.008718 -0.443752
v 8.222814 0.615506 0.435911
v 3.325840 1.707815 5.822701
v 17.751102 4.309162 1.323215
v 9.121716 12.381648 -0.421184
v 5.102994 2.619962 1.491996
v 15.612373 6.340575 0.032629
v 16.219971 1.417111 0.681732
v 10.757464 21.500479 2.092683
v 14.750866 13.448722 -0.589397
v 14.816963 12.398579 -0.418876
v 4.796642 0.518056 2.104541
v 7.692952 8.470242 -0.509865
v 10.346501 20.121983 0.977744
v 10.607511 16.608948 -0.365580
v 13.457644 19.844419 1.038747
v 9.780682 11.784204 -0.633874
v 14.150692 11.784204 -0.633874
v 16.890497 1.073086 1.238890
v 19.234053 1.177371 1.866832
v 20.135380 0.160440 4.911446
v 16.016130 0.675713 0.948861
v 10.473729 19.844419 1.038747
v 16.379822 7.020560 0.435994
v 6.256652 3.243514 1.673889
v 17.041533 2.098800 0.807396
v 14.520500 13.702687 -0.283745
v 17.674723 3.243514 1.673889
v 10.811419 17.893845 0.499540
v 9.894487 12.785192 -0.470679
v 7.570646 1.570787 0.582605
v 5.837224 3.812869 1.446051
v 10.717023 22.867161 3.410950
v 13.214351 22.867161 3.410950
v 10.201572 17.915224 -0.513326
v 17.406834 0.726034 1.611935
v 10.448730 18.823042 -0.180459
v 19.229799 2.077719 3.091202
v 10.671617 18.420950 -0.177678
v 9.410873 13.702687 -0.283745
v 10.868659 19.980104 0.806529
v 14.176158 15.663255 -0.046361
v 17.287960 1.097607 0.556969
v 8.790252 9.584520 -1.461824
v 16.865789 6.427728 -0.438909
v 8.719763 8.764050 -1.391309
v 9.755216 15.663255 -0.046361
v 19.509380 -0.075288 3.422266
v 13.783153 18.975525 0.096958
v 3.388731 1.178298 5.157035
v 14.156580 15.032932 -0.134290
v 7.896463 0.304119 1.030732
v 17.352774 2.099267 1.325338
v 13.119955 17.893845 0.499540
v 14.036886 12.785192 -0.470679
v 15.894984 8.841460 -0.124656
v 7.775470 -0.067557 0.907206
v 9.673086 12.694198 -0.488826
v 10.176704 14.316204 -0.472925
v 9.167704 12.638098 -0.137995
v 14.258287 12.694198 -0.488826
v 10.913883 21.277081 1.835130
v 7.949533 7.785425 0.162206
v 13.062715 19.980104 0.806529
v 15.633267 10.398365 -1.127969
v 14.790161 9.554285 -1.300823
v 5.063068 0.168923 4.353829
v 7.271768 6.691967 0.422751
v 4.429158 1.692044 3.120908
v 7.538489 7.429669 0.179503
v 13.171725 20.740116 1.026093
v 10.826246 19.780489 0.883950
v 15.714611 9.202694 0.103377
v 20.605534 1.707815 5.822701
v 5.530829 0.648062 1.243696
v 15.818002 8.795575 -0.097429
v 6.931262 5.859346 -0.524310
v 9.166321 11.631962 -0.404275
v 8.670399 9.610025 -1.461702
v 8.036389 8.841460 -0.124656
v 16.659605 6.691967 0.422751
v 14.178925 15.628335 -0.093683
v 15.981840 7.785425 0.162206
v 14.125279 15.381016 -0.187044
v 15.922824 5.425193 -0.124574
v 10.551444 17.563019 0.196074
v 13.379930 17.563019 0.196074
v 8.271428 6.926542 -1.068947
v 16.292061 7.904502 0.408318
v 11.010493 22.238213 2.832345
v 15.026890 12.283481 -1.298092
v 16.231953 4.591203 0.125284
v 18.868311 0.168926 4.353844
v 15.999184 6.292349 0.228493
v 16.581955 7.247908 0.060865
v 12.966281 22.166800 2.652016
v 19.751768 0.251580 3.440377
v 4.697320 1.177373 1.866832
v 10.694735 22.612177 2.788633
v 13.442266 15.759264 -0.074554
v 13.047164 22.536335 2.976095
v 9.249955 12.628790 -0.347454
v 18.165108 2.828184 2.104792
v 6.747152 2.678488 1.146540
v 8.904484 12.283481 -1.298092
v 18.846424 1.329416 1.292806
v 9.366044 12.764147 -0.351056
v 10.260955 14.699575 -0.346315
v 16.464378 -0.021370 1.119032
v 8.800077 11.783585 -0.393747
v 14.763670 12.638098 -0.137995
v 19.249090 -0.232937 4.398972
v 3.920787 2.422937 6.213377
v 13.670419 14.699575 -0.346315
v 4.390152 1.889982 4.904198
v 20.055693 0.619240 3.965877
v 5.982910 1.257790 0.681296
v 7.881868 1.154885 0.775632
v 17.859797 1.363201 0.601715
v 15.131296 11.783585 -0.393747
v 18.303835 3.484115 1.640598
v 13.105127 19.780489 0.883950
v 19.226889 -0.134768 4.682598
v 8.113372 8.795575 -0.097429
v 13.926513 15.922703 -0.038057
v 16.155905 -0.067557 0.907206
v 7.699420 4.591203 0.125284
v 8.949383 8.486532 -0.469674
v 10.208566 13.801196 -0.896837
v 20.010588 2.422937 6.213377
v 9.752449 15.628335 -0.093683
v 14.921516 8.785793 -0.356091
v 9.009857 8.785793 -0.356091
v 7.657826 4.188726 0.239845
v 10.965093 22.166800 2.652016
v 5.691586 1.076346 2.712998
v 5.827492 2.999600 0.372719
v 14.681418 12.628790 -0.347454
v 10.935676 22.045706 2.393781
v 4.090153 1.241547 3.560172
v 16.273548 4.188726 0.239845
v 10.759648 20.740116 1.026093
v 6.377898 4.897038 0.644840
v 10.671144 19.054203 0.788339
v 10.489107 15.759264 -0.074554
v 19.312359 0.233373 2.653573
v 14.981991 8.486532 -0.469674
v 4.682282 -0.232937 4.398972
v 5.940088 3.775464 1.643539
v 18.318100 1.993459 2.541262
v 7.782234 6.566515 -1.033053
v 7.082996 6.342636 0.455032
v 15.260991 9.609939 -1.461695
v 13.931274 14.314373 -0.393194
v 7.328279 0.066466 1.205137
v 13.260230 19.054203 0.788339
v 10.374138 16.388245 -0.063339
v 15.948674 8.636407 -1.181193
v 19.541222 1.889982 4.904198
v 16.658276 3.321270 0.377138
v 10.004861 15.922703 -0.038057
v 10.000099 14.314373 -0.393194
v 16.848377 6.342636 0.455032
v 7.273099 3.321270 0.377138
v 8.573179 11.138875 -0.642919
v 14.513724 9.846522 -0.434323
v 8.254689 6.292995 -0.605830
v 13.183636 19.499722 0.295595
v 9.799618 11.336861 -0.464731
v 12.995698 22.045706 2.393781
v 5.402336 0.550005 1.424471
v 17.119844 5.706479 0.553119
v 6.550451 2.709121 0.109635
v 14.565330 12.764147 -0.351056
v 3.668982 2.421448 6.245157
v 18.732761 2.233879 2.837933
v 15.358194 11.138875 -0.642919
v 13.551804 19.897455 1.226737
v 7.773879 6.208835 0.338881
v 6.585067 0.787108 1.568764
v 8.216763 9.202694 0.103377
v 7.551552 7.020560 0.435994
v 9.417649 9.846522 -0.434323
v 10.884210 22.536335 2.976095
v 10.034284 18.395374 -0.096481
v 13.722808 13.801196 -0.896837
v 18.956991 0.687338 4.732049
v 20.400896 1.153386 4.820558
v 13.606133 16.179876 -0.077990
v 17.380922 2.709121 0.109635
v 20.262392 2.421448 6.245157
v 13.149221 18.550289 0.071474
v 20.547552 0.678457 5.535370
v 13.547574 16.491726 -0.038801
v 9.085429 12.905041 -0.478479
v 13.803753 15.081971 -1.215611
v 7.619418 4.776437 0.344973
v 14.937103 12.393414 -0.554719
v 10.253694 17.858252 0.408772
v 15.263367 7.478303 -0.626510
v 18.056101 3.826612 1.477735
v 7.872077 6.049963 0.263504
v 20.111778 0.239548 4.562746
v 18.619528 0.046776 2.515422
v 17.001953 5.736414 0.671226
v 6.929420 5.736414 0.671226
v 5.230139 2.953180 1.756933
v 18.103882 2.999600 0.372719
v 14.900698 11.831257 -0.235726
v 8.264088 9.074713 0.029140
v 3.383821 0.678457 5.535370
v 16.964609 5.936810 0.745969
v 9.058264 8.629762 -0.544216
v 5.076718 2.065336 3.140267
v 18.848011 -0.135543 3.829454
v 15.160447 10.607063 -0.294234
v 16.710802 6.342891 0.485321
v 10.127621 15.081971 -1.215611
v 16.860842 6.191549 0.840205
v 13.677680 17.858252 0.408772
v 18.856457 -0.089014 3.983097
v 4.421997 -0.075295 3.422273
v 6.599876 5.343993 0.656062
v 15.667286 9.074713 0.029140
v 13.017112 19.939240 1.187824
v 8.668007 7.478303 -0.626510
v 10.465322 20.842993 1.719510
v 3.771881 0.713343 4.271863
v 16.311956 4.776437 0.344973
v 6.996470 3.880479 -0.315717
v 9.671432 13.541461 -0.418216
v 19.331636 1.891706 3.336655
v 17.553476 4.897038 0.644840
v 16.934906 3.880481 -0.315720
v 10.782152 18.550289 0.071474
v 10.379570 19.897455 1.226737
v 7.639314 7.904502 0.408318
v 9.246124 12.904495 -0.138242
v 14.072938 15.789026 0.032716
v 9.936891 14.887404 -0.237767
v 8.770926 10.607063 -0.294234
v 4.732100 1.478199 5.381421
v 9.858436 15.789026 0.032716
v 12.992868 23.425821 3.862224
v 18.436949 3.014499 2.062413
v 13.466051 20.842993 1.719510
v 7.220572 6.342891 0.485321
v 10.914262 19.939240 1.187824
v 4.619013 0.233376 2.653571
v 16.437231 5.919535 0.530449
v 18.094151 3.812869 1.446051
v 9.171990 10.267466 -0.461181
v 6.918343 3.211782 0.081782
v 18.090109 3.767796 1.696866
v 13.236639 22.612177 2.788633
v 5.406324 1.486270 3.148613
v 16.259214 4.794415 -0.293742
v 15.140973 8.420611 -0.332759
v 16.838207 5.945186 0.701726
v 10.571098 21.758492 2.115566
v 15.013685 11.949456 -0.265604
v 7.555988 7.911996 -0.784504
v 8.409312 6.695932 -0.579396
v 10.747738 19.499722 0.295595
v 4.254933 0.528723 3.027743
v 13.360275 21.758492 2.115566
v 14.131756 11.336861 -0.464731
v 15.531998 6.719895 -0.727490
v 17.013031 3.211782 0.081782
v 8.703802 10.586066 -1.484689
v 5.886850 0.319257 1.916889
v 14.685249 12.904495 -0.138242
v 4.057241 0.237686 3.747843
v 15.227571 10.586065 -1.484689
v 15.938492 9.068218 -0.203663
v 14.759383 10.267466 -0.461181
v 15.564233 9.844862 -0.269209
v 14.259942 13.541461 -0.418216
v 17.331497 5.343993 0.656062
v 15.538630 10.087368 -0.368022
v 6.914792 4.590889 -0.534271
v 17.016581 4.590889 -0.534271
v 4.355615 2.082129 5.555818
v 8.917688 11.949456 -0.265604
v 8.367141 9.844862 -0.269209
v 14.845944 12.905041 -0.478479
v 14.389665 12.531149 -1.547998
v 8.411603 6.802805 -0.168803
v 19.610380 -0.210623 4.267955
v 4.523935 0.270736 5.618255
v 14.079180 12.464468 -0.738296
v 13.289584 21.263321 1.909291
v 9.541709 12.531149 -1.547998
v 19.069773 2.353255 2.177728
v 14.586850 12.904172 -0.253077
v 13.152826 20.860167 1.757716
v 19.633259 1.586957 3.505223
v 4.298114 1.586957 3.505224
v 10.938505 23.425821 3.862224
v 18.015669 3.819100 1.641576
v 5.837001 0.555337 2.355296
v 8.496297 9.883247 -0.284547
v 7.672159 4.794415 -0.293742
v 20.113161 1.883493 4.989413
v 7.992882 9.068218 -0.203663
v 14.873110 8.629762 -0.544216
v 16.714344 6.860155 0.214263
v 18.228161 3.543934 1.670597
v 7.111144 0.440376 1.314182
v 13.753963 18.654606 0.383165
v 20.449488 2.322213 5.845656
v 4.861601 2.353255 2.177728
v 15.290910 8.843438 -1.412131
v 10.424740 20.628563 1.216211
v 8.831320 8.456456 -0.334272
v 10.844190 20.067112 1.306300
v 3.818212 1.883493 4.989413
v 13.087184 20.067112 1.306300
v 17.257755 0.326005 1.491759
v 16.756441 6.182683 0.636989
v 4.827288 1.779975 3.952850
v 4.595279 1.224150 5.873905
v 13.506634 20.628563 1.216211
v 20.125826 0.814803 4.169798
v 15.522061 6.695932 -0.579396
v 17.211693 5.509191 0.782665
v 18.094479 2.060638 0.457000
v 17.749065 1.057599 1.945664
v 10.415450 17.278063 0.190313
v 6.719681 5.509191 0.782665
v 19.271276 1.662550 5.458501
v 14.257032 12.331771 -0.600325
v 13.215968 17.826591 0.108656
v 10.641789 21.263321 1.909291
v 5.304379 2.764750 2.310117
v 8.052749 8.557716 -0.096701
v 8.440868 0.631809 0.752038
v 18.863663 1.772060 3.554140
v 10.778547 20.860167 1.757716
v 9.344523 12.904172 -0.253077
v 4.513233 1.104040 6.033487
v 14.374147 15.350969 -0.375730
v 9.852194 12.464468 -0.738296
v 17.473970 5.106692 0.375663
v 19.111788 1.757010 4.065058
v 14.102669 14.901073 -0.184227
v 15.878625 8.557716 -0.096701
v 5.841265 3.767796 1.696866
v 18.303387 3.049426 2.023315
v 10.723154 18.146492 0.474360
v 10.383800 16.491726 -0.038801
v 15.873020 6.548420 -1.004741
v 5.300588 2.233816 0.941908
v 10.315496 17.390739 -0.683159
v 5.915704 3.819100 1.641576
v 20.446514 0.827071 6.379335
v 14.683277 13.128329 -0.339306
v 18.560572 2.716635 2.342876
v 17.692715 4.439001 1.095992
v 10.728770 17.859484 0.075739
v 15.519771 6.802805 -0.168803
v 5.981369 4.156179 0.653252
v 13.515924 17.278063 0.190313
v 8.315840 10.249463 -1.220897
v 7.815909 7.604222 0.177389
v 7.731843 4.817317 0.167942
v 5.146383 0.016919 3.986471
v 10.587053 17.705704 -0.426252
v 8.994270 12.393414 -0.554719
v 17.938852 1.856606 2.127908
v 14.212149 15.500051 -1.127136
v 15.488487 10.438708 -0.308259
v 7.195644 0.227889 0.803231
v 14.800097 12.250868 -0.432578
v 9.507063 15.312853 -0.454159
v 13.583673 18.859339 -0.160674
v 5.748588 2.181069 0.496445
v 17.950005 4.156179 0.653252
v 6.539241 4.666917 1.167020
v 16.115465 7.604222 0.177389
v 10.710204 17.820154 0.250761
v 15.659946 6.926538 -1.068946
v 16.114422 8.284715 0.049798
v 5.173933 -0.082791 2.918114
v 15.366292 0.178145 0.510972
v 10.667131 17.128288 -0.020380
v 13.208220 18.146492 0.474360
v 9.674341 12.331771 -0.600325
v 16.199530 4.817317 0.167942
v 7.816952 8.284715 0.049798
v 9.248096 13.128329 -0.339306
v 19.447001 1.941451 5.458951
v 17.094404 5.321748 0.959951
v 7.438214 5.725896 -0.841601
v 16.692022 5.910359 -0.793860
v 3.588768 0.634057 4.800666
v 13.496429 19.787741 0.968922
v 8.178127 6.025041 -0.093408
v 7.217030 6.860154 0.214263
v 8.710844 7.880810 -1.178099
v 15.894931 5.413408 0.075980
v 16.376505 6.235151 -0.945039
v 16.064411 7.058010 0.239933
v 7.174932 6.182683 0.636989
v 7.013617 1.297740 0.460416
v 13.890201 13.268853 -0.635639
v 15.063298 -0.093185 0.727509
v 10.041173 13.268853 -0.635639
v 6.578643 5.229075 -0.027136
v 3.481887 2.322213 5.845656
v 16.140779 8.524543 -0.264210
v 5.198612 2.233879 2.837933
v 3.484860 0.827071 6.379335
v 15.186738 7.351952 -0.169330
v 7.646579 7.333129 0.223129
v 19.140667 -0.277087 3.795694
v 4.017677 -0.034964 5.040809
v 15.434489 9.434924 -0.183487
v 13.852640 13.108492 -0.679505
v 10.933273 21.581610 2.311994
v 15.506755 8.927094 -0.131739
v 10.426440 18.720730 0.561436
v 6.457404 5.106692 0.375663
v 7.818081 8.224731 0.140329
v 7.790593 8.524543 -0.264210
v 16.113293 8.224731 0.140329
v 17.551300 2.161387 1.629612
v 9.719225 15.500051 -1.127136
v 6.836970 5.321748 0.959951
v 10.434944 19.787741 0.968922
v 7.729194 7.511097 0.171519
v 12.980925 21.868235 2.152287
v 7.862466 8.830990 -0.361204
v 8.036443 5.413408 0.075980
v 4.870428 1.027527 5.024167
v 19.418140 1.104040 6.033487
v 12.998100 21.581610 2.311994
v 17.753695 3.521456 1.622321
v 10.678311 20.031818 1.259837
v 10.381698 18.542547 0.499657
v 4.926932 2.158853 1.624395
v 14.982298 12.119029 -0.422282
v 10.633677 21.650776 2.340188
v 6.177680 3.521456 1.622321
v 5.089053 2.711291 2.522922
v 20.342606 0.634056 4.800668
v 10.950449 21.868235 2.152287
v 10.078733 13.108492 -0.679505
v 10.677694 21.775604 2.379603
v 6.270991 2.525057 1.778609
v 13.253062 20.031818 1.259837
v 7.335665 7.386837 -0.121019
v 13.297697 21.650776 2.340188
v 10.347700 18.859339 -0.160674
v 13.253679 21.775604 2.379603
v 3.836419 0.470537 6.331843
v 8.744636 7.351952 -0.169330
v 16.202181 7.511097 0.171519
v 10.526754 16.683712 -0.051696
v 6.551828 4.747321 1.134906
v 8.298106 10.398365 -1.127969
v 8.061335 5.268001 -0.002739
v 14.225452 16.194330 -0.191041
v 9.705921 16.194330 -0.191041
v 18.100235 0.683588 1.041450
v 18.687424 1.746666 3.252166
v 6.460132 4.319290 -0.226806
v 8.868075 -0.093185 0.727509
v 17.092848 5.525890 0.831601
v 14.409731 13.756494 -1.432637
v 16.826326 6.055832 -0.676654
v 15.870039 5.268001 -0.002739
v 5.371109 3.208643 1.595923
v 16.418337 -0.045750 1.071900
v 8.070819 8.965055 0.363100
v 6.685177 5.657320 0.369009
v 6.838527 5.525890 0.831601
v 7.019827 0.042946 1.061371
v 10.112862 15.420820 -0.203898
v 20.094955 0.470537 6.331843
v 8.088634 8.351064 -1.277711
v 17.388531 3.976720 1.306618
v 6.419907 4.991765 0.331104
v 6.542844 3.976720 1.306618
v 17.246197 5.657320 0.369009
v 18.060207 1.756010 0.535396
v 5.987525 3.733530 1.591331
v 13.221169 17.820154 0.250761
v 13.264242 17.128288 -0.020380
v 14.118090 17.097450 -0.509093
v 10.416759 14.937231 -0.279172
v 7.479057 4.096574 0.311917
v 8.442886 10.438708 -0.308259
v 8.928159 12.052868 -0.386359
v 4.338609 0.837391 6.240277
v 17.037836 1.719038 1.133738
v 13.161707 22.029799 2.510757
v 8.125038 9.224134 0.050417
v 5.192162 2.562289 1.189553
v 14.393643 11.160420 -0.628323
v 10.449836 14.824418 -0.531889
v 13.214596 19.316006 0.854862
v 13.126056 18.924320 0.448457
v 14.468943 11.188922 -0.591737
v 17.943850 3.733530 1.591331
v 10.805318 18.924320 0.448457
v 16.068907 8.830990 -0.361204
v 9.521643 13.756494 -1.432637
v 18.380878 0.238069 1.774467
v 8.699273 8.442645 -0.294215
v 7.513037 -0.045750 1.071900
v 4.254589 -0.152364 4.041630
v 16.354059 0.670038 0.524755
v 13.504933 18.720730 0.561436
v 17.468674 1.789452 0.389123
v 10.657756 18.164768 0.480084
v 5.847341 0.401215 2.137608
v 15.232100 8.442645 -0.294215
v 8.397247 -0.041768 0.694965
v 13.784091 13.974691 -1.214436
v 4.599738 1.891706 3.336655
v 6.238658 4.439001 1.095992
v 13.133367 18.994734 0.794254
v 13.514614 14.937231 -0.279172
v 4.104388 -0.058850 4.235645
v 18.842321 2.711291 2.522922
v 13.818512 15.420820 -0.203898
v 18.821888 0.370171 1.933043
v 10.648517 21.723478 1.771312
v 4.240359 0.167426 3.401784
v 9.131276 12.250868 -0.432578
v 15.276565 11.694552 -1.099904
v 10.427690 19.274740 0.852417
v 8.288799 7.979580 -0.015683
v 20.137598 2.331899 6.358779
v 9.537730 11.160420 -0.628323
v 9.158285 9.646985 -0.522315
v 15.086270 12.417752 -1.094751
v 13.273618 18.164768 0.480084
v 7.854017 5.004927 0.081248
v 14.490221 10.304858 -0.903648
v 14.754877 13.955454 -0.761117
v 7.032281 6.458797 -0.277944
v 15.860555 8.965055 0.363100
v 5.109487 0.370171 1.933041
v 15.485639 10.780925 -0.638670
v 19.964367 0.330320 3.877932
v 14.773088 9.646985 -0.522315
v 5.255863 2.966947 1.405806
v 20.500011 0.704283 6.222254
v 13.906329 18.141285 -0.266191
v 9.462431 11.188922 -0.591737
v 3.793776 2.331899 6.358779
v 10.566066 21.281656 1.863403
v 18.675510 2.966947 1.405806
v 9.813284 17.097450 -0.509093
v 6.681150 2.329378 1.158565
v 13.668725 18.935608 0.583221
v 18.094370 0.223585 1.683952
v 13.282857 21.723478 1.771312
v 13.481538 14.824418 -0.531889
v 17.392132 4.666917 1.167020
v 9.441153 10.304858 -0.903648
v 9.552401 13.246740 -0.414131
v 13.365308 21.281656 1.863403
v 16.452316 4.096574 0.311917
v 4.430274 1.305992 2.405354
v 14.558487 14.862302 -0.929028
v 15.242228 11.747093 -0.756494
v 5.752494 3.432604 1.745851
v 13.503684 19.274740 0.852417
v 16.549061 6.825271 0.704339
v 17.379545 4.747321 1.134906
v 8.656716 8.657546 -1.386468
v 17.149641 2.031227 1.070923
v 3.431363 0.704283 6.222254
v 18.330978 0.867861 2.955070
v 19.835306 2.349167 5.938340
v 10.716778 19.316006 0.854862
v 15.062805 10.446516 -0.330778
v 5.669224 0.853424 2.782685
v 16.077356 5.004927 0.081248
v 8.044025 8.246870 0.041110
v 9.387367 13.730784 -0.255570
v 18.739212 2.562289 1.189553
v 10.250053 19.046410 0.663632
v 13.996564 12.901722 -1.306098
v 19.004442 2.158853 1.624396
v 14.906013 8.807593 -1.056422
v 18.373964 1.101842 3.005255
v 15.711577 9.937458 -1.177117
v 9.537241 12.861054 -1.541516
v 16.158209 4.932648 0.159932
v 13.853436 13.970299 -1.297096
v 8.768858 7.956365 -0.342038
v 4.096067 2.349167 5.938340
v 16.649181 7.050149 0.178129
v 16.848722 6.526234 0.209798
v 5.773727 1.003166 2.568834
v 8.445735 10.780925 -0.638670
v 10.147283 13.974691 -1.214436
v 9.446980 10.168813 -0.553675
v 17.139381 5.423322 1.133066
v 9.934810 12.901722 -1.306098
v 13.356192 17.940399 0.433097
v 15.887348 8.246870 0.041110
v 15.162516 7.956365 -0.342038
v 9.158113 13.024540 -0.377890
v 6.124194 0.253804 1.698423
v 10.982667 23.335894 3.828783
v 4.126359 0.681215 6.398713
v 10.077937 13.970299 -1.297096
v 9.681586 15.497527 -0.221311
v 7.866962 7.058010 0.239933
v 19.810404 -0.021518 5.458791
v 4.409218 -0.243054 4.185507
v 19.805014 0.681215 6.398713
v 16.241196 7.802254 0.326034
v 10.798007 18.994734 0.794254
v 15.606307 8.200078 -0.041943
v 8.886672 8.911216 -1.348700
v 15.806335 9.224134 0.050417
v 19.367790 0.846807 2.210292
v 14.378973 13.246740 -0.414131
v 10.669987 18.628223 0.488273
v 7.773165 4.932648 0.159932
v 20.541174 0.963066 5.202844
v 14.544006 13.730784 -0.255570
v 9.745707 12.211931 -0.659627
v 17.172115 5.386692 1.139528
v 6.393626 0.170677 1.206015
v 8.671066 11.487328 -1.264755
v 10.885124 22.849579 2.942152
v 7.840888 8.340067 -1.087621
v 18.630785 2.233816 0.941908
v 9.025361 8.807593 -1.056422
v 14.228522 11.350298 -1.010755
v 6.730696 5.380501 -0.357457
v 8.689146 11.747093 -0.756494
v 6.314312 1.795143 1.715927
v 8.868568 10.446516 -0.330778
v 3.390199 0.963067 5.202844
v 13.658681 13.736732 -0.513161
v 13.566118 15.147148 -0.342819
v 6.781740 2.031283 1.070876
v 13.512962 17.579323 -0.590204
v 13.006404 21.649050 2.367110
v 10.769667 22.029799 2.510757
v 16.355618 0.237559 0.683676
v 10.365255 15.147148 -0.342819
v 14.773260 13.024540 -0.377890
v 9.380649 13.924606 -1.322480
v 4.141628 1.514380 6.506733
v 9.418235 14.378801 -0.425892
v 4.396144 -0.041609 5.284294
v 9.467443 10.819035 -0.683155
v 10.924970 21.649050 2.367110
v 10.539479 21.418665 1.706028
v 6.791993 5.423322 1.133066
v 8.391095 9.508035 -1.382309
v 4.517287 1.641707 2.354091
v 13.938887 16.880816 0.356111
v 19.682373 2.055114 6.270005
v 13.261387 18.628223 0.488273
v 15.260307 11.487328 -1.264755
v 12.948707 23.335894 3.828783
v 13.391894 21.418665 1.706028
v 6.182293 1.057584 1.945685
v 13.404619 16.683712 -0.051696
v 18.324478 0.680194 2.931771
v 18.767597 2.671781 2.356747
v 13.425679 21.228897 1.676311
v 10.505694 21.228897 1.676311
v 15.205310 10.332831 -0.226922
v 5.430390 0.340810 3.409814
v 9.928511 12.593552 -0.877564
v 10.575182 17.940399 0.433097
v 16.411341 7.708419 -0.814551
v 14.185667 12.211931 -0.659627
v 14.412474 15.033924 -0.305637
v 13.366996 21.069370 1.248187
v 10.564378 21.069370 1.248187
v 17.370743 0.588512 0.817905
v 15.785737 0.356690 0.943511
v 17.481342 4.864662 0.038005
v 20.132019 0.784943 6.524168
v 10.879555 19.204800 0.756807
v 19.789745 1.514380 6.506733
v 14.002863 12.593552 -0.877564
v 13.051819 19.204800 0.756807
v 10.831112 21.791912 2.403766
v 14.394133 12.861054 -1.541516
v 10.765894 21.885803 2.432013
v 19.801161 0.529396 3.335575
v 8.726064 10.332831 -0.226922
v 19.330828 1.659649 2.144661
v 16.416285 6.936310 0.501990
v 9.176497 13.955454 -0.761117
v 10.521004 15.794751 -0.491770
v 10.583250 16.807041 0.159280
v 14.484393 10.168813 -0.553675
v 13.348124 16.807041 0.159280
v 14.937811 9.301314 -1.360385
v 17.511467 4.991764 0.331105
v 18.685432 1.413363 1.095940
v 18.044523 0.319257 1.916889
v 3.799354 0.784943 6.524168
v 10.272693 13.736732 -0.513161
v 7.544559 5.429936 0.533239
v 15.295702 10.436257 0.013214
v 20.456320 2.020092 6.251343
v 13.530141 19.698980 0.318108
v 13.048053 20.080750 1.291683
v 16.889404 0.013925 1.110061
v 6.759258 5.386692 1.139528
v 14.839477 10.696899 -0.431347
v 20.408995 1.850212 6.317454
v 4.249000 2.055114 6.270005
v 13.025904 21.480444 1.946719
v 8.271215 7.511085 -1.264878
v 14.513139 14.378801 -0.425892
v 14.463931 10.819035 -0.683155
v 9.966308 16.766151 0.163065
v 16.386816 5.429936 0.533239
v 19.505590 -0.244783 4.030479
v 10.401233 19.698980 0.318108
v 5.510485 1.250336 3.049001
v 8.118001 7.495920 -1.243166
v 14.851040 13.462213 -0.807534
v 13.084901 22.624895 3.070701
v 15.661265 8.908175 -1.350527
v 10.111300 17.773964 0.302385
v 10.905470 21.480444 1.946719
v 8.277796 10.341830 -0.663546
v 9.080334 13.462213 -0.807534
v 20.225439 0.181984 5.760336
v 17.228815 0.993931 1.455952
v 15.884610 6.666417 -1.054161
v 14.602964 13.964920 -0.337061
v 13.410370 15.794751 -0.491770
v 13.046249 22.849579 2.942152
v 6.450008 4.864636 0.038052
v 13.100262 21.791912 2.403766
v 17.807178 0.253804 1.698423
v 14.550725 13.924606 -1.322480
v 14.296596 11.145674 -0.988058
v 13.459633 20.989927 1.413015
v 9.936165 16.729443 0.115072
v 6.556671 4.954731 0.958644
v 9.669312 14.741002 -0.134810
v 13.227148 22.654835 2.903536
v 3.705935 0.181984 5.760336
v 19.204853 0.694177 2.039283
v 13.234185 18.384605 0.413436
v 7.382313 6.825271 0.704339
v 6.138277 4.088731 0.192466
v 14.516494 10.722380 -0.644479
v 3.447158 2.283084 5.902690
v 13.965066 16.766151 0.163065
v 7.600002 7.065506 0.371869
v 13.165480 21.885803 2.432013
v 15.653578 10.341830 -0.663546
v 6.387160 1.305514 0.523240
v 9.007106 0.419936 0.542516
v 3.780597 0.156404 5.863876
v 9.267526 10.160249 -1.344238
v 4.508455 1.511268 6.031119
v 15.534126 -0.041768 0.694965
v 5.163776 2.671781 2.356747
v 7.070532 6.191549 0.840205
v 18.458340 3.347310 1.585603
v 8.092189 9.260190 -0.058903
v 16.341316 7.905504 0.072599
v 16.473129 6.801192 0.491906
v 13.842912 14.657248 -1.278417
v 20.331156 1.752131 6.407346
v 15.888025 6.332658 0.163327
v 16.708311 1.193241 0.473977
v 10.828249 17.902657 0.373219
v 18.595814 3.075277 1.845459
v 13.995209 16.729443 0.115072
v 8.618334 7.347371 -0.627754
v 8.537219 10.746591 -1.345350
v 7.070700 1.103739 0.496456
v 15.912568 0.901453 0.830132
v 18.032419 3.565963 1.691595
v 14.231930 14.703191 -0.218828
v 7.369235 7.095576 0.405339
v 6.925689 6.091810 0.869722
v 9.328409 13.964920 -0.337061
v 13.391365 16.207691 -0.304604
v 13.333372 20.298286 0.670401
v 15.394155 10.746591 -1.345350
v 6.929501 6.139584 0.883407
v 19.118927 1.824581 3.809422
v 17.374702 4.954731 0.958644
v 7.515090 6.936310 0.501990
v 8.043348 6.332658 0.163327
v 10.598001 20.298286 0.670401
v 7.454866 0.956638 0.485204
v 9.472790 15.415030 -0.804670
v 8.083951 5.815587 -0.447558
v 10.773921 18.073875 0.130582
v 9.620790 12.223036 -1.504746
v 13.425492 20.813004 1.757989
v 16.102810 7.950059 0.327377
v 15.919879 5.393601 0.104778
v 19.592764 0.837391 6.240277
v 8.145637 0.356690 0.943511
v 13.245575 21.224470 1.333454
v 8.635672 10.436257 0.013214
v 13.291860 21.528763 2.094042
v 5.530533 2.531615 0.671947
v 16.413258 1.558572 0.544493
v 17.073511 4.862731 0.961853
v 15.839185 9.260190 -0.058903
v 15.825015 5.844821 -0.371763
v 4.635679 1.738066 5.206014
v 13.837046 12.852856 -0.471611
v 6.861234 5.006211 0.918107
v 8.011495 5.393601 0.104778
v 15.613247 8.083139 -1.343389
v 3.475054 2.020092 6.251343
v 14.100124 16.933752 -0.014363
v 16.384123 4.207956 0.094604
v 7.518116 1.558572 0.544493
v 7.547251 4.207956 0.094604
v 9.831249 16.933752 -0.014363
v 4.558342 0.433225 5.693690
v 20.484215 2.283084 5.902690
v 7.690179 7.802254 0.326034
v 15.726225 6.506796 -0.887383
v 15.853038 5.913099 0.029563
v 3.522379 1.850212 6.317454
v 10.083948 13.251373 -1.028831
v 8.058412 9.647292 -0.604947
v 3.600218 1.752131 6.407346
v 10.697188 18.384605 0.413436
v 4.426064 1.974809 5.320001
v 7.562712 7.931140 -0.055043
v 14.327214 15.852958 -0.878154
v 13.886197 17.561695 0.182965
v 17.212563 2.321285 1.067995
v 14.310583 12.223036 -1.504746
v 19.108107 1.980643 3.408554
v 9.091897 10.696899 -0.431347
v 9.589044 12.360650 -0.525688
v 8.377533 7.216692 -1.154028
v 10.883321 20.080750 1.291683
v 15.637961 7.828918 -0.012086
v 13.254226 16.980757 0.152685
v 20.150776 0.156404 5.863876
v 9.930799 16.841621 0.330538
v 13.847425 13.251373 -1.028831
v 15.732288 10.013850 -1.113870
v 10.086413 16.971384 0.241769
v 18.855162 -0.155676 3.144792
v 10.088462 14.657248 -1.278417
v 9.556670 15.752929 -0.831861
v 10.471741 20.989927 1.413015
v 5.898954 3.565963 1.691595
v 16.286963 6.443786 0.382029
v 6.820933 2.438586 0.713872
v 10.846473 22.624895 3.070701
v 13.445965 20.552244 1.375607
v 10.540009 16.207691 -0.304604
v 10.685799 21.224470 1.333454
v 10.485409 20.552244 1.375607
v 10.462416 16.320320 -0.148323
v 17.110439 2.438586 0.713872
v 10.677148 16.980757 0.152685
v 7.458244 6.801192 0.491906
v 7.644412 6.443786 0.382029
v 14.342330 12.360650 -0.525688
v 19.422918 1.511268 6.031119
v 9.414880 10.722380 -0.644479
v 9.930968 16.172873 -0.011531
v 10.094328 12.852856 -0.471611
v 15.576226 6.708158 -0.832524
v 19.399511 0.107027 5.415219
v 10.639514 21.528763 2.094042
v 4.939873 0.492617 4.822279
v 19.616976 -0.195532 4.516006
v 16.798573 6.225401 0.665230
v 8.692298 11.888651 -1.017249
v 18.400841 2.531615 0.671947
v 14.924268 0.419936 0.542516
v 8.293412 7.828918 -0.012086
v 17.526442 3.808669 -0.170619
v 13.820074 17.773964 0.302385
v 5.481693 0.142659 2.174995
v 8.475871 9.191582 -1.415112
v 18.927036 0.821454 1.588422
v 5.500628 0.108016 2.633712
v 7.005856 6.051342 0.898502
v 13.844960 16.971384 0.241769
v 14.897017 12.305076 -1.426521
v 4.888130 0.872526 4.997697
v 13.899612 12.797739 -0.811180
v 10.446846 15.588743 -0.380207
v 8.355147 6.708158 -0.832524
v 9.131412 12.092854 -0.391506
v 3.884094 1.584292 4.564923
v 9.625223 14.786963 -0.002745
v 10.031761 12.797739 -0.811180
v 9.034357 12.305076 -1.426521
v 14.167590 11.924735 -0.680749
v 16.416258 7.677229 0.001269
v 9.222487 11.874687 -0.402233
v 10.704226 22.654835 2.903536
v 15.313040 7.347371 -0.627754
v 16.578568 4.043869 0.410181
v 4.250683 0.460342 6.141842
v 4.726515 0.694176 2.039291
v 18.751968 0.343774 4.142340
v 16.266535 7.396785 -1.047917
v 16.925518 6.051342 0.898502
v 13.337349 17.209305 0.120610
v 16.808733 6.454825 0.323329
v 4.677946 -0.243819 3.548358
v 15.667710 9.608543 -0.195324
v 7.590057 7.905504 0.072599
v 10.594025 17.209305 0.120610
v 3.790130 1.199951 4.340922
v 18.101170 1.391752 2.419547
v 14.799962 12.092854 -0.391506
v 10.391234 19.378412 0.110990
v 7.307867 6.643845 0.422982
v 20.047279 1.584292 4.564923
v 5.687268 0.327282 2.513182
v 16.333242 7.738338 0.124784
v 8.450615 7.277797 -0.131722
v 18.500986 0.340806 3.409823
v 5.837004 0.223585 1.683952
v 14.001652 16.172194 -0.011288
v 8.991186 9.689283 -1.433641
v 18.244106 0.327282 2.513182
v 10.214016 15.104122 -0.266333
v 18.466961 2.415531 2.497157
v 13.778776 13.913156 -0.407012
v 9.584394 13.654933 -1.465454
v 14.917457 13.134880 -1.058511
v 6.419738 3.315591 -0.099307
v 17.038576 6.122708 0.366931
v 5.497462 2.937650 2.133339
v 8.314900 6.759418 -0.932058
v 9.559943 11.905168 -0.533816
v 13.717358 15.104122 -0.266333
v 16.744463 3.599116 0.157424
v 14.390000 14.271297 -0.294278
v 10.325240 16.179876 -0.077990
v 15.503410 6.202373 -0.087275
v 14.708886 11.874687 -0.402233
v 10.152597 13.913156 -0.407012
v 5.570248 0.337305 2.900828
v 8.705821 11.086193 -0.473202
v 10.536661 17.100931 -0.606373
v 8.263663 9.608543 -0.195324
v 9.089149 10.958131 -1.553676
v 13.103125 17.902657 0.373219
v 9.691171 13.878595 -0.344450
v 18.361126 0.337305 2.900828
v 7.828564 7.950059 0.327377
v 7.352806 4.043869 0.410181
v 19.680691 0.460342 6.141842
v 5.370326 2.859046 2.256164
v 16.950857 6.357652 0.200528
v 15.306219 9.644994 -1.456893
v 6.501607 3.084727 1.510671
v 13.484528 15.588743 -0.380207
v 14.346980 13.654933 -1.465454
v 16.150438 5.185367 -0.452895
v 10.643941 20.116341 1.295707
v 17.432165 4.787132 1.245007
v 16.623507 6.643845 0.422982
v 7.268620 6.615633 0.411080
v 15.225553 11.086193 -0.473202
v 10.505881 20.813004 1.757989
v 13.717941 16.460062 0.014660
v 9.541373 14.271297 -0.294278
v 16.914093 3.293714 0.141865
v 7.780934 5.185367 -0.452895
v 14.240203 13.878595 -0.344450
v 13.287433 20.116341 1.295707
v 15.220530 7.880810 -1.178099
v 17.511635 3.315592 -0.099307
v 13.931038 12.658515 -0.555193
v 4.209341 1.770316 4.525103
v 10.412766 20.293583 0.780016
v 8.447586 7.077872 -0.268999
v 10.000336 12.658515 -0.555193
v 9.013917 13.134880 -1.058511
v 17.002161 2.024241 0.627891
v 4.532470 1.239734 2.161041
v 13.629041 14.149468 -0.720774
v 5.640812 3.150028 1.979513
v 16.230865 5.706986 0.425668
v 9.699444 14.703191 -0.218828
v 19.722033 1.770316 4.525103
v 9.810070 11.694368 -0.780170
v 7.700507 5.706986 0.425668
v 10.213432 16.460062 0.014660
v 14.371430 11.905168 -0.533816
v 20.081276 1.330532 4.328791
v 6.499208 4.787132 1.245007
v 10.302333 14.149468 -0.720774
v 13.202603 17.859484 0.075739
v 17.429766 3.084733 1.510669
v 6.929212 2.024241 0.627891
v 10.958946 22.559084 2.865001
v 6.970059 5.845456 0.683151
v 10.208448 14.220346 -0.476065
v 18.846691 0.041446 2.561302
v 15.654977 6.501810 0.042727
v 13.540139 19.378412 0.110990
v 10.715405 17.826591 0.108656
v 10.863570 19.412727 0.668348
v 13.067803 19.412727 0.668348
v 4.823268 1.980643 3.408554
v 6.395365 4.854812 1.100357
v 7.217015 6.409143 0.454162
v 5.405732 0.225442 1.924948
v 13.166430 18.000851 0.119366
v 9.587621 13.914274 -0.256235
v 14.842225 10.958131 -1.553676
v 16.368662 7.931140 -0.055043
v 4.790210 1.674854 4.397737
v 20.108732 2.433968 5.777909
v 13.518608 20.293583 0.780016
v 17.102156 2.615278 0.433069
v 5.836172 1.412935 0.681922
v 5.606897 0.680193 2.931764
v 15.821513 5.891874 -0.044021
v 4.815120 1.912459 3.569364
v 18.745350 0.197619 2.168286
v 13.039560 22.718615 3.319531
v 8.654809 11.694552 -1.099904
v 4.880134 1.667776 4.165595
v 14.343753 13.914274 -0.256235
v 8.276397 6.501810 0.042727
v 16.711973 7.047728 -0.223241
v 10.118034 12.711189 -0.489081
v 10.344254 20.007423 0.939490
v 13.557236 16.388245 -0.063339
v 3.557580 1.187180 6.525640
v 15.482960 9.989585 -0.295816
v 4.427332 0.912205 6.137312
v 9.414621 13.649790 -0.348358
v 5.792673 2.894472 2.059425
v 13.446612 16.217430 -0.189241
v 5.825487 1.770696 2.350899
v 16.961313 5.845456 0.683151
v 20.373793 1.187180 6.525640
v 9.693252 13.941078 -0.330780
v 13.058866 20.523012 1.099230
v 12.959712 22.832392 3.436367
v 18.054224 2.831120 2.039675
v 14.940187 9.689283 -1.433641
v 17.576294 4.814621 1.206692
v 8.448414 9.989585 -0.295816
v 13.156829 18.234703 0.333513
v 13.259757 18.420950 -0.177678
v 8.427963 6.202373 -0.087275
v 8.424495 8.854007 -0.131411
v 13.646191 15.601044 -0.185290
v 10.891813 22.718615 3.319531
v 16.984728 6.134583 0.953572
v 9.054273 8.823041 -0.683091
v 3.822641 2.433968 5.777909
v 14.516752 13.649790 -0.348358
v 16.135164 8.651350 -0.906481
v 10.565455 21.584057 1.804882
v 7.186910 3.599116 0.157424
v 10.045177 17.561695 0.182965
v 20.205189 2.420635 5.751129
v 7.314471 6.386469 0.442954
v 12.972427 22.559084 2.865001
v 15.480759 7.277797 -0.131722
v 7.017281 3.293714 0.141865
v 4.752904 0.097733 2.682414
v 10.604314 22.233713 2.853472
v 19.799795 0.056446 5.679388
v 10.971662 22.832392 3.436367
v 13.229175 21.296925 1.937910
v 14.238122 13.941078 -0.330780
v 16.662754 6.615633 0.411080
v 4.563530 0.846560 2.210531
v 9.378251 10.208634 -1.177033
v 6.816585 0.912684 0.596032
v 14.877101 8.823041 -0.683091
v 9.842402 17.022165 0.021509
v 16.714359 6.409143 0.454162
v 3.726184 2.420635 5.751129
v 10.681309 19.479490 0.893338
v 10.774545 18.234703 0.333513
v 9.040422 8.544824 -0.308589
v 5.004336 0.821453 1.588423
v 17.272610 2.208556 0.576001
v 7.107028 0.610390 0.648087
v 13.587120 20.007423 0.939490
v 9.869939 17.234665 -0.006240
v 14.185688 15.905581 -1.023756
v 13.722925 14.220346 -0.476065
v 9.301873 9.740712 -0.927784
v 10.596553 22.173328 2.843187
v 13.826351 18.618034 -0.099865
v 7.719171 8.501466 -0.779735
v 4.131579 0.056446 5.679388
v 6.829218 2.615278 0.433069
v 4.831243 0.285192 5.015697
v 15.483788 7.077872 -0.268999
v 13.365918 21.584057 1.804882
v 10.843152 18.955730 0.672657
v 14.135035 11.703274 -0.926488
v 13.799850 14.373767 -1.258466
v 10.131524 14.373767 -1.258466
v 15.872962 9.647292 -0.604947
v 9.745686 15.905581 -1.023756
v 18.645567 1.573490 3.337548
v 9.320305 12.987717 -0.242685
v 14.611069 12.987717 -0.242685
v 14.984260 10.622108 -0.381322
v 18.084032 0.401215 2.137608
v 17.260494 4.580671 -0.402902
v 15.551097 0.996140 0.527688
v 10.702199 21.296925 1.937910
v 15.363778 7.550659 -1.181062
v 3.727965 2.416435 6.269818
v 9.444158 10.595104 -0.777522
v 20.203409 2.416435 6.269818
v 9.552444 10.820086 -1.055435
v 13.088222 18.955730 0.672657
v 13.136226 18.927385 0.536591
v 8.078336 5.913099 0.029563
v 8.058353 6.548419 -1.004740
v 10.285183 15.601044 -0.185290
v 16.618740 3.881003 0.188635
v 10.547812 16.682980 -0.103575
v 14.553123 10.208634 -1.177033
v 7.695418 8.019904 0.463734
v 9.795473 11.759071 -0.672839
v 14.128484 11.942387 -1.181390
v 17.767282 4.502241 0.622625
v 14.075651 17.037098 -0.635389
v 5.291259 1.847088 3.068109
v 16.772688 4.133010 -0.375923
v 18.144808 3.883021 1.037156
v 10.723175 22.784462 3.142312
v 18.640114 1.847088 3.068106
v 16.583551 7.468724 -0.356280
v 13.813339 12.711189 -0.489081
v 10.795148 18.927385 0.536591
v 14.629500 9.740712 -0.927784
v 8.612185 7.809828 -1.255730
v 8.947114 10.622108 -0.381322
v 13.650302 14.593161 -1.085131
v 14.890951 8.544824 -0.308589
v 14.088972 17.022165 0.021509
v 15.881010 5.692957 -0.238706
v 15.059402 10.126637 -0.349947
v 8.871972 10.126637 -0.349947
v 14.061435 17.234665 -0.006240
v 8.050364 5.692957 -0.238706
v 6.946646 6.134583 0.953572
v 6.047433 3.948540 1.412864
v 17.883942 3.948540 1.412864
v 6.658764 2.208556 0.576001
v 13.208199 22.784462 3.142312
v 16.235956 8.019904 0.463734
v 13.250065 19.479490 0.893338
v 4.637753 -0.266171 3.702523
v 14.487216 10.595104 -0.777522
v 7.480043 7.195117 0.354221
v 13.327060 22.233713 2.853472
v 5.907060 1.088393 2.346342
v 15.064685 12.026400 -0.515199
v 10.105022 18.618034 -0.099865
v 16.953869 6.228711 0.726729
v 13.383562 16.682980 -0.103575
v 10.814803 21.208946 1.904973
v 13.334821 22.173328 2.843187
v 16.159693 5.467112 0.341233
v 13.625633 15.251791 -0.311519
v 13.309480 16.811838 -0.189043
v 13.198785 22.389202 2.414097
v 9.802890 11.942387 -1.181390
v 7.771681 5.467112 0.341233
v 10.732589 22.389202 2.414097
v 13.667258 18.773090 0.492921
v 10.872508 20.523012 1.099230
v 13.587077 18.208036 0.468045
v 16.806784 3.649551 -0.013730
v 5.799824 3.788418 1.639548
v 10.281072 14.593161 -1.085131
v 9.057904 8.878967 -0.857931
v 19.935400 1.420127 6.587733
v 4.504563 1.780342 3.926044
v 3.995974 1.420127 6.587733
v 10.305740 15.251791 -0.311519
v 10.611350 21.443911 1.973287
v 6.031713 0.189144 1.512967
v 20.365091 2.189580 5.538939
v 15.510042 10.905857 -1.051774
v 8.866689 12.026400 -0.515199
v 14.873469 8.878967 -0.857931
v 17.936045 4.112196 1.268028
v 5.416327 3.131136 1.956397
v 13.709322 18.322512 0.439266
v 10.621894 16.811838 -0.189043
v 18.510296 0.173906 3.305658
v 9.337781 14.472207 -0.558869
v 17.248741 1.899627 1.240308
v 16.369692 7.195547 0.332866
v 13.116570 21.208946 1.904973
v 18.806208 -0.137317 3.659761
v 3.566282 2.189580 5.538939
v 14.378929 10.820086 -1.055435
v 13.885646 16.574966 0.041347
v 15.063905 11.533894 -0.047639
v 19.469759 1.434750 6.127584
v 13.320024 21.443911 1.973287
v 9.703685 14.869482 -0.055231
v 9.874217 13.146334 -0.508332
v 3.667814 0.600900 6.384479
v 9.757029 16.934353 -0.330663
v 18.468136 1.075601 1.046848
v 15.861513 8.701179 -0.121554
v 10.045728 16.574966 0.041347
v 5.552274 0.265419 1.698375
v 19.426809 1.780342 3.926044
v 6.164090 4.502240 0.622625
v 19.140108 -0.224991 3.378904
v 5.126096 1.720817 3.516816
v 18.936218 0.411018 4.644772
v 20.263559 0.600900 6.384479
v 15.862952 1.178838 0.580244
v 7.312634 3.881003 0.188635
v 8.173660 8.181976 0.015406
v 14.463518 14.637422 -0.415167
v 14.057157 13.146334 -0.508332
v 14.310687 14.709641 -0.180543
v 3.517786 0.369921 5.763261
v 19.054966 2.326162 2.695145
v 20.559122 1.725361 5.445171
v 14.343435 14.665734 -0.261289
v 16.649101 1.788820 0.704901
v 8.048923 5.427405 0.004223
v 14.174345 16.934353 -0.330663
v 5.786567 3.883022 1.037156
v 10.216823 19.399872 0.458348
v 15.438927 8.767983 -0.151014
v 3.372252 1.725361 5.445171
v 9.766148 12.897262 -0.459755
v 5.179411 0.343775 4.142324
v 14.544469 14.136085 -0.329646
v 19.406208 1.215030 2.176848
v 8.867469 11.533894 -0.047639
v 9.235941 12.679914 -0.053330
v 7.282272 1.788820 0.704901
v 10.992627 23.091492 3.462727
v 8.069860 8.701179 -0.121554
v 18.557194 3.027323 2.062284
v 12.938746 23.091492 3.462727
v 15.882450 5.427405 0.004223
v 4.611266 1.854894 3.633387
v 8.496884 9.434924 -0.183487
v 14.271407 16.205095 -0.310875
v 9.540958 14.824779 -0.211701
v 4.531861 0.107027 5.415219
v 14.787134 8.480598 -0.349503
v 10.834335 20.716043 1.497238
v 6.295718 0.124521 1.506279
v 9.386905 14.136085 -0.329646
v 9.855722 17.037098 -0.635389
v 7.158686 4.133010 -0.375923
v 4.876408 2.326162 2.695145
v 19.496691 1.039627 2.403524
v 9.659966 16.205095 -0.310875
v 10.313367 14.413619 -0.893036
v 5.970072 2.382632 0.311533
v 13.173615 19.851471 1.083796
v 9.760042 12.555664 -0.589057
v 14.805986 0.183156 0.608529
v 13.097038 20.716043 1.497238
v 6.430964 3.547881 -0.151867
v 14.165226 12.897262 -0.459755
v 6.892797 6.122708 0.366929
v 13.714551 19.399872 0.458348
v 9.587938 14.665734 -0.261289
v 18.726742 2.885905 1.996424
v 16.213181 7.907136 0.494535
v 6.802574 0.765179 1.440975
v 6.742785 2.201293 1.028355
v 10.757759 19.851471 1.083796
v 13.549676 18.542547 0.499657
v 17.471251 4.319263 -0.226800
v 13.067751 20.769655 1.506479
v 14.695433 12.679914 -0.053330
v 7.797873 5.737670 0.342092
v 10.724647 22.199530 2.776568
v 7.196937 6.531354 0.383402
v 5.335637 1.361289 1.025718
v 17.587109 3.896926 1.406239
v 19.146330 -0.104751 3.025559
v 10.863623 20.769655 1.506479
v 6.980517 6.357652 0.200528
v 14.954885 11.691224 -1.505467
v 4.962320 1.397240 4.393119
v 10.882344 21.870129 2.418071
v 19.068989 1.132233 5.015914
v 15.736644 7.415558 -1.240898
v 4.127569 0.506583 3.353103
v 5.311790 0.046747 2.515478
v 9.144239 8.480598 -0.349503
v 4.699042 -0.187035 3.307082
v 15.757713 8.181976 0.015406
v 15.261714 7.466841 -0.419764
v 13.363728 19.886782 1.109880
v 15.571089 9.756982 -1.345307
v 16.961391 3.466015 0.917001
v 6.061873 0.555768 1.931613
v 19.214415 1.673271 4.694109
v 9.496351 14.806515 -0.345831
v 8.443707 9.226479 -0.133420
v 16.133499 5.737670 0.342092
v 20.413588 0.369921 5.763261
v 10.002046 16.994734 0.300925
v 16.613159 6.112499 0.543711
v 9.125387 0.183156 0.608529
v 5.464412 2.415531 2.497156
v 7.592175 7.585779 0.159521
v 6.344265 3.896926 1.406239
v 18.766193 2.690016 2.314118
v 14.396951 13.898563 -0.189190
v 16.526030 5.805779 -0.850813
v 5.938405 0.372553 1.922336
v 13.276039 22.062141 2.120857
v 7.318214 6.112499 0.543711
v 16.224489 1.186933 0.464319
v 6.969983 3.466015 0.917001
v 10.567646 19.886782 1.109880
v 16.773628 3.774468 0.692244
v 10.655334 22.062141 2.120857
v 10.344296 18.208036 0.468045
v 10.508137 19.972960 1.234661
v 8.976488 11.691224 -1.505467
v 4.933615 1.496200 4.349276
v 7.537165 4.495750 0.397403
v 19.044024 2.167843 3.103167
v 10.222052 18.322512 0.439266
v 19.106354 2.259384 3.035571
v 18.287037 2.946352 0.602126
v 13.929328 16.994734 0.300925
v 7.206497 5.243306 0.764514
v 13.049029 21.870129 2.418071
v 8.380277 0.996140 0.527688
v 18.896927 2.480294 2.641496
v 16.394209 4.495750 0.397403
v 7.157746 3.774468 0.692244
v 15.060669 11.394364 -0.399228
v 18.942844 2.572507 2.572000
v 13.578921 14.642442 -0.786440
v 7.584062 1.154842 0.459504
v 20.457623 2.245381 6.173131
v 8.870705 11.394364 -0.399228
v 9.661860 11.251696 -0.885263
v 5.155997 2.823901 1.887125
v 9.956336 13.541303 -0.580442
v 13.423237 19.972960 1.234661
v 15.956324 8.397787 -0.023392
v 5.165181 2.690016 2.314118
v 9.534423 13.898563 -0.189190
v 7.706885 1.186933 0.464319
v 7.124590 3.649551 -0.013730
v 3.473752 2.245381 6.173131
v 13.646094 17.122185 0.191125
v 10.285279 17.122185 0.191125
v 7.975050 8.397787 -0.023392
v 18.025703 1.087882 2.348389
v 8.046766 6.666399 -1.054154
v 18.337271 3.048116 0.714948
v 7.994390 5.931691 0.125773
v 9.539324 15.774394 -0.537138
v 13.502200 18.965181 0.824659
v 16.110386 1.059845 0.449838
v 4.887351 2.167843 3.103167
v 13.394614 21.242828 1.452410
v 13.331518 21.695227 2.340592
v 16.724876 5.243306 0.764514
v 18.495810 1.969073 2.757213
v 14.171331 12.555664 -0.589057
v 15.936984 5.931691 0.125773
v 14.457684 11.258087 -1.470791
v 8.068421 1.178838 0.580244
v 20.213573 1.029457 4.416802
v 18.853821 0.906363 4.357824
v 10.429173 18.965181 0.824659
v 7.724661 7.884209 -1.050143
v 4.825020 2.259384 3.035571
v 4.267899 1.739114 4.343583
v 17.310808 3.116950 -0.048076
v 13.577503 18.297058 0.468527
v 15.694846 8.694622 -0.098319
v 16.670559 3.278799 0.415045
v 5.644337 2.946352 0.602126
v 7.664855 7.396812 -1.047928
v 10.048955 18.269899 0.231140
v 4.861767 2.345465 2.991373
v 5.391535 3.086338 1.970028
v 18.841196 0.667494 4.395444
v 18.360268 1.472043 0.803298
v 6.720598 5.247402 1.011510
v 9.473690 11.258087 -1.470791
v 6.948078 2.826667 0.471278
v 7.405352 5.805792 -0.850817
v 9.450555 11.374948 -1.508484
v 14.480819 11.374948 -1.508484
v 14.748560 9.618072 -0.593314
v 19.319204 1.785249 4.353300
v 14.391201 13.732823 -0.332864
v 8.945932 8.518460 -0.738085
v 10.841133 22.113922 2.149461
v 5.288856 0.862616 3.815678
v 13.090240 22.113922 2.149461
v 10.759643 22.285952 2.853292
v 7.330061 5.894615 -0.837083
v 9.540173 13.732823 -0.332864
v 14.497580 13.378587 -0.407165
v 17.961302 2.382632 0.311533
v 19.069607 2.345465 2.991373
v 13.448819 15.630788 -0.311797
v 13.206727 22.199530 2.776568
v 10.599855 21.695227 2.340592
v 14.511750 13.594728 -0.380260
v 10.482554 15.630788 -0.311797
v 9.518900 15.033924 -0.305637
v 7.075758 1.840154 0.917947
v 5.034447 2.480294 2.641496
v 6.517429 3.645244 1.404805
v 17.413944 3.645244 1.404805
v 9.182814 9.618072 -0.593314
v 6.620565 3.116950 -0.048076
v 4.057215 0.514714 6.329272
v 8.669660 7.466841 -0.419764
v 14.985441 8.518460 -0.738085
v 9.433794 13.378587 -0.407165
v 13.171731 22.285952 2.853292
v 5.209716 2.171580 2.882898
v 7.097021 5.800231 0.645660
v 4.281109 2.068568 6.200219
v 10.847506 22.712118 2.760116
v 9.419623 13.594728 -0.380260
v 20.106270 0.266319 6.094721
v 9.221865 9.446415 -1.074577
v 19.663475 1.739114 4.343583
v 6.717309 5.149501 0.956515
v 13.975038 13.541303 -0.580442
v 19.283693 0.375587 5.492204
v 10.333851 17.657757 0.292480
v 9.038580 12.289852 -0.438432
v 4.458612 0.043632 5.407789
v 16.834352 5.800231 0.645660
v 17.417149 4.862356 -0.150296
v 19.373032 0.433224 5.693689
v 8.056749 5.215388 -0.000034
v 8.446087 0.131272 0.549777
v 13.882419 18.269899 0.231140
v 19.472761 0.043632 5.407789
v 17.722679 0.379602 1.086179
v 9.145109 8.383819 -0.344682
v 16.983295 2.826667 0.471278
v 13.083868 22.712118 2.760116
v 15.505574 7.693092 -0.098443
v 13.597523 17.657757 0.292480
v 16.718988 6.012759 0.618983
v 17.572800 1.043325 1.726282
v 10.194529 18.819176 0.424051
v 8.188764 6.933547 -1.104309
v 7.260816 3.278799 0.415045
v 10.564036 15.878700 -0.352414
v 17.614532 0.936324 1.769032
v 13.605529 16.877140 -0.814689
v 3.825105 0.266319 6.094721
v 19.650265 2.068568 6.200219
v 9.988298 15.669662 -0.116708
v 5.984201 4.057137 1.311618
v 19.505308 1.974809 5.320001
v 6.963099 2.766778 0.634398
v 6.256353 0.982224 1.838042
v 16.527782 5.937940 -0.866923
v 14.640053 9.832911 -1.179630
v 19.459608 1.778647 4.124989
v 3.414778 0.592377 5.944379
v 14.145244 15.303126 -0.184188
v 10.088724 13.608446 -0.599235
v 14.143999 11.987949 -1.261923
v 7.405031 4.081718 0.029419
v 15.485277 0.131269 0.549778
v 10.536759 21.242828 1.452410
v 10.722124 22.115509 2.559201
v 10.628742 18.892689 -0.079703
v 19.350554 0.872300 5.842965
v 6.845011 6.009167 0.359216
v 14.392050 15.774394 -0.537138
v 16.289970 7.500175 0.190366
v 13.550211 20.330032 0.927309
v 6.917615 1.876755 1.037280
v 17.086363 6.009167 0.359216
v 5.188791 0.677548 1.511261
v 13.842649 13.608446 -0.599235
v 7.069920 6.390464 0.328704
v 19.874159 0.514714 6.329272
v 6.690319 1.881507 1.238850
v 6.045634 1.615804 2.089987
v 13.027567 20.890898 1.531238
v 10.860564 19.680609 0.689333
v 9.787374 11.987949 -1.261923
v 16.328087 4.154277 0.292538
v 3.562922 1.517213 6.454565
v 13.367337 15.878700 -0.352414
v 16.855606 1.840149 0.917941
v 7.718194 7.907136 0.494535
v 13.806561 16.574556 -0.941562
v 16.968275 2.766778 0.634398
v 5.627538 3.484115 1.640598
v 20.516596 0.592377 5.944379
v 4.988529 2.572507 2.572000
v 9.084259 0.289692 0.595650
v 4.742811 2.204097 2.714527
v 16.526342 4.081718 0.029419
v 17.210775 5.247402 1.011510
v 18.514698 2.744638 0.864190
v 13.209249 22.115509 2.559201
v 10.903807 20.890898 1.531238
v 5.285817 1.573481 3.337535
v 10.124812 16.574556 -0.941562
v 3.794026 0.200311 4.769059
v 17.214064 5.149501 0.956515
v 7.001044 3.087507 0.611121
v 13.070809 19.680609 0.689333
v 8.425799 7.693092 -0.098443
v 20.137348 0.200311 4.769059
v 16.724878 5.894629 0.620924
v 17.031395 1.786055 1.102035
v 10.381163 20.330032 0.927309
v 8.832713 12.136772 -0.681535
v 4.461614 1.434750 6.127584
v 17.923243 3.989660 1.379581
v 6.008131 3.989660 1.379581
v 16.273277 6.258909 0.405546
v 15.029729 10.766914 -0.384765
v 14.946304 0.340912 0.649716
v 13.080864 23.409836 3.849067
v 7.839626 0.881673 0.919244
v 14.653769 13.866401 -1.243929
v 14.410860 10.944280 -0.800379
v 14.529012 14.996030 -0.614931
v 9.520514 10.944280 -0.800379
v 9.402362 14.996030 -0.614931
v 7.658096 6.258909 0.405546
v 15.100130 11.719388 -0.069495
v 7.365747 5.179743 0.677073
v 9.307849 10.003163 -0.459742
v 16.555048 0.375507 1.211746
v 9.881810 13.635788 -0.496014
v 19.539135 1.984131 5.251957
v 14.049563 13.635788 -0.496014
v 7.065695 3.900166 0.891993
v 20.368452 1.517213 6.454565
v 8.754366 7.778334 -0.422842
v 8.901645 10.766914 -0.384765
v 7.936854 6.800318 0.219878
v 14.619373 13.911419 -0.383177
v 19.188562 2.204097 2.714527
v 17.052881 0.986860 0.556982
v 14.623525 10.003163 -0.459742
v 14.786264 8.383819 -0.344682
v 4.392239 1.984131 5.251957
v 10.893256 20.848236 1.794675
v 15.177008 7.778334 -0.422842
v 10.112719 14.094167 -0.416898
v 4.690660 1.671809 4.917520
v 13.818655 14.094167 -0.416898
v 16.565626 5.179743 0.677073
v 14.953739 8.913665 -1.263977
v 5.727894 0.851434 0.996170
v 9.312000 13.911419 -0.383177
v 6.570846 3.376442 -0.154115
v 10.737499 18.288601 -0.074057
v 9.975273 18.144552 -0.023423
v 16.636780 4.001772 -0.108887
v 8.831244 11.719388 -0.069495
v 5.594103 3.048116 0.714948
v 13.038117 20.848236 1.794675
v 7.603286 4.154277 0.292538
v 15.328408 7.944129 -1.293300
v 18.742580 0.677548 1.511261
v 10.672785 20.172667 0.604875
v 13.437688 18.920454 0.710628
v 15.157884 8.730684 -1.365313
v 12.912417 22.973797 3.378854
v 13.261615 17.941904 0.474104
v 20.364338 2.090905 6.345778
v 8.995672 8.501872 -0.468288
v 18.852003 -0.181269 3.323293
v 15.098660 12.136772 -0.681535
v 6.424377 4.826882 1.294585
v 5.416675 2.744638 0.864190
v 18.449516 1.387563 3.041213
v 7.294594 4.001772 -0.108887
v 10.353870 18.297058 0.468527
v 8.948539 8.448499 -0.382255
v 8.256278 6.967409 -0.025398
v 6.506931 4.449865 1.158065
v 4.717760 1.103007 5.554142
v 11.018956 22.973797 3.378854
v 18.874514 1.234951 4.247912
v 15.675096 6.967409 -0.025398
v 17.360540 3.376425 -0.154108
v 10.634266 17.743401 0.251671
v 16.781080 0.100072 1.260979
v 5.717639 1.703907 2.503452
v 9.892244 12.386985 -1.099289
v 13.485230 15.526245 -0.587217
v 10.822416 22.172421 2.724048
v 16.734438 6.531354 0.383402
v 9.291321 9.832911 -1.179630
v 15.863029 5.766029 -0.043470
v 7.123082 4.637362 0.871986
v 7.212385 6.012759 0.618983
v 9.090726 0.080471 0.596160
v 15.209197 8.335215 -1.304606
v 16.744909 6.613860 0.287166
v 15.459581 6.234750 -0.081370
v 9.239274 9.790936 -1.257568
v 13.108957 22.172421 2.724048
v 7.006256 4.363397 0.977522
v 14.935701 8.501872 -0.468288
v 16.930330 3.087507 0.611121
v 8.542394 7.865180 -1.306806
v 17.046360 5.378955 0.878313
v 13.481797 15.538345 -0.707466
v 12.979589 21.961304 2.296254
v 6.885014 5.378955 0.878313
v 7.321511 7.295424 -0.053057
v 13.756514 17.823692 0.412652
v 10.493686 18.920454 0.710628
v 15.994520 6.800318 0.219878
v 14.435022 14.806515 -0.345831
v 14.982835 8.448499 -0.382255
v 8.773490 8.730685 -1.365313
v 16.865679 3.900166 0.891993
v 16.808292 4.637362 0.871986
v 18.131550 3.788418 1.639548
v 8.722177 8.335213 -1.304606
v 17.506996 4.826882 1.294585
v 7.150293 0.100072 1.260979
v 5.052819 -0.172765 3.773912
v 14.014916 16.282185 -0.012742
v 6.879320 3.958540 1.085662
v 10.105504 17.859257 0.388209
v 9.916457 16.282185 -0.012742
v 8.615489 10.679287 -0.257879
v 10.232605 16.708750 0.077591
v 20.121645 0.304197 4.469379
v 10.446143 15.526245 -0.587217
v 7.206495 5.894629 0.620924
v 8.471792 6.234750 -0.081370
v 10.449576 15.538345 -0.707466
v 10.080389 12.923772 -0.775721
v 6.670879 4.580671 -0.402902
v 3.567036 2.090905 6.345778
v 17.135954 3.311561 1.146901
v 4.457073 1.040355 2.351003
v 13.112288 23.291578 3.676831
v 9.277605 13.866401 -1.243929
v 15.511392 6.749342 -0.267085
v 10.951784 21.961304 2.296254
v 8.828358 11.521991 -0.126363
v 10.371650 20.312914 1.089711
v 15.577351 6.860009 -0.083786
v 13.297108 17.743401 0.251671
v 18.721657 2.171580 2.882898
v 15.605909 10.613406 -0.805126
v 8.419982 6.749342 -0.267085
v 15.918361 5.131343 0.009554
v 17.227497 1.854873 0.429995
v 16.809305 5.459536 0.734840
v 9.957622 15.967716 -0.010033
v 10.883919 21.524961 2.075540
v 19.168839 1.735740 4.272509
v 13.698769 16.708750 0.077591
v 8.354023 6.860009 -0.083786
v 13.334289 18.468967 0.479182
v 16.011868 7.881330 0.196430
v 10.418653 17.275305 -0.669218
v 13.762359 16.785530 0.113416
v 13.258589 20.172667 0.604875
v 16.867113 1.556429 1.089180
v 7.122069 5.459536 0.734840
v 6.216381 3.681307 0.011014
v 7.205786 6.889302 -0.422255
v 4.522442 1.841298 3.022460
v 7.919506 7.881330 0.196430
v 9.558109 10.891374 -1.175544
v 16.925117 4.363397 0.977522
v 16.861454 6.390464 0.328704
v 14.039129 12.386985 -1.099289
v 15.315885 10.679287 -0.257879
v 13.911325 18.400509 0.019782
v 10.669759 17.941904 0.474104
v 4.922634 0.897551 1.641061
v 6.624446 2.309881 0.482051
v 17.762007 3.841940 0.073285
v 14.599482 10.359989 -0.549495
v 9.742199 15.018929 -1.256487
v 6.795421 3.311561 1.146901
v 13.559724 20.312914 1.089711
v 16.330696 7.416214 0.213634
v 4.121605 0.883214 6.476457
v 8.175302 9.664677 -1.181903
v 10.567449 16.458519 -0.620881
v 13.987889 13.408490 -0.587353
v 18.635668 2.953068 2.258339
v 5.279217 0.166314 2.173430
v 8.447124 7.003970 -0.952264
v 15.479259 7.288501 -1.140625
v 14.892794 12.289852 -0.438432
v 18.439178 1.511802 2.942743
v 14.189174 15.018930 -1.256487
v 16.309175 7.702070 0.196850
v 8.836948 11.456404 -0.385031
v 16.051590 6.299878 -0.961440
v 13.432707 15.983605 -0.737236
v 8.074870 7.029250 0.129835
v 4.483550 1.798704 4.391261
v 13.566943 20.138687 1.296674
v 10.597085 18.468967 0.479182
v 10.364430 20.138687 1.296674
v 15.856503 7.029250 0.129835
v 19.191957 1.569597 5.091571
v 8.768640 -0.028253 0.806142
v 18.244919 0.216992 1.857343
v 8.332372 7.467090 -0.038887
v 13.973752 15.967716 -0.010033
v 15.599002 7.467090 -0.038887
v 15.094425 11.456404 -0.385031
v 9.288947 11.960877 -1.574153
v 17.052053 3.958540 1.085662
v 9.943484 13.408490 -0.587353
v 13.714207 14.314800 -0.507429
v 6.632804 4.728688 1.058318
v 14.200336 15.750215 0.147676
v 10.169015 16.785530 0.113416
v 18.068611 0.223968 1.730008
v 8.348909 8.806782 -0.111199
v 17.298569 4.728688 1.058318
v 8.325464 10.613406 -0.805126
v 17.306929 2.309881 0.482051
v 12.989103 22.153257 2.524796
v 10.942270 22.153257 2.524796
v 18.607948 2.935211 2.267068
v 14.840648 0.080471 0.596160
v 6.868136 2.705651 0.803836
v 14.908323 0.352582 0.523556
v 9.875399 12.332690 -0.999448
v 18.185051 3.211333 1.909330
v 8.738688 10.985229 -0.419713
v 4.565010 1.788112 4.629902
v 15.192686 10.985229 -0.419713
v 9.331892 10.359989 -0.549495
v 16.316389 7.776683 -0.949007
v 10.850510 23.409836 3.849067
v 19.912889 1.850412 4.816418
v 7.641403 7.500175 0.190366
v 16.518997 1.309764 0.467561
v 8.624481 10.319086 -0.072296
v 8.788971 11.066381 -1.469864
v 9.030676 11.831257 -0.235726
v 9.731037 15.750215 0.147676
v 19.809769 0.883214 6.476457
v 10.889251 21.550840 2.146006
v 7.530122 5.818190 0.526888
v 17.500410 3.547881 -0.151867
v 17.433702 0.662456 1.629215
v 13.050119 20.463865 1.176587
v 8.740183 10.704988 -0.317455
v 7.600677 7.416214 0.213634
v 9.081151 12.046827 -0.352175
v 19.550440 1.916591 6.129934
v 10.819085 23.291578 3.676831
v 13.915397 17.303442 0.184600
v 15.306892 10.319086 -0.072296
v 17.063236 2.705651 0.803836
v 19.614510 0.458721 6.064744
v 9.023050 0.352582 0.523556
v 4.316865 0.458721 6.064744
v 8.575318 10.280143 -0.059902
v 4.380933 1.916591 6.129934
v 10.881254 20.463865 1.176587
v 14.131140 16.083559 0.014719
v 9.043478 13.327661 -0.894829
v 6.321074 3.595934 -0.084859
v 14.887896 13.327661 -0.894829
v 15.356055 10.280143 -0.059902
v 5.746323 3.211333 1.909330
v 10.406338 20.117420 0.630661
v 13.525036 20.117420 0.630661
v 13.458335 14.873209 -0.492768
v 13.850985 12.923772 -0.775721
v 7.183513 6.728725 0.223558
v 7.622199 7.702070 0.196850
v 10.473039 14.873209 -0.492768
v 13.428438 14.704421 -0.296136
v 8.883764 9.344757 -0.348775
v 13.708412 18.774145 -0.144532
v 10.015977 17.303442 0.184600
v 6.910106 6.096672 -0.311635
v 7.178130 6.791966 0.160174
v 15.263618 0.421398 0.724220
v 5.536695 3.188900 1.995051
v 9.800234 16.083559 0.014719
v 10.046120 12.753510 -0.723326
v 9.378063 9.863012 -0.625403
v 19.008738 0.897554 1.641057
v 14.055975 12.332690 -0.999448
v 14.642426 11.960877 -1.574153
v 20.417128 0.544548 6.216408
v 9.403042 9.818041 -0.545593
v 10.217167 14.314800 -0.507429
v 14.511132 13.759852 -0.067740
v 14.534988 11.714375 -0.458768
v 15.162734 -0.028253 0.806142
v 14.202578 11.380670 -0.865422
v 13.589189 18.910824 0.862248
v 10.502935 14.704421 -0.296136
v 8.949735 11.066464 -1.538242
v 6.014683 3.310974 0.184505
v 14.553310 9.863012 -0.625403
v 16.401251 5.818190 0.526888
v 4.018484 1.850412 4.816418
v 15.191191 10.704988 -0.317455
v 7.967260 0.490957 0.978175
v 14.528332 9.818041 -0.545593
v 14.850223 12.046827 -0.352175
v 3.514245 0.544548 6.216408
v 9.888802 13.473315 -1.428183
v 9.396385 11.714375 -0.458768
v 14.682923 13.418193 -0.504305
v 6.355079 4.814621 1.206692
v 14.730049 12.091231 -0.407899
v 9.201324 12.091231 -0.407899
v 9.332995 9.802621 -0.555061
v 4.602047 1.982884 3.001583
v 14.982432 11.757712 -0.113020
v 17.241123 5.698724 0.148004
v 5.474720 3.257240 1.928721
v 17.760294 4.462100 0.891178
v 10.972764 22.360394 2.859924
v 12.958610 22.360394 2.859924
v 15.142403 11.066381 -1.469864
v 14.981639 11.066464 -1.538242
v 17.577223 4.778689 0.916759
v 14.042572 13.473315 -1.428183
v 16.277054 0.520535 1.086458
v 9.248450 13.418193 -0.504305
v 10.726298 22.747116 3.047404
v 9.420241 13.759852 -0.067740
v 14.234476 14.819219 -0.051703
v 10.581728 16.525970 -0.305636
v 6.948747 2.561458 0.587940
v 9.332195 12.594396 -0.405031
v 9.226936 12.387714 -1.524910
v 10.643556 22.437199 2.816209
v 3.794154 0.375503 4.415500
v 13.047455 21.524961 2.075540
v 14.598378 9.802621 -0.555061
v 18.394678 3.188900 1.995051
v 3.441003 1.784288 6.209788
v 20.490372 1.784288 6.209788
v 10.542890 15.937126 -0.496267
v 10.344342 20.005768 1.300995
v 10.957846 23.159054 3.645488
v 13.885254 12.753510 -0.723326
v 12.973528 23.159054 3.645488
v 10.677675 20.829815 1.705984
v 10.718306 18.877750 0.625850
v 8.811837 7.460192 -0.182701
v 3.645720 1.301329 6.567649
v 16.157078 0.775702 0.977718
v 10.342185 18.910824 0.862248
v 20.285654 1.301329 6.567649
v 20.496582 1.333544 5.079803
v 5.611229 1.413477 2.760030
v 17.916691 3.310974 0.184505
v 10.598411 21.925001 2.270551
v 3.357165 1.572622 5.379504
v 8.626765 11.187057 -1.301293
v 17.425085 2.178787 0.402160
v 15.933881 5.472576 -0.188499
v 14.599178 12.594396 -0.405031
v 5.749677 3.707847 1.641066
v 19.528936 1.413831 2.550391
v 4.273545 1.915298 4.895656
v 16.798897 3.211798 0.386246
v 10.500064 20.803669 1.529740
v 13.302631 18.892689 -0.079703
v 13.928358 13.531221 -0.606148
v 15.047609 9.344757 -0.348775
v 13.253698 20.829815 1.705984
v 10.222961 18.774145 -0.144532
v 5.877149 2.831120 2.039675
v 6.506289 2.178787 0.402160
v 18.784990 0.016919 3.986470
v 18.422100 3.258675 1.963950
v 19.657829 1.915298 4.895656
v 15.304608 11.187057 -1.301293
v 7.997493 5.472576 -0.188499
v 10.003016 13.531221 -0.606148
v 13.205075 22.747116 3.047404
v 16.747862 6.728725 0.223558
v 13.332963 21.925001 2.270551
v 8.696645 10.148694 -0.292724
v 19.913696 -0.034964 5.040809
v 7.806148 7.187223 0.239347
v 7.132477 3.211798 0.386246
v 16.122772 5.911285 -0.844585
v 15.121548 11.496634 0.079582
v 8.584720 0.383989 0.447304
v 9.753901 12.325781 -0.646083
v 13.587031 20.005768 1.300995
v 15.642574 7.979580 -0.015683
v 4.079033 1.073304 3.466472
v 19.408932 1.841298 3.022460
v 7.293550 3.383008 0.384397
v 17.368986 0.439001 1.569875
v 7.559109 7.630068 0.072821
v 6.171078 4.462100 0.891177
v 10.431626 19.838491 0.996725
v 10.727365 21.566860 2.204080
v 16.771513 0.412934 1.295065
v 15.234729 10.148694 -0.292724
v 17.424442 4.449865 1.158065
v 13.349646 16.525970 -0.305636
v 16.675566 -0.030679 1.094108
v 7.255809 -0.030679 1.094108
v 16.637823 3.383008 0.384397
v 18.980028 2.345637 2.819711
v 15.119536 7.460192 -0.182701
v 18.268730 2.167290 2.422698
v 10.725960 18.736567 0.471406
v 19.329327 1.982884 3.001583
v 13.388484 15.937126 -0.496267
v 14.439099 13.766830 -0.162911
v 8.305349 9.197245 -0.008893
v 5.686454 0.216992 1.857343
v 17.932070 0.352049 1.219791
v 14.704437 12.387714 -1.524910
v 19.177233 -0.267876 4.093102
v 16.982628 2.561458 0.587940
v 7.546584 8.004421 -0.234895
v 13.431310 20.803669 1.529740
v 17.762199 2.086059 0.319640
v 17.536009 4.854812 1.100357
v 6.107677 0.245957 1.284444
v 16.829767 1.915199 0.773851
v 13.634290 15.304548 -1.063809
v 8.423415 6.200770 -0.047811
v 10.546544 21.679041 2.273330
v 5.761911 0.249417 1.944619
v 8.068345 5.766029 -0.043470
v 13.213068 18.877750 0.625850
v 4.749810 -0.280311 3.973570
v 17.170349 2.880512 0.152057
v 6.201013 4.575362 0.674412
v 16.174055 7.778917 -1.092160
v 19.639774 0.463455 2.995307
v 5.562654 3.505521 1.467279
v 7.101605 1.915199 0.773851
v 10.286393 14.575158 -0.525509
v 13.499747 19.838491 0.996725
v 17.150967 5.795387 -0.189851
v 8.641707 0.295508 0.770610
v 16.195763 6.625617 -1.032476
v 13.205414 18.736567 0.471406
v 14.511502 13.702794 -0.082868
v 6.347891 4.799341 0.745351
v 13.035560 20.022116 1.063440
v 9.492274 13.766830 -0.162911
v 15.289666 0.295508 0.770610
v 17.078833 5.831937 -0.391855
v 13.042123 21.550840 2.146006
v 15.507958 6.200770 -0.047811
v 8.293330 -0.094601 0.792207
v 5.593334 2.233578 2.462587
v 10.895814 20.022116 1.063440
v 3.858630 0.068056 5.180960
v 17.579512 4.715189 1.281068
v 15.638043 -0.094601 0.792207
v 15.822790 8.892698 -0.014972
v 7.400398 4.633876 0.606992
v 7.400526 7.033037 0.599455
v 13.204009 21.566860 2.204080
v 4.021487 -0.007641 4.436428
v 17.225334 1.420642 1.351614
v 6.761025 2.880512 0.152057
v 18.927885 1.445881 4.204305
v 20.072742 0.068056 5.180960
v 19.321909 1.807213 4.122509
v 16.339199 7.585779 0.159521
v 20.137714 2.344043 5.604654
v 17.682604 4.209401 1.496262
v 3.878135 1.052358 4.035664
v 9.419871 13.702794 -0.082868
v 7.483562 1.520748 0.522080
v 13.257209 18.711184 -0.103162
v 13.644980 14.575158 -0.525509
v 6.663748 0.063581 1.342581
v 16.038292 8.061820 -1.165469
v 5.295705 2.953068 2.258339
v 18.173594 0.271790 2.065721
v 9.207658 9.678348 -0.591811
v 13.017565 20.066122 1.258129
v 16.493813 7.150955 0.393683
v 5.746438 3.780337 1.257796
v 13.287818 22.437199 2.816209
v 8.107563 9.150616 -1.216432
v 5.489779 1.841347 2.754666
v 17.828552 0.724871 1.970706
v 19.509838 0.279163 2.906440
v 3.793659 2.344043 5.604654
v 6.782525 4.404353 -0.462385
v 7.982692 8.636382 -1.181190
v 10.913809 20.066122 1.258129
v 3.880331 0.856110 6.558401
v 15.511787 8.729269 -1.393695
v 16.447811 1.520748 0.522080
v 8.977634 8.913665 -1.263977
v 10.479291 20.600849 0.949350
v 17.095915 2.556602 0.476123
v 13.452083 20.600849 0.949350
v 6.358597 1.043300 1.726260
v 5.323426 2.935211 2.267068
v 13.549606 18.896240 0.799274
v 8.759924 7.857701 -0.643423
v 18.368719 3.505521 1.467279
v 15.143307 0.140446 0.523310
v 17.870028 0.901646 2.101493
v 13.384830 21.679041 2.273330
v 5.957139 1.906627 0.445620
v 6.835459 2.556602 0.476123
v 5.174218 1.819882 1.115738
v 20.051043 0.856110 6.558401
v 4.951346 2.345637 2.819711
v 5.787169 3.859673 1.169945
v 14.600469 12.212230 -0.431800
v 9.364300 13.356330 -0.390414
v 17.730362 4.575362 0.674412
v 15.171450 7.857701 -0.643423
v 7.889068 5.317032 0.195393
v 10.297085 15.304544 -1.063808
v 14.104450 11.608139 -0.588995
v 16.042307 5.317032 0.195393
v 5.434090 0.137203 3.196100
v 8.108583 8.892698 -0.014972
v 13.084037 19.102854 0.809965
v 16.199533 8.421820 -0.273862
v 7.252644 3.721670 0.217384
v 16.530975 4.633876 0.606992
v 8.974889 -0.058611 0.728762
v 14.567074 13.356330 -0.390414
v 6.241070 0.644330 1.802291
v 17.778028 0.939727 1.969849
v 7.839910 8.904083 -0.819234
v 13.099911 19.003042 0.501003
v 13.674091 14.794801 -1.130584
v 19.262104 1.565783 5.585161
v 6.248771 4.209401 1.496262
v 18.184937 3.780337 1.257796
v 6.351862 4.715189 1.281068
v 13.544128 15.619169 -0.177598
v 9.826923 11.608139 -0.588995
v 10.114494 13.473006 -1.132501
v 8.565082 0.178145 0.510972
v 18.927654 2.040951 3.246194
v 9.330905 12.212230 -0.431800
v 10.847337 19.102854 0.809965
v 9.770159 11.561343 -0.965108
v 8.060678 9.736626 -0.870688
v 5.074916 -0.089014 3.983097
v 7.731840 8.421820 -0.273862
v 5.244380 2.038493 2.963774
v 15.476208 7.040744 -0.371612
v 8.767576 11.570028 -0.093804
v 10.257282 14.794800 -1.130584
v 9.627463 15.859815 -0.284233
v 18.686995 2.038492 2.963775
v 3.519160 0.400062 5.466088
v 8.103982 8.919214 0.183554
v 8.455166 7.040744 -0.371612
v 15.163797 11.570028 -0.093804
v 13.382936 19.444386 0.890392
v 8.730023 7.830621 -1.119374
v 17.148849 4.404352 -0.462385
v 10.142257 18.085005 0.490811
v 16.064907 8.949183 -0.884935
v 8.691932 -0.107035 0.733975
v 5.187521 2.781649 2.251788
v 7.081126 3.319449 0.213289
v 20.412214 0.400062 5.466088
v 10.172714 13.798532 -1.119564
v 15.201591 9.967146 -0.316939
v 13.789117 18.085005 0.490811
v 4.106904 1.924369 6.482410
v 19.824469 1.924369 6.482410
v 18.757154 1.819879 1.115737
v 17.267626 0.063581 1.342581
v 16.301741 7.180554 0.300220
v 8.235026 0.378895 0.480201
v 3.621047 2.340470 6.299741
v 13.928614 18.048054 0.156195
v 15.579240 9.507258 -0.136219
v 14.723716 9.678348 -0.591811
v 18.766369 0.032609 2.557147
v 15.201350 7.830621 -1.119374
v 15.709668 6.340494 -0.734881
v 8.199085 10.013850 -1.113870
v 15.857586 9.552954 -1.058048
v 8.729783 9.967146 -0.316939
v 14.002973 17.758833 0.000176
v 10.449569 15.040364 -0.470145
v 4.671977 0.650605 5.571977
v 10.828496 20.149220 0.754456
v 7.555196 4.981109 0.510474
v 14.956485 -0.058611 0.728762
v 17.613176 0.115726 1.405009
v 14.303910 15.859815 -0.284233
v 10.381767 18.896240 0.799274
v 5.855396 0.298483 1.391740
v 20.419689 1.071340 4.848591
v 10.467842 14.755144 -0.251258
v 14.177473 12.325781 -0.646083
v 4.739421 1.569598 5.091516
v 16.678730 3.721670 0.217384
v 4.774748 0.650300 5.332985
v 13.816879 13.473006 -1.132501
v 6.405924 4.991880 0.445969
v 16.850246 3.319449 0.213289
v 4.265099 0.777400 6.306560
v 3.700520 1.262504 6.591199
v 13.944469 17.629568 0.108106
v 18.743853 2.781649 2.251788
v 16.141638 7.675013 -1.122125
v 19.068274 1.784945 3.880258
v 13.758659 13.798532 -1.119564
v 6.798203 5.615425 0.669637
v 13.102878 20.149220 0.754456
v 10.477009 20.934059 1.800263
v 10.995066 21.738779 2.220684
v 19.575760 2.082129 5.555818
v 17.133171 5.615425 0.669637
v 4.945514 2.084568 3.209181
v 13.653214 19.518692 0.691229
v 12.936308 21.738779 2.220684
v 14.640638 13.129922 -0.319776
v 19.100122 0.285189 5.015676
v 15.239442 -0.107035 0.733975
v 20.462484 1.620086 5.161582
v 7.939545 5.144324 -0.072337
v 20.310326 2.340470 6.299741
v 6.722863 4.080203 1.185749
v 9.119192 12.667428 -0.336699
v 8.506343 10.281764 -0.048868
v 19.666275 0.777400 6.306560
v 9.290735 13.129922 -0.319776
v 10.548438 19.444386 0.890392
v 6.560058 0.439649 1.571052
v 3.606758 1.416758 4.808280
v 8.273403 9.383793 -0.034468
v 10.510425 16.472624 -0.735286
v 9.679872 15.877844 -0.055142
v 13.454365 20.934059 1.800263
v 17.651770 0.199166 1.602386
v 10.160697 18.849037 -0.034724
v 9.789542 15.692990 0.039653
v 20.230854 1.262504 6.591199
v 19.885885 1.170894 6.574717
v 14.733980 10.482226 -1.473299
v 7.846045 5.172830 0.197900
v 7.884812 8.037935 0.248851
v 8.459729 8.569224 -1.387279
v 14.812181 12.667428 -0.336699
v 17.208511 4.080203 1.185749
v 15.512571 0.330602 0.471559
v 15.827392 8.919214 0.183554
v 16.046562 8.037935 0.248851
v 7.693038 8.062805 0.376893
v 16.238335 8.062805 0.376893
v 18.125803 0.604192 2.443817
v 19.749687 2.275768 5.947479
v 4.181687 2.275768 5.947479
v 17.748857 1.040227 0.704723
v 15.708560 0.615506 0.435911
v 8.347487 6.227586 -0.209841
v 4.362053 0.454936 2.860150
v 10.387245 15.619169 -0.177598
v 15.425031 10.281764 -0.048868
v 7.920656 5.219479 -0.178341
v 13.481805 15.040364 -0.470145
v 15.583886 6.227586 -0.209841
v 8.788067 0.140446 0.523310
v 6.760010 5.859303 0.055601
v 19.410387 -0.225642 4.571606
v 14.251502 15.877844 -0.055142
v 10.342919 17.343596 0.215816
v 19.259398 0.650606 5.571977
v 17.409697 0.108711 1.458859
v 17.493708 1.888145 1.538976
v 13.193498 17.976015 -0.066209
v 14.693810 10.986505 -0.481663
v 6.169175 2.086059 0.319640
v 9.237564 10.986505 -0.481663
v 16.956768 3.299914 0.843054
v 7.359722 7.012424 0.609160
v 17.108011 1.157450 0.504693
v 19.614046 1.018509 2.728176
v 4.484372 1.941451 5.458951
v 4.594203 1.558150 2.099573
v 13.588454 17.343596 0.215816
v 4.045488 1.170894 6.574717
v 18.144205 3.859673 1.169945
v 13.032007 19.146811 0.704121
v 6.974605 3.299914 0.843054
v 13.949301 15.559335 -0.147367
v 18.561049 2.859046 2.256164
v 3.381608 1.578957 6.126675
v 9.197393 10.482226 -1.473299
v 3.451382 2.291179 6.002496
v 3.753598 1.805740 4.951458
v 13.420949 16.472624 -0.735286
v 17.878618 2.062448 0.356389
v 4.647679 0.375581 5.492203
v 13.463531 14.755144 -0.251258
v 10.831463 19.003042 0.501003
v 15.992577 5.203559 -0.127354
v 17.940830 4.149701 1.070837
v 18.686617 2.550542 2.539878
v 15.791217 0.892781 0.767709
v 7.667011 4.346920 0.235846
v 20.479992 2.291179 6.002496
v 10.899366 19.146811 0.704121
v 8.311653 6.210680 -0.254431
v 5.990543 4.149701 1.070837
v 17.171295 2.357473 0.672282
v 15.619720 6.210680 -0.254431
v 17.499594 2.002606 1.545925
v 3.309973 1.139293 5.824167
v 16.451330 7.195117 0.354221
v 7.328449 1.191609 1.061175
v 16.264362 4.346920 0.235846
v 8.619757 7.720788 -0.167680
v 19.963610 2.249905 6.385754
v 8.698990 10.642458 -0.255241
v 6.929009 5.539376 0.740153
v 13.189266 20.767803 1.604888
v 15.991829 5.144324 -0.072337
v 6.279603 0.199166 1.602386
v 17.002365 5.539376 0.740153
v 16.571651 7.012424 0.609160
v 20.177774 1.805740 4.951458
v 6.521676 0.108711 1.458860
v 6.734221 2.083126 0.544528
v 13.770677 18.849037 -0.034724
v 4.924545 2.085272 1.577399
v 10.742107 20.767803 1.604888
v 16.240894 7.717617 0.240567
v 3.299700 1.355416 5.601938
v 14.141831 15.692990 0.039653
v 5.137473 2.531027 1.303426
v 7.394736 3.973773 0.290526
v 7.690478 7.717617 0.240567
v 3.967764 2.249905 6.385754
v 16.002901 8.788689 -1.090206
v 9.986904 17.629568 0.108106
v 15.311617 7.720788 -0.167680
v 13.125050 20.895340 1.797855
v 19.948751 2.419456 6.127366
v 17.197153 2.083126 0.544528
v 4.124121 1.786503 6.499242
v 3.511309 1.070383 4.849425
v 7.315546 6.892637 0.785450
v 13.595608 16.422722 -0.909142
v 8.461028 6.913635 -0.489282
v 13.807031 15.018027 -0.252152
v 19.156626 0.650302 5.332985
v 14.502736 14.055229 -0.237425
v 6.760078 2.357473 0.672282
v 16.615828 6.892637 0.785450
v 16.780210 6.850020 -0.148298
v 7.808601 5.911285 -0.844585
v 20.549767 1.578957 6.126675
v 19.006828 2.085272 1.577399
v 17.165882 2.247694 0.879233
v 19.807253 1.786503 6.499242
v 10.335766 16.422722 -0.909142
v 10.806324 20.895340 1.797855
v 8.262263 6.676095 0.032075
v 18.215788 0.955559 2.680995
v 20.621401 1.139293 5.824167
v 10.915903 21.559078 1.829329
v 9.576851 13.701864 -0.363939
v 16.476513 0.956641 0.485204
v 15.470345 6.913635 -0.489282
v 14.373264 10.891374 -1.175544
v 16.536638 3.973773 0.290526
v 7.012376 6.112358 -0.544246
v 7.156221 0.312873 1.294972
v 10.664382 17.218321 -0.076164
v 20.631674 1.355416 5.601938
v 10.724786 21.936680 1.939752
v 13.266992 17.218321 -0.076164
v 18.793901 2.531027 1.303426
v 6.751326 0.418104 1.475197
v 16.376177 4.981109 0.510474
v 13.662799 13.856139 -0.689225
v 13.276244 17.105856 0.076793
v 19.817856 2.184939 6.340823
v 10.655129 17.105856 0.076793
v 10.776765 22.937054 3.050098
v 6.663344 5.091424 -0.332915
v 9.974402 17.169487 0.198812
v 6.164377 2.849060 0.112078
v 10.124343 15.018027 -0.252152
v 14.592536 10.139230 -1.231567
v 13.015471 21.559078 1.829329
v 17.992970 0.372553 1.922336
v 15.232384 10.642458 -0.255241
v 16.085329 5.172830 0.197900
v 9.838655 16.038383 0.042246
v 19.002970 -0.232691 3.867271
v 9.428638 14.055229 -0.237425
v 15.582464 8.806782 -0.111199
v 6.362021 4.134690 -0.137563
v 15.669110 6.676095 0.032075
v 14.092718 16.038383 0.042246
v 7.298072 4.514370 -0.488014
v 18.280712 3.574940 1.587183
v 3.982623 2.419456 6.127366
v 15.356750 10.505131 -0.015087
v 7.483689 7.593367 -0.007411
v 15.667609 10.448809 -0.955461
v 7.874664 8.851003 -0.977514
v 13.956971 17.169487 0.198812
v 13.206588 21.936680 1.939752
v 3.357061 1.912669 5.888900
v 9.693377 11.298389 -0.758287
v 10.448565 16.831190 0.127187
v 4.248097 2.078906 5.287650
v 13.482808 16.831190 0.127187
v 10.278159 19.518692 0.691229
v 16.091463 8.904084 -0.819234
v 16.633303 4.514369 -0.488014
v 10.027032 15.653291 -1.161204
v 10.268575 13.856139 -0.689225
v 7.126172 0.543242 1.302867
v 7.980308 8.014222 -1.221515
v 8.018816 0.901440 0.830132
v 5.084682 0.041446 2.561302
v 20.095360 0.460646 4.165519
v 13.691473 17.754200 -0.578386
v 9.560367 11.283154 -0.561259
v 4.520988 -0.225642 4.571606
v 7.186464 6.613860 0.287167
v 3.873609 0.382341 4.105572
v 19.683277 2.078906 5.287650
v 4.699655 1.379221 5.579187
v 16.842539 3.168885 0.497765
v 10.239901 17.754200 -0.578386
v 6.765491 2.247694 0.879233
v 7.088834 3.168885 0.497765
v 20.574312 1.912669 5.888900
v 13.904351 15.653271 -1.161210
v 10.261653 18.617519 -0.243586
v 3.830243 1.489264 6.576883
v 4.113517 2.184939 6.340823
v 17.739090 0.564083 1.815906
v 3.322474 1.458834 5.929984
v 20.488533 2.200045 6.121028
v 15.526306 6.502705 -0.263749
v 20.101131 1.489264 6.576883
v 14.510217 10.231579 -0.995376
v 14.354523 13.701864 -0.363939
v 14.144558 15.662663 -0.048489
v 13.669721 18.617519 -0.243586
v 5.663043 0.745706 2.792183
v 16.785419 6.488178 -0.591847
v 8.325068 8.200079 -0.041943
v 8.405067 6.502705 -0.263749
v 17.766996 2.849060 0.112078
v 16.289658 7.239825 0.264764
v 14.624680 14.078473 -0.451581
v 10.828799 19.348801 0.786194
v 6.431585 2.002300 1.546205
v 5.808585 0.981242 0.884711
v 15.134559 11.700273 -0.108994
v 9.421157 10.231579 -0.995376
v 13.102574 19.348801 0.786194
v 8.263764 10.448809 -0.955461
v 19.358034 1.923273 2.712508
v 14.164425 16.909803 -0.241872
v 8.818561 8.380300 -0.359000
v 5.906990 3.842101 0.537304
v 13.154609 22.937054 3.050098
v 4.573342 1.923278 2.712507
v 20.035301 0.281261 6.119929
v 3.442840 2.200045 6.121028
v 16.621790 6.777894 0.538149
v 18.344337 3.211991 0.818434
v 17.396219 2.225444 0.417517
v 17.236120 4.307591 -0.410207
v 19.826986 -0.058850 4.235645
v 14.274548 11.243900 -0.706513
v 3.887198 0.743674 3.925339
v 16.312469 7.865039 0.212644
v 20.312004 2.473846 5.998895
v 10.348655 19.927483 1.187486
v 8.751227 7.857950 -0.498272
v 18.002531 2.886602 0.269859
v 10.843434 22.029867 2.515018
v 3.896073 0.281261 6.119929
v 15.112813 8.380300 -0.359000
v 17.817743 3.068583 0.106487
v 18.584370 2.807858 2.284412
v 14.977992 9.791862 -1.461519
v 4.631576 2.008201 3.055736
v 4.320992 -0.210623 4.267955
v 20.403126 2.400418 6.063014
v 8.953381 9.791857 -1.461519
v 3.619370 2.473846 5.998895
v 13.863425 13.485464 -0.675019
v 19.299797 2.008201 3.055736
v 16.192966 7.105365 -1.089363
v 18.019941 0.534248 2.167344
v 15.739467 9.888690 -0.513849
v 9.086815 8.428138 -0.323913
v 7.185061 1.264294 1.111376
v 13.087939 22.029867 2.515018
v 17.278246 0.141948 1.117023
v 14.371007 11.283154 -0.561259
v 6.677637 0.206462 1.030928
v 6.535155 2.225444 0.417517
v 13.108042 23.167896 3.637737
v 8.796815 11.700273 -0.108994
v 6.631971 2.989028 0.010222
v 9.786816 15.662663 -0.048489
v 5.936089 0.744663 2.262193
v 8.191907 9.888690 -0.513849
v 7.169762 0.332195 0.753712
v 9.306694 14.078473 -0.451581
v 10.823332 23.167896 3.637737
v 12.967110 21.583494 2.230093
v 7.836784 8.938538 -0.707500
v 8.643899 8.573132 -0.235450
v 7.870987 7.524803 -1.168165
v 8.574624 10.505131 -0.015087
v 17.299402 2.989028 0.010222
v 7.828255 4.989955 0.119748
v 15.180146 7.857950 -0.498272
v 14.844559 8.428138 -0.323913
v 11.010990 22.192142 2.732299
v 8.538664 10.437110 0.060951
v 6.113630 3.068583 0.106487
v 18.613579 2.355978 2.642613
v 7.126506 6.007554 0.704176
v 14.261322 14.927059 -0.050521
v 14.805980 8.681731 -0.423890
v 14.537835 9.982176 -0.774415
v 10.943206 22.653519 2.854490
v 16.804867 6.007554 0.704176
v 14.303253 14.724510 -0.130443
v 14.499958 9.996313 -0.689755
v 13.819531 17.869160 0.497774
v 19.835602 0.108007 5.803828
v 17.525450 4.991880 0.445969
v 14.033349 16.649866 0.027232
v 10.498763 15.663766 -0.110644
v 10.050028 14.272110 -0.414540
v 12.920383 22.192142 2.732299
v 14.238634 15.669410 -0.171716
v 10.964264 21.583494 2.230093
v 10.332722 16.086697 -0.081941
v 7.558678 0.319857 0.651441
v 7.070128 5.263772 -0.666630
v 13.582719 19.927483 1.187486
v 7.251910 6.794076 0.382631
v 14.404968 13.973886 -0.192394
v 10.067948 13.485464 -0.675019
v 14.321474 11.193596 -0.770053
v 17.033146 5.902017 0.633067
v 9.204449 12.641033 -0.253747
v 9.393538 9.982176 -0.774415
v 19.087538 0.452625 2.118206
v 14.822620 11.307484 -0.419519
v 6.898228 5.902017 0.633067
v 13.193874 18.288601 -0.074057
v 18.171242 3.766485 1.508937
v 3.528248 2.400418 6.063014
v 10.111842 17.869160 0.497774
v 18.208347 2.091887 2.388879
v 7.703778 6.803623 0.327910
v 10.431826 19.913788 1.133664
v 3.451492 0.514165 5.953955
v 9.526405 13.973886 -0.192394
v 15.392710 10.437110 0.060951
v 9.431416 9.996313 -0.689755
v 19.231722 0.898846 1.946047
v 18.310144 1.779750 2.606211
v 4.095771 0.108007 5.803828
v 5.745440 3.369893 1.794376
v 13.861965 13.059441 -0.879165
v 16.103119 4.989955 0.119748
v 19.591867 0.580131 2.810839
v 5.883995 2.005721 2.236093
v 5.507338 3.338128 1.841687
v 16.209705 4.806589 -0.003111
v 13.598652 16.086697 -0.081941
v 12.988168 22.653519 2.854490
v 4.699654 0.898849 1.946044
v 10.346671 18.768221 0.552502
v 10.796479 19.123760 0.218756
v 18.190315 2.443409 2.266326
v 16.662914 1.628602 0.524431
v 7.268460 1.628602 0.524431
v 4.843835 0.452625 2.118206
v 7.721667 4.806589 -0.003111
v 13.794168 18.700846 0.326730
v 16.147896 -0.076496 0.947378
v 4.655514 1.802664 4.103041
v 9.125394 8.681731 -0.423890
v 6.675283 2.526119 0.326464
v 17.256090 2.526119 0.326464
v 18.379099 0.265419 1.698375
v 7.783478 -0.076496 0.947378
v 9.766949 16.909803 -0.241872
v 5.317795 2.355978 2.642613
v 9.108753 11.307484 -0.419519
v 5.347003 2.807858 2.284412
v 10.862844 19.930426 0.913016
v 13.499548 19.913788 1.133664
v 13.831443 15.723984 -0.113164
v 15.287475 8.573132 -0.235450
v 6.051763 0.490442 1.070611
v 20.479881 0.514165 5.953955
v 13.366355 16.276068 -0.386673
v 17.701485 1.146208 0.637135
v 16.227596 6.803623 0.327910
v 20.608900 1.458834 5.929984
v 4.715497 1.544633 5.367280
v 19.597235 -0.165940 4.813529
v 13.881346 14.272110 -0.414540
v 7.847685 8.953449 -0.550277
v 5.880873 1.504176 2.327032
v 10.565019 16.276068 -0.386673
v 18.118662 2.017292 2.314546
v 8.862934 8.265666 -0.744414
v 4.562318 1.805979 3.875741
v 13.300228 21.987724 2.356484
v 6.695254 4.307594 -0.410207
v 13.383780 18.775164 -0.171510
v 14.726925 12.641033 -0.253747
v 19.052111 -0.115645 3.000442
v 9.628120 14.724510 -0.130443
v 13.313069 16.748882 -0.453770
v 4.334139 -0.165940 4.813529
v 10.099931 15.723984 -0.113164
v 13.068530 19.930426 0.913016
v 13.250692 22.324572 2.879099
v 16.335361 8.152540 -0.673642
v 10.605339 15.702057 -0.168967
v 10.461077 16.588984 -0.779271
v 7.618904 7.865039 0.212644
v 10.069408 13.059441 -0.879165
v 13.426495 15.884714 -0.090798
v 13.967633 16.823730 0.362815
v 10.459633 16.110466 -0.139416
v 8.256945 0.995573 0.614040
v 17.514055 0.476061 0.933867
v 3.499891 1.352828 4.951089
v 9.629078 15.002427 -0.100312
v 13.384118 15.842876 -0.100164
v 14.507353 14.518610 -0.452777
v 10.335791 13.864642 -0.427780
v 10.618304 16.748882 -0.453770
v 18.194208 0.693071 1.082985
v 18.185934 3.369893 1.794376
v 5.565960 3.488569 1.520115
v 19.275860 1.802664 4.103041
v 11.003214 21.736538 2.274216
v 10.837570 23.335369 3.826085
v 7.296361 7.098581 0.136396
v 10.680681 22.324572 2.879099
v 14.748717 9.905810 -0.458607
v 4.611802 -0.167775 3.343506
v 17.460892 4.886063 1.023166
v 13.326035 15.702057 -0.168967
v 10.631145 21.987724 2.356484
v 13.269352 17.000105 -0.122618
v 6.814261 5.374850 1.078063
v 5.419282 2.471919 0.800264
v 19.816916 1.626056 4.287526
v 13.386755 17.848783 -0.435858
v 4.169930 1.842546 6.455179
v 13.093803 23.335369 3.826085
v 18.512091 2.471919 0.800264
v 8.258855 1.086308 0.526914
v 10.060105 14.922201 -1.265709
v 6.676050 5.040967 0.937274
v 4.114458 1.626056 4.287526
v 9.963740 16.823730 0.362815
v 13.211555 19.703365 0.980611
v 8.144910 10.040838 -0.845196
v 14.982816 11.865853 -0.178754
v 10.137206 18.700846 0.326730
v 17.117113 5.374850 1.078063
v 5.856804 2.385204 0.386880
v 13.871267 14.922209 -1.265708
v 13.039776 20.802439 1.727199
v 6.211208 0.725170 1.848778
v 19.369057 1.805979 3.875741
v 7.233205 7.031038 -0.368416
v 6.470482 4.886063 1.023166
v 15.674429 0.995573 0.614040
v 9.082935 8.992411 -0.504051
v 13.762310 14.579392 -0.412894
v 4.488088 0.472093 5.833490
v 13.638076 17.955538 0.453927
v 15.869952 9.290790 -1.132423
v 10.891598 20.802439 1.727199
v 14.848438 8.992411 -0.504051
v 8.948558 11.865853 -0.178754
v 8.205148 6.506792 -0.887382
v 17.255323 5.040967 0.937274
v 5.214390 1.485979 1.107819
v 18.602541 -0.013410 3.240562
v 14.958581 8.590343 -0.859197
v 19.443285 0.472093 5.833490
v 10.317567 19.746073 0.797098
v 20.431479 1.352823 4.951080
v 10.293298 17.955538 0.453927
v 14.061204 16.850618 0.077619
v 13.470297 16.588984 -0.779271
v 10.719819 19.703365 0.980611
v 6.255827 1.392358 0.525792
v 6.556330 5.242292 0.659033
v 19.761442 1.842546 6.455179
v 6.303677 1.206057 0.587264
v 16.766762 5.651664 -0.752218
v 16.635012 7.098581 0.136396
v 8.911940 11.820688 -0.135247
v 5.399473 0.484459 1.487590
v 17.876102 0.210302 1.394527
v 5.458039 3.061858 2.026813
v 10.662022 17.000105 -0.122618
v 13.173026 23.038582 3.449648
v 14.764369 9.535255 -1.260915
v 19.319571 -0.167775 3.343506
v 8.572379 7.319470 -0.218647
v 14.519655 12.538549 -0.427903
v 13.276336 21.957560 2.393216
v 15.616473 6.759418 -0.932057
v 6.271300 3.951513 1.395520
v 9.382524 14.225992 -1.238379
v 7.876044 9.001961 -0.484126
v 15.584190 7.715069 -1.308240
v 14.211102 12.760517 -0.480174
v 12.928160 21.736538 2.274216
v 6.374140 4.130144 1.294441
v 7.778061 7.906364 0.387046
v 4.438629 1.567937 2.565518
v 13.761530 17.005960 0.196870
v 14.548850 14.225992 -1.238379
v 10.976981 22.742424 3.321207
v 9.870170 16.850618 0.077619
v 15.019434 11.820688 -0.135247
v 17.660074 3.951513 1.395520
v 10.396015 20.130476 1.327458
v 10.655038 21.957560 2.393216
v 4.307104 1.242721 2.815775
v 5.374180 3.027323 2.062284
v 9.898025 16.649866 0.027232
v 13.535358 20.130476 1.327458
v 15.672519 1.086308 0.526914
v 15.165181 7.877710 -0.299698
v 12.954392 22.742424 3.321207
v 19.111935 0.655154 5.215103
v 13.562721 20.215406 1.258073
v 4.861335 1.269173 4.937222
v 10.547593 18.775164 -0.171510
v 18.392807 3.354352 1.869399
v 9.561461 11.345778 -0.522478
v 9.182656 9.905810 -0.458607
v 13.124207 20.385693 1.336990
v 20.567781 1.076666 6.254687
v 13.628273 14.657503 -0.385108
v 9.424021 14.518610 -0.452777
v 17.375044 5.242292 0.659033
v 10.169064 14.579392 -0.412894
v 10.002760 18.048054 0.156195
v 17.016508 4.320928 -0.487582
v 10.368652 20.215406 1.258073
v 19.768148 2.099621 5.252904
v 6.914866 4.320928 -0.487582
v 18.567263 0.021342 3.207972
v 9.095230 12.506998 -0.430607
v 13.134894 19.123760 0.218756
v 17.557234 4.130144 1.294441
v 10.169844 17.005960 0.196870
v 13.613807 19.746073 0.797098
v 10.807166 20.385693 1.336990
v 13.114317 23.040968 3.547796
v 9.646364 11.427800 -0.476436
v 5.500157 2.522348 2.419759
v 19.790136 1.936610 4.922877
v 20.231325 1.890077 6.444046
v 8.943702 10.975094 -0.403990
v 15.358994 7.319470 -0.218647
v 15.623770 9.285032 -0.026903
v 3.324990 1.463502 5.437178
v 14.187457 11.565599 -1.122377
v 10.758348 23.038582 3.449648
v 15.636999 8.988975 -0.055197
v 20.606384 1.463502 5.437178
v 13.947748 15.222247 -1.243053
v 19.394938 -0.277553 4.080857
v 3.363592 1.076666 6.254687
v 16.153313 7.906364 0.387046
v 18.531902 0.484461 1.487589
v 14.987672 10.975094 -0.403990
v 15.261451 10.898297 -0.420134
v 10.817057 23.040968 3.547796
v 8.766192 7.877710 -0.299698
v 7.596013 8.152540 -0.673642
v 9.130728 12.553572 -0.393501
v 15.407146 10.236779 -0.150580
v 7.230482 -0.012739 1.048239
v 4.164777 2.091804 5.236674
v 10.088377 12.801816 -0.689878
v 9.058699 9.151256 -0.475366
v 16.700891 -0.012739 1.048239
v 13.336350 22.241077 2.717684
v 20.196026 1.557364 4.734072
v 13.638753 15.442216 -0.266952
v 13.842997 12.801816 -0.689878
v 4.188522 0.810851 3.089140
v 14.282601 13.301435 -1.508968
v 20.321980 1.652336 6.442094
v 9.888617 17.471375 -0.045098
v 13.550179 18.835835 0.618370
v 4.141238 1.936610 4.922877
v 19.492748 1.567937 2.565533
v 6.298123 0.564482 1.742560
v 16.832798 0.879648 1.257028
v 8.669923 10.898297 -0.420134
v 6.599455 5.130682 -0.183994
v 4.750299 2.265256 2.945039
v 6.096317 4.231518 1.348526
v 5.461672 3.344882 1.254708
v 9.138788 12.667577 -0.153758
v 8.524228 10.236779 -0.150580
v 3.843635 2.435076 6.239552
v 10.595023 22.241077 2.717684
v 14.135127 12.177589 -0.818702
v 15.437654 10.102756 -0.282340
v 8.133561 6.239156 -0.779797
v 6.503198 1.424686 1.530894
v 14.495615 10.212551 -0.852305
v 17.667969 1.796814 0.400522
v 13.595583 13.864642 -0.427780
v 9.411718 12.538549 -0.427903
v 9.699599 15.585860 -0.185682
v 20.064569 1.699414 4.728039
v 8.493719 10.102756 -0.282340
v 17.835056 4.231518 1.348526
v 16.074644 8.242182 0.119275
v 9.169638 12.669497 -0.072731
v 7.451425 1.145514 0.464359
v 3.735349 1.557364 4.734072
v 9.786130 15.303126 -0.184188
v 10.921709 22.750814 3.377469
v 15.742183 9.008579 0.136697
v 18.119970 2.998434 1.997070
v 13.328638 21.101490 1.861373
v 3.866804 1.699414 4.728039
v 13.542256 19.395687 0.834597
v 7.255026 6.898549 0.364432
v 14.872675 9.151256 -0.475366
v 20.087738 2.435076 6.239552
v 14.593796 13.791921 -0.360215
v 19.459929 -0.015946 3.217831
v 13.886643 13.077770 -0.556470
v 15.654985 10.242085 -0.600040
v 19.181076 2.265256 2.945039
v 13.009665 22.750814 3.377469
v 4.471439 -0.015954 3.217852
v 5.196120 0.408921 4.113259
v 10.602736 21.101490 1.861373
v 5.623282 0.493895 2.826806
v 7.134515 6.257277 -0.667027
v 17.277840 5.448471 0.642478
v 13.498343 19.380503 0.855292
v 9.720272 12.760517 -0.480174
v 4.541801 0.779496 5.888488
v 9.435759 10.212551 -0.852305
v 9.796247 12.177589 -0.818702
v 3.700049 1.890077 6.444046
v 13.001850 21.691179 2.380731
v 15.749063 7.349248 0.058711
v 5.920666 3.838996 1.459686
v 7.407018 1.677310 0.687548
v 18.010708 3.838996 1.459686
v 8.140157 0.892782 0.767709
v 13.806127 18.817169 0.292640
v 14.836143 12.506998 -0.430607
v 9.477053 11.344142 -0.520457
v 18.469702 3.344882 1.254708
v 3.692181 2.493233 6.082233
v 20.239193 2.493233 6.082233
v 8.392151 6.729228 -0.082624
v 6.653534 5.448471 0.642478
v 17.766462 1.822327 1.911863
v 7.508320 1.448959 0.830756
v 15.468693 7.477740 -0.103009
v 18.932556 1.833571 1.369919
v 6.881728 5.957641 0.573329
v 13.097964 18.046253 0.368498
v 16.576223 6.770294 0.549685
v 7.355151 6.770294 0.549685
v 14.792585 12.667577 -0.153758
v 14.377771 14.897112 -0.157992
v 8.182311 7.349248 0.058711
v 5.774641 2.806579 0.420041
v 13.155349 18.254213 0.291598
v 17.360033 2.475603 1.393218
v 7.856730 8.242182 0.119275
v 14.369912 11.345778 -0.522478
v 8.276388 10.242085 -0.600040
v 16.496294 5.163822 -0.689860
v 6.413123 1.714443 1.588972
v 10.044730 13.077770 -0.556470
v 14.114847 11.418542 -0.698322
v 17.049646 5.957641 0.573329
v 20.087460 0.982394 4.098392
v 10.389117 19.395687 0.834597
v 13.986575 12.680991 -0.522766
v 14.580276 13.690441 -0.392032
v 13.984888 14.995476 -0.218425
v 10.132128 17.441359 0.228242
v 7.577056 7.376443 -0.973096
v 10.125247 18.817169 0.292640
v 4.998818 1.833571 1.369919
v 7.742035 5.167962 -0.497549
v 3.419227 1.975965 6.147605
v 14.400272 13.201941 -1.516448
v 14.761736 12.669497 -0.072731
v 17.406416 4.820814 -0.195255
v 13.213204 22.937353 3.265588
v 10.433030 19.380503 0.855292
v 14.800646 12.553572 -0.393501
v 9.046139 8.727995 -0.631793
v 7.435079 5.163822 -0.689860
v 10.303371 14.367042 -0.766643
v 15.786464 10.040838 -0.845196
v 15.539223 6.729228 -0.082624
v 15.092568 11.499786 -0.023424
v 14.885235 8.727995 -0.631793
v 13.799246 17.441359 0.228242
v 14.285009 11.427800 -0.476436
v 9.165291 12.491064 -0.406235
v 7.728055 8.061525 0.418126
v 16.203320 8.061525 0.418126
v 14.454321 11.344142 -0.520457
v 14.042757 17.471375 -0.045098
v 9.176392 12.316474 -0.435034
v 7.438982 1.572088 0.794558
v 9.701603 11.317666 -0.808710
v 19.389572 0.779496 5.888488
v 19.909887 -0.007641 4.436428
v 15.492785 10.395926 -0.288916
v 9.944798 12.680991 -0.522766
v 20.512146 1.975965 6.147605
v 14.678622 13.714690 -0.538555
v 10.833409 18.046253 0.368498
v 8.517018 6.365149 -0.047503
v 3.609394 1.652336 6.442094
v 17.093687 1.397578 0.443003
v 10.718169 22.937353 3.265588
v 5.631508 1.732114 0.681148
v 13.384471 16.973326 0.184298
v 5.563928 2.139332 0.653854
v 13.250643 16.840731 0.177391
v 20.555832 1.287226 6.258083
v 5.517962 2.716392 2.299128
v 16.094589 8.938538 -0.707500
v 15.414355 6.365149 -0.047503
v 8.396228 7.957919 -1.341388
v 8.462681 7.477740 -0.103009
v 9.329821 14.407079 -1.106965
v 10.303101 14.657503 -0.385108
v 19.327787 1.738296 5.622100
v 16.724653 6.946784 -0.342317
v 10.929523 21.691179 2.380731
v 9.466002 11.472794 -0.477998
v 12.995309 23.406761 3.773879
v 14.465372 11.472794 -0.477998
v 9.983626 15.222251 -1.243052
v 7.860367 8.364598 -0.008802
v 4.536435 -0.277553 4.080857
v 14.493958 10.356776 -0.637206
v 8.189191 9.008579 0.136697
v 8.438589 10.395926 -0.288916
v 15.208527 -0.096224 0.803551
v 4.819400 0.655118 5.215204
v 6.869582 3.238848 0.008436
v 10.546903 16.973326 0.184298
v 9.437415 10.356776 -0.637206
v 9.606142 14.737426 -0.014303
v 8.816023 9.034264 -0.301623
v 10.680731 16.840731 0.177391
v 3.375542 1.287226 6.258083
v 10.566132 16.728636 -0.051812
v 13.499078 14.882430 -0.619509
v 16.862513 5.563017 -0.692048
v 13.094775 21.410795 1.560908
v 15.982817 9.330927 -0.737294
v 19.548735 0.183798 5.705728
v 16.055330 9.001961 -0.484126
v 16.071007 8.364598 -0.008802
v 3.617656 2.070877 5.350544
v 15.958598 9.409278 -0.698690
v 13.674164 15.331824 -0.278970
v 14.543496 10.914282 -0.611625
v 9.337578 13.791921 -0.360215
v 18.123394 2.724306 2.123684
v 19.050064 1.319828 4.793245
v 9.351097 13.690441 -0.392032
v 10.292621 15.442216 -0.266952
v 5.752758 0.686162 1.078686
v 18.632137 -0.015547 3.393312
v 13.587221 17.507582 0.251215
v 10.414022 15.245344 -0.532182
v 10.257210 15.331824 -0.278970
v 5.811404 2.998434 1.997070
v 9.447921 14.834936 -1.089807
v 10.776025 18.254213 0.291598
v 10.253120 13.737646 -0.543888
v 20.313717 2.070877 5.350544
v 13.517351 15.245344 -0.532182
v 10.836598 21.410795 1.560908
v 10.329403 13.935279 -0.599188
v 14.601553 14.407079 -1.106965
v 9.648772 13.301435 -1.508968
v 10.794782 21.161379 1.348400
v 14.483532 14.834440 -1.089906
v 9.531101 13.201941 -1.516448
v 8.722847 -0.096224 0.803551
v 8.991909 8.637261 -0.749046
v 14.939465 8.637261 -0.749046
v 14.700550 12.024987 -1.563864
v 9.230824 12.024987 -1.563864
v 9.836169 11.279006 -0.485062
v 10.432296 14.882430 -0.619509
v 9.252751 13.714690 -0.538555
v 9.387877 10.914282 -0.611625
v 8.781028 7.402706 -0.142015
v 13.628002 14.367042 -0.766643
v 15.849950 9.108049 0.133064
v 13.365242 16.728636 -0.051812
v 9.609900 11.193596 -0.770053
v 10.956045 21.698036 2.076941
v 4.382639 0.183798 5.705728
v 10.344152 17.507582 0.251215
v 13.001283 23.033222 3.564038
v 10.810887 22.580908 3.016790
v 3.612931 1.759564 5.050098
v 15.150346 7.402706 -0.142015
v 4.094627 0.740462 3.364348
v 17.131857 0.736190 1.446795
v 13.120486 22.580908 3.016790
v 16.189339 5.167962 -0.497549
v 17.569351 4.134690 -0.137563
v 10.936065 23.406761 3.773879
v 13.651984 16.314953 -0.961394
v 15.865089 8.924704 0.249105
v 10.554057 17.440828 0.155012
v 12.975328 21.698036 2.076941
v 10.544584 17.848652 -0.435918
v 10.767696 18.723406 0.374940
v 14.037235 16.890942 0.234883
v 13.678253 13.737646 -0.543888
v 5.031633 -0.205861 3.590256
v 13.163677 18.723406 0.374940
v 5.781702 0.296988 1.453067
v 18.287516 2.308296 0.571446
v 12.947704 22.950117 3.215479
v 8.081424 9.108049 0.133064
v 5.842738 0.242429 1.533674
v 6.571341 2.475602 1.393219
v 17.061792 3.238848 0.008436
v 14.766083 12.491064 -0.406235
v 14.192082 14.918692 -0.095971
v 9.894138 16.890942 0.234883
v 14.754982 12.316474 -0.435034
v 15.128582 8.753069 -0.293057
v 16.544930 4.345139 0.542480
v 13.136592 21.161379 1.348400
v 7.386445 4.345139 0.542480
v 13.275668 22.198547 2.592109
v 13.115544 18.953840 0.591757
v 10.767815 18.383198 0.254322
v 7.838807 5.058600 0.159963
v 13.734835 18.429047 0.405205
v 10.716399 16.885603 0.122441
v 13.601971 13.935279 -0.599188
v 13.377316 17.440828 0.155012
v 8.066284 8.924704 0.249105
v 13.897099 18.456673 -0.027344
v 10.279395 16.314964 -0.961388
v 8.867717 10.628881 -1.529364
v 10.815829 18.953840 0.591757
v 8.030523 6.869080 0.162306
v 10.558383 21.470314 1.813217
v 6.375789 4.454932 1.184864
v 7.996001 9.451682 -0.902305
v 19.278706 1.991665 2.350837
v 19.944925 1.899236 6.529974
v 7.658792 4.841505 -0.367304
v 10.930091 23.033222 3.564038
v 8.838805 11.499786 -0.023424
v 4.793206 1.627755 4.531219
v 7.948557 9.330927 -0.737294
v 10.034275 18.456673 -0.027344
v 15.063657 10.628881 -1.529364
v 16.092566 5.058600 0.159963
v 5.980642 0.935668 0.831060
v 6.380407 2.162123 1.629218
v 10.755978 18.422596 0.293463
v 19.295694 1.738067 5.206016
v 4.739270 1.620357 4.829654
v 6.878510 0.986853 0.556982
v 19.146059 1.563234 4.782278
v 8.415969 7.593380 -1.274488
v 17.270433 5.209509 -0.287664
v 3.573342 0.613576 6.336538
v 20.318443 1.759564 5.050098
v 14.095204 11.279006 -0.485062
v 16.686197 6.084005 -0.789910
v 10.913980 22.739594 2.862789
v 13.372991 21.470314 1.813217
v 16.906116 5.365129 -0.652235
v 18.335371 0.161928 2.338086
v 13.163559 18.383198 0.254322
v 5.006889 1.920089 3.425017
v 8.802792 8.753069 -0.293057
v 3.917605 0.988776 6.590405
v 10.955049 22.711315 3.074342
v 20.358032 0.613576 6.336538
v 10.196539 18.429047 0.405205
v 17.925087 3.649069 0.273441
v 3.846286 1.226497 6.614941
v 6.341753 4.482467 1.191885
v 13.175396 18.422596 0.293463
v 10.956945 22.711987 3.122315
v 17.980036 3.590859 1.667012
v 6.006286 3.649069 0.273441
v 13.214974 16.885603 0.122441
v 10.983669 22.950117 3.215479
v 15.732426 8.573561 -1.328177
v 15.039966 8.921428 -0.334217
v 10.079413 13.527164 -1.242592
v 17.254345 4.785259 1.016676
v 18.235098 2.556557 0.499176
v 4.652668 1.991663 2.350838
v 17.555584 4.454932 1.184864
v 7.402630 7.604686 -0.484988
v 9.696898 14.819219 -0.051703
v 4.603587 1.738296 5.622100
v 15.900850 6.869080 0.162306
v 7.638722 0.007393 0.838389
v 4.956549 2.528406 2.433396
v 15.059608 11.534400 -0.098371
v 13.171184 19.148623 0.832844
v 20.013769 0.988776 6.590405
v 10.760190 19.148623 0.832844
v 3.920074 1.327602 4.168462
v 20.290108 2.234059 6.367417
v 8.871766 11.534400 -0.098371
v 10.655705 22.198547 2.592109
v 13.212077 21.610172 2.284675
v 7.725228 8.354356 -0.208147
v 5.067710 1.772058 3.554143
v 9.751096 12.016535 -0.677094
v 16.744905 1.263862 1.110761
v 9.946486 14.995476 -0.218425
v 13.851960 13.527164 -1.242592
v 18.521334 3.241605 1.680241
v 16.292650 0.007393 0.838389
v 16.676348 6.898549 0.364432
v 5.951338 3.590859 1.667012
v 6.677029 4.785259 1.016676
v 18.974825 2.528406 2.433396
v 18.735237 0.408921 4.113215
v 10.818392 23.262997 3.583074
v 8.879149 9.888534 -0.355910
v 18.678434 2.496502 1.042679
v 10.033878 16.854223 0.241195
v 17.589621 4.482467 1.191885
v 13.257014 20.721481 1.555813
v 14.852906 13.312709 -1.134789
v 6.524958 4.820812 -0.195255
v 14.884997 12.861753 -0.577837
v 9.739291 14.918692 -0.095971
v 3.348999 0.786703 5.574684
v 20.085089 1.226497 6.614941
v 13.758563 15.158677 -0.256793
v 13.305973 17.707607 -0.377856
v 20.582375 0.786703 5.574684
v 3.844625 1.157795 4.188941
v 15.052224 9.888534 -0.355910
v 10.391193 18.250395 -0.399849
v 14.113909 13.226594 -1.462724
v 10.806300 17.847689 0.420957
v 13.897495 16.854223 0.241195
v 9.046376 12.861753 -0.577837
v 10.786108 17.864458 0.344521
v 10.552693 19.292677 0.054905
v 7.774296 0.775701 0.977718
v 3.943993 2.381498 5.722819
v 13.125073 17.847689 0.420957
v 14.180278 12.016535 -0.677094
v 18.308092 0.493894 2.826806
v 9.050748 12.603765 -0.528761
v 5.252940 2.496502 1.042679
v 9.078467 13.312709 -1.134789
v 13.145266 17.864458 0.344521
v 16.342218 6.914928 -1.003962
v 9.817465 13.226594 -1.462724
v 10.803788 23.125858 3.569330
v 10.719296 21.610172 2.284675
v 13.112982 23.262997 3.583074
v 15.255929 0.684508 0.587984
v 17.268030 5.091424 -0.332915
v 17.458599 4.939672 0.806364
v 15.629200 9.338304 -1.344445
v 16.272581 4.841505 -0.367304
v 10.806557 22.507458 2.964239
v 7.963169 7.168849 -1.158524
v 6.472775 4.939672 0.806364
v 4.253158 1.570338 3.666026
v 20.095505 0.682750 6.481345
v 4.360715 1.667989 3.570685
v 3.986448 1.899236 6.529974
v 18.657312 -0.046852 2.872942
v 6.654656 1.536150 0.425869
v 6.947045 2.056620 0.733507
v 15.776291 7.148007 -1.172112
v 10.172811 15.158677 -0.256793
v 5.757780 0.271790 2.065721
v 18.295071 0.358355 1.453590
v 13.378680 19.292677 0.054905
v 18.816364 2.639122 2.604958
v 9.783538 13.706976 -1.457849
v 17.887403 0.233503 1.353249
v 10.003569 14.665900 -0.322581
v 10.591026 19.001144 -0.062560
v 15.993413 7.541018 0.157403
v 12.960347 22.865152 3.116380
v 10.674359 20.721481 1.555813
v 13.340347 19.001144 -0.062560
v 19.987381 2.381498 5.722819
v 13.710790 19.373589 0.514072
v 3.835869 0.682750 6.481345
v 5.079650 0.955247 4.331857
v 8.112741 0.018603 0.699583
v 5.115010 2.639122 2.604958
v 6.174877 0.318280 1.157002
v 5.913623 3.657429 1.683172
v 18.017752 3.657429 1.683172
v 6.913025 1.569053 0.438120
v 9.961200 15.748489 -0.082377
v 3.641266 2.234059 6.367417
v 14.880626 12.603765 -0.528761
v 19.213343 1.434378 5.490084
v 5.585212 0.982692 2.973137
v 12.976325 22.711315 3.074342
v 13.132971 20.726477 1.054962
v 10.739031 22.757462 3.369876
v 18.485277 2.966228 2.135518
v 14.331833 11.133741 -1.264145
v 10.798403 20.726477 1.054962
v 14.365705 14.294347 -1.340653
v 7.937961 7.541018 0.157403
v 13.124817 22.507458 2.964239
v 19.678217 1.570337 3.666026
v 15.818630 0.018601 0.699583
v 14.147836 13.706976 -1.457849
v 4.643121 1.355237 1.954353
v 5.131455 2.509624 2.622509
v 13.540180 18.250395 -0.399849
v 12.974428 22.711987 3.122315
v 6.672648 2.894503 1.308161
v 13.127585 23.125858 3.569330
v 19.228788 1.933589 2.104730
v 8.675445 0.684508 0.587984
v 7.867321 7.212725 -1.143489
v 14.513659 13.724356 -0.186948
v 16.131405 7.478599 0.180156
v 9.620963 11.522262 -1.392267
v 18.539839 3.086338 1.970028
v 4.702585 1.933589 2.104730
v 7.799968 7.478599 0.180156
v 18.336672 0.289234 2.761985
v 7.499656 1.604711 0.576072
v 18.796022 1.226064 4.030303
v 20.482946 0.595682 6.142553
v 13.546496 15.046915 -0.310976
v 9.565668 14.294347 -1.340653
v 13.206451 21.528934 1.577086
v 10.384877 15.046915 -0.310976
v 16.141846 7.382977 0.197232
v 4.957335 1.670102 1.431792
v 6.882732 1.508148 1.208081
v 10.381194 18.835835 0.618370
v 7.789529 7.382977 0.197232
v 14.270781 14.769170 -0.000568
v 17.544176 1.305480 0.523246
v 8.725014 7.680415 -0.663924
v 15.373659 0.790436 0.459288
v 9.648210 12.135422 -0.607764
v 19.258101 1.501495 5.617571
v 18.358622 0.184124 2.626670
v 14.539167 14.624948 -0.509459
v 13.624704 18.766790 0.525795
v 10.339060 14.725872 -0.963686
v 9.599541 11.133741 -1.264145
v 4.657012 1.778435 4.305204
v 16.306023 1.049567 0.964929
v 10.220584 19.373589 0.514072
v 16.150591 5.736937 -0.787755
v 3.662353 0.888638 4.528450
v 15.921787 0.818017 0.867318
v 7.264146 6.541086 0.415142
v 16.371328 7.996103 -0.158330
v 18.799919 2.509624 2.622509
v 10.724922 21.528934 1.577086
v 19.570658 1.667989 3.570685
v 7.623195 4.561532 -0.079153
v 14.310410 11.522262 -1.392267
v 3.838753 0.604342 6.435925
v 18.299852 1.732082 0.681148
v 20.326733 2.426706 5.840483
v 13.927805 14.665900 -0.322581
v 7.164613 5.651664 -0.752218
v 9.392206 14.624948 -0.509459
v 10.660480 17.539055 -0.340320
v 13.970174 15.748489 -0.082377
v 13.192343 22.757462 3.369876
v 8.302174 9.338304 -1.344445
v 5.066416 1.272866 4.191628
v 14.283164 12.135422 -0.607764
v 6.221847 4.356572 1.165422
v 17.709526 4.356572 1.165422
v 5.994059 3.808841 1.503838
v 17.937315 3.808841 1.503838
v 17.258724 2.894503 1.308160
v 6.978197 4.718020 0.957314
v 9.044929 10.232565 -0.408091
v 13.980615 12.644687 -0.760339
v 16.302860 4.132063 0.246532
v 3.448428 0.595682 6.142553
v 7.940071 8.566112 -0.115743
v 16.308178 4.561532 -0.079153
v 15.206360 7.680415 -0.663924
v 19.288254 1.355238 1.954355
v 20.092621 0.604342 6.435925
v 16.984329 2.056620 0.733507
v 18.974039 1.670104 1.431791
v 6.576701 1.938172 0.398248
v 9.417714 13.724356 -0.186948
v 8.557714 0.790436 0.459288
v 8.782399 11.618114 -0.223423
v 16.419022 4.085062 0.279533
v 10.233312 19.135439 0.071446
v 8.788350 11.705901 -0.326356
v 7.704787 4.774166 -0.092020
v 7.628514 4.132063 0.246532
v 3.604641 2.426706 5.840483
v 14.743324 11.976550 -0.389447
v 16.774679 6.711551 -0.439896
v 10.837706 19.900166 1.131684
v 7.465648 0.012202 1.143947
v 13.093668 19.900166 1.131684
v 18.716669 1.481898 1.108307
v 16.667227 6.541086 0.415142
v 10.881050 22.661615 2.730620
v 19.283812 1.746479 4.578306
v 16.226585 4.774166 -0.092020
v 18.631897 1.227818 3.583385
v 16.953176 4.718020 0.957314
v 14.886445 10.232565 -0.408091
v 15.753246 6.025041 -0.093408
v 16.465725 0.012202 1.143947
v 13.050323 22.661615 2.730620
v 13.078324 19.926163 1.071147
v 4.989820 2.534712 2.600292
v 17.260624 5.597971 0.046513
v 3.954911 2.445157 5.982664
v 7.512353 4.085062 0.279533
v 19.104425 1.144984 1.678715
v 9.176168 12.785331 -0.095675
v 13.212770 20.565149 1.442222
v 9.950759 12.644687 -0.760339
v 9.188049 11.976550 -0.389447
v 13.868199 13.158718 -0.633588
v 10.348356 19.050013 -0.063908
v 15.149165 12.058290 -0.740939
v 9.177253 10.694393 -0.472869
v 4.826948 1.144984 1.678715
v 18.986408 1.755052 3.818099
v 10.645166 18.747755 0.553845
v 7.151157 6.849999 -0.148315
v 13.286207 18.747755 0.553845
v 10.853049 19.926163 1.071147
v 13.592314 14.725872 -0.963686
v 13.256721 22.168072 2.656893
v 13.698062 19.135439 0.071446
v 10.511093 18.598103 0.523628
v 4.410833 -0.209312 3.832581
v 4.997497 1.305870 4.372460
v 10.317779 13.988505 -0.471162
v 16.206146 8.354356 -0.208147
v 13.918618 12.676437 -0.650557
v 19.596582 0.610582 6.145947
v 14.754121 10.694393 -0.472869
v 4.472650 0.848231 2.395180
v 20.230211 0.704058 4.473670
v 13.420280 18.598103 0.523628
v 10.012755 12.676437 -0.650557
v 18.611622 1.478046 3.345132
v 14.755205 12.785331 -0.095675
v 19.550394 2.047612 5.920532
v 10.585292 17.855469 0.374199
v 6.295676 4.320568 1.215437
v 16.416296 7.398660 -0.900448
v 7.401873 1.693285 0.647771
v 7.915241 0.675715 0.948861
v 15.991302 8.566112 -0.115743
v 19.976463 2.445157 5.982664
v 10.369224 14.803606 -0.868292
v 18.930758 2.304480 2.895141
v 5.572752 0.184124 2.626670
v 18.941553 2.534712 2.600292
v 10.124002 15.960259 -1.083754
v 18.732859 2.643039 2.478142
v 10.674653 22.168072 2.656893
v 9.338838 10.139230 -1.231567
v 10.810864 19.428011 0.372672
v 15.741812 6.052680 -0.137018
v 13.346082 17.855469 0.374199
v 8.189562 6.052680 -0.137018
v 20.133636 0.105622 5.499969
v 15.148974 11.618114 -0.223423
v 4.727161 1.848504 3.771864
v 5.399045 1.295556 3.291128
v 15.143023 11.705901 -0.326356
v 13.583017 19.050013 -0.063908
v 9.482311 11.963525 -1.549107
v 13.763354 14.762938 -0.312783
v 4.426519 -0.181860 3.683445
v 6.990006 6.464861 -0.003582
v 13.562150 14.803606 -0.868292
v 17.635696 4.320568 1.215437
v 8.782827 10.624512 -1.511716
v 10.424478 16.187723 -0.123078
v 9.507809 11.102095 -0.634235
v 14.423565 11.102095 -0.634235
v 15.893318 9.044888 -0.006212
v 13.061520 20.345917 1.248693
v 8.782208 12.058290 -0.740939
v 19.520538 -0.209312 3.832575
v 15.873480 8.922631 -0.047768
v 8.953379 12.274883 -0.559725
v 8.273740 8.881685 -0.084379
v 19.033455 2.340691 2.975950
v 7.780783 5.736937 -0.787755
v 13.807371 15.960261 -1.083754
v 5.594702 0.289234 2.761985
v 13.613595 13.988505 -0.471162
v 5.000616 2.304480 2.895141
v 14.449062 11.963525 -1.549107
v 4.334791 0.610582 6.145947
v 17.386564 3.302854 1.437557
v 16.431717 1.604711 0.576072
v 7.689447 7.951773 0.550469
v 9.100869 8.546987 -0.453828
v 5.140952 2.784046 2.085787
v 16.529501 1.693285 0.647771
v 19.504852 -0.181861 3.683442
v 5.070827 2.672425 2.082424
v 10.718604 20.565149 1.442222
v 4.878677 2.393816 2.423333
v 16.355301 7.371778 -0.972687
v 15.978117 6.080680 -0.844861
v 7.385064 6.325092 -0.877946
v 5.191521 2.589246 2.549714
v 5.453170 1.364894 0.925644
v 4.897918 2.340691 2.975950
v 7.301990 6.502996 -0.797527
v 10.869854 20.345917 1.248693
v 18.994905 -0.184886 4.068300
v 13.469248 20.099417 1.332192
v 8.135157 9.621383 -1.137273
v 18.790422 2.784046 2.085787
v 6.603872 1.865260 1.333420
v 8.449424 10.106303 -0.300360
v 5.550496 0.238069 1.774467
v 18.860546 2.672425 2.082424
v 15.904326 6.092057 -0.795788
v 10.063174 13.158718 -0.633588
v 7.377899 4.933387 -0.620014
v 10.122229 12.761440 -0.599386
v 6.562341 3.927703 -0.289922
v 7.563411 1.257111 0.909710
v 19.931810 0.135952 5.881117
v 17.676548 4.079201 1.390665
v 14.896123 9.625710 -0.456947
v 17.206305 2.066669 1.123943
v 6.544809 3.302854 1.437557
v 9.035251 9.625710 -0.456947
v 8.340213 7.953092 -1.338185
v 7.283237 3.322532 0.406521
v 13.506896 16.187723 -0.123078
v 17.369032 3.927703 -0.289922
v 5.361302 -0.003225 2.838070
v 7.579381 5.596591 -0.803589
v 16.241926 7.951773 0.550469
v 14.073689 11.376123 -0.594537
v 7.585723 0.566402 0.553822
v 4.785941 2.194205 3.057652
v 6.254825 4.079201 1.390665
v 19.145433 2.194205 3.057652
v 8.774948 11.673214 -0.503333
v 10.881586 20.771553 1.299621
v 13.809145 12.761440 -0.599386
v 10.168019 14.762938 -0.312783
v 8.038055 9.044888 -0.006212
v 13.120509 19.428011 0.372672
v 14.830504 8.546987 -0.453828
v 13.468488 15.646212 -0.717982
v 8.057894 8.922631 -0.047768
v 20.534748 1.663758 5.331172
v 10.962972 23.089556 3.322329
v 3.797737 0.105622 5.499969
v 3.999563 0.135952 5.881117
v 20.318760 0.310835 5.998091
v 17.649933 2.255418 1.762792
v 16.648138 3.322532 0.406521
v 6.766745 5.896152 0.130054
v 9.928401 17.758833 0.000176
v 10.738173 17.975739 0.502341
v 16.486427 7.347062 0.109811
v 12.968402 23.089556 3.322329
v 3.396625 1.663760 5.331173
v 10.462126 20.099417 1.332192
v 15.481950 10.106303 -0.300360
v 14.977995 12.274883 -0.559725
v 17.173965 3.560376 -0.223399
v 7.444947 7.347062 0.109811
v 18.142307 3.628303 1.697088
v 14.128019 15.533319 -0.149018
v 6.757430 3.560410 -0.223411
v 3.612614 0.310835 5.998091
v 14.518111 12.912718 -0.348640
v 4.907723 2.347887 2.818961
v 15.156425 11.673214 -0.503333
v 6.087901 3.904007 1.432036
v 15.657634 8.881685 -0.084379
v 17.015455 2.526973 0.588485
v 5.789067 3.628303 1.697088
v 6.915919 2.526973 0.588485
v 4.834099 2.302094 2.741160
v 10.689131 22.003258 2.018018
v 15.587267 6.483229 -0.557207
v 6.790091 2.138300 0.977891
v 13.049788 20.771553 1.299621
v 16.553474 4.933387 -0.620014
v 10.182159 18.259712 0.440073
v 7.372364 7.107434 -0.754625
v 15.148546 10.624512 -1.511716
v 13.784351 17.795494 0.362010
v 4.824436 2.066346 3.232243
v 4.312712 1.833131 4.654160
v 15.431943 7.895169 -1.324609
v 18.447985 0.095857 2.524637
v 9.668745 11.240492 -0.637405
v 13.200140 22.748783 3.323123
v 5.278610 2.628182 2.443168
v 10.731234 22.748783 3.323123
v 14.262629 11.240492 -0.637405
v 10.559698 15.986027 -0.253420
v 8.568258 10.395127 -1.430536
v 18.251053 0.223059 1.780095
v 13.193200 17.975739 0.502341
v 10.218062 18.054153 0.517042
v 17.079220 5.674435 0.675696
v 17.916222 1.123138 2.187963
v 15.138787 11.804011 -0.496228
v 6.351788 2.348958 0.225798
v 19.104090 2.121107 3.147337
v 6.541383 4.790850 1.129019
v 13.749214 18.259712 0.440073
v 13.242243 22.003258 2.018018
v 18.924484 1.920089 3.425016
v 13.164491 22.707249 3.155280
v 10.462886 15.646212 -0.717982
v 16.524355 1.677310 0.687548
v 5.870038 2.511899 2.143753
v 13.371675 15.986027 -0.253420
v 15.403030 7.447281 -0.124212
v 8.792586 11.804011 -0.496228
v 8.344107 6.483229 -0.557207
v 13.940330 16.064129 -1.072436
v 19.618662 1.833131 4.654160
v 13.713311 18.054153 0.517042
v 10.737876 17.976015 -0.066209
v 5.928181 0.416914 1.985683
v 16.423054 1.448958 0.830758
v 9.803354 15.533319 -0.149018
v 16.518005 1.529020 0.851082
v 10.597888 22.156107 2.747576
v 13.333486 22.156107 2.747576
v 6.852153 5.674435 0.675696
v 8.528343 7.447281 -0.124212
v 13.284565 22.373476 2.853904
v 9.413262 12.912718 -0.348640
v 17.945799 0.500523 1.987638
v 16.717590 3.900892 0.636069
v 10.768101 18.233248 0.055035
v 8.261185 9.824511 -1.252288
v 13.076598 22.247862 2.837590
v 8.051600 8.959835 0.107225
v 5.926075 3.967410 1.294966
v 17.389990 4.790850 1.129019
v 19.052696 2.393816 2.423333
v 18.609442 0.786288 3.756870
v 9.991045 16.064137 -1.072435
v 13.438465 14.739781 -0.381207
v 10.492908 14.739781 -0.381207
v 7.213783 3.900892 0.636069
v 3.966068 1.745205 4.695262
v 13.489276 16.892174 0.153007
v 6.426119 2.075990 0.368926
v 17.354673 1.938172 0.398248
v 10.613479 19.446592 0.892332
v 16.323860 4.903616 -0.474757
v 13.317895 19.446592 0.892332
v 4.927465 2.374262 1.858293
v 17.579586 2.348958 0.225798
v 10.396670 15.662850 -0.142179
v 14.487013 10.310628 -0.835057
v 19.965305 1.745205 4.695262
v 10.720819 18.337242 -0.113428
v 4.163514 1.786499 4.605745
v 19.116253 1.912459 3.569364
v 7.515068 7.398469 -0.900477
v 19.023651 2.347887 2.818961
v 10.147022 17.795494 0.362010
v 6.604362 1.509669 0.430999
v 16.370829 5.876624 -0.881381
v 8.307604 9.285032 -0.026903
v 19.767860 1.786499 4.605745
v 7.607512 4.903616 -0.474757
v 4.805475 -0.189887 4.335653
v 5.120408 2.667294 2.403649
v 15.363115 10.395127 -1.430536
v 4.380980 2.047612 5.920532
v 3.324672 0.924903 5.621212
v 9.444361 10.310628 -0.835057
v 19.097275 2.302094 2.741160
v 13.490349 17.021732 0.177808
v 16.260973 6.001972 -0.908090
v 7.663968 7.839347 0.376115
v 17.843473 3.904007 1.432036
v 8.691096 0.560946 0.658859
v 5.446097 2.966228 2.135518
v 15.879773 8.959835 0.107225
v 13.548866 14.691811 -0.520382
v 10.766883 22.707249 3.155280
v 8.439207 10.891611 -0.730650
v 18.810966 2.667294 2.403649
v 10.646809 22.373476 2.853904
v 17.190336 0.384251 1.473658
v 9.411062 9.804641 -0.508219
v 18.372646 0.808837 1.125560
v 5.879348 3.882124 0.634194
v 19.003908 2.374262 1.858293
v 9.633821 11.182261 -1.207679
v 10.262952 19.000685 0.746291
v 14.201491 11.414871 -0.948658
v 10.854775 22.247862 2.837590
v 15.492167 10.891611 -0.730650
v 10.768069 22.839565 3.453631
v 6.462700 1.789452 0.389123
v 9.821010 11.260725 -0.550862
v 18.052015 3.882166 0.634205
v 14.520311 9.804641 -0.508219
v 10.448811 18.988085 -0.108631
v 7.976689 7.952760 0.152467
v 13.534703 15.662850 -0.142179
v 3.379311 0.803002 5.367453
v 10.442098 16.892174 0.153007
v 18.005299 3.967410 1.294966
v 13.660457 15.802697 -0.094672
v 16.267406 7.839347 0.376115
v 20.606703 0.924903 5.621212
v 15.240277 0.560946 0.658859
v 7.114888 0.838014 1.257625
v 17.505255 2.075990 0.368926
v 16.212204 8.501466 -0.779735
v 20.552063 0.803002 5.367453
v 10.441025 17.021732 0.177808
v 13.482563 18.988085 -0.108631
v 15.255990 7.350144 -0.212732
v 10.270917 15.802697 -0.094672
v 10.004242 13.762285 -0.481433
v 6.835619 1.667877 1.189591
v 13.163304 22.839565 3.453631
v 8.927845 12.246020 -1.340132
v 17.718071 0.250667 1.655709
v 17.141300 2.138315 0.977918
v 4.054414 0.016206 4.145760
v 13.614618 14.488167 -0.746038
v 13.675973 15.931151 -0.073662
v 9.669746 11.736625 -0.544918
v 3.613224 0.266925 5.792934
v 18.945944 0.834273 4.667047
v 8.675384 7.350144 -0.212732
v 6.213302 0.250667 1.655709
v 10.255401 15.931151 -0.073662
v 18.933140 0.092178 4.439751
v 13.167190 20.361609 1.349015
v 18.002157 1.073657 0.784173
v 7.068861 5.563019 -0.692049
v 5.327832 3.005995 2.226378
v 9.463430 12.299765 -0.462114
v 18.765614 2.848202 1.680972
v 6.637359 5.255826 0.934501
v 8.696309 7.406192 -0.292160
v 16.738894 0.522871 1.274753
v 15.083901 10.720186 -0.365995
v 13.927132 13.762285 -0.481433
v 18.262150 0.853422 2.782685
v 10.764184 20.361609 1.349015
v 4.998237 0.092178 4.439744
v 5.492186 1.511814 2.942754
v 15.235065 7.406192 -0.292160
v 14.020191 16.077003 -1.053457
v 18.603542 3.005995 2.226378
v 7.649253 7.156363 -1.043885
v 6.942055 6.177562 0.868893
v 13.456168 20.445633 0.828911
v 19.836765 1.558247 6.533932
v 7.192626 6.051704 -0.753577
v 10.382507 14.691811 -0.520382
v 5.165760 2.848202 1.680972
v 17.294014 5.255826 0.934501
v 15.954684 7.952760 0.152467
v 6.760929 5.128088 0.931600
v 20.255119 1.590863 4.840929
v 10.305762 19.386032 0.757165
v 6.653113 0.141951 1.117027
v 9.414623 10.363047 -0.597032
v 14.377994 10.899984 -0.927475
v 4.785044 -0.104751 3.025559
v 13.081160 23.273977 3.534372
v 20.546944 0.717923 5.449986
v 14.026933 12.976003 -0.473139
v 20.318150 0.266925 5.792934
v 14.450174 10.543387 -0.978045
v 14.467943 12.299765 -0.462114
v 4.094609 1.558247 6.533932
v 15.506063 6.779048 -0.396382
v 14.387480 15.119158 -0.295395
v 14.340425 12.191188 -0.555842
v 16.394625 1.348065 0.876145
v 10.316755 14.488167 -0.746038
v 17.170444 5.128088 0.931600
v 15.956769 5.091300 0.078574
v 8.425310 6.779048 -0.396382
v 8.360285 9.756982 -1.345307
v 7.984106 0.910900 0.439535
v 12.992449 22.163717 2.776108
v 17.769417 4.494045 0.771393
v 17.991610 2.100812 2.159390
v 7.974605 5.091300 0.078574
v 15.116931 11.568000 -0.321010
v 10.850214 23.273977 3.534372
v 16.989319 6.177562 0.868893
v 13.668422 19.000685 0.746291
v 9.590948 12.191188 -0.555842
v 3.676255 1.590863 4.840929
v 19.036135 1.157449 4.866915
v 13.507009 15.091446 -0.684310
v 8.847472 10.720186 -0.365995
v 13.625611 19.386032 0.757165
v 6.037909 3.394065 1.730053
v 6.797639 3.167213 1.131848
v 7.991168 8.990453 -0.190512
v 15.940206 8.990453 -0.190512
v 9.971309 17.489101 0.092148
v 20.037510 0.234635 4.255985
v 9.634879 14.459767 -0.312814
v 7.815826 5.139719 -0.339611
v 10.553252 20.223354 1.333130
v 15.912500 5.227246 0.108470
v 9.064096 13.012516 -1.258499
v 18.884216 1.318189 4.210265
v 18.466236 3.311253 1.673451
v 6.512184 5.216898 0.252100
v 8.814443 11.568000 -0.321010
v 13.668436 13.912123 -0.783110
v 17.893465 3.394065 1.730053
v 10.927942 20.856192 1.790393
v 6.161957 4.494045 0.771392
v 13.386774 21.373156 1.776854
v 13.378121 20.223354 1.333130
v 3.384430 0.717923 5.449986
v 14.291629 15.305683 -0.244911
v 8.806458 7.561893 -0.248606
v 18.101168 1.903237 0.506466
v 13.003431 20.856192 1.790393
v 8.766088 7.802873 -0.875324
v 15.003529 12.246020 -1.340132
v 13.476615 20.843891 1.342614
v 14.296494 14.459767 -0.312814
v 3.991716 0.933458 6.561712
v 10.194509 17.321115 -0.721153
v 16.115547 5.139719 -0.339611
v 13.210006 21.777273 2.387779
v 13.602170 14.825994 -0.259297
v 10.721368 21.777273 2.387779
v 14.261627 11.736625 -0.544918
v 15.670592 8.795271 -0.099377
v 8.765109 7.586255 -0.323312
v 10.938925 22.163717 2.776108
v 7.315849 7.374753 -0.242225
v 9.958742 17.668320 -0.447779
v 9.083104 13.202593 -0.659503
v 10.424365 15.091446 -0.684310
v 9.911182 16.077003 -1.053457
v 9.807916 12.334258 -0.719942
v 9.904441 12.976003 -0.473139
v 7.645823 -0.015602 1.075835
v 15.124916 7.561893 -0.248606
v 14.867277 13.012516 -1.258499
v 16.285551 -0.015602 1.075835
v 13.945640 16.432528 0.005895
v 10.454759 20.843891 1.342614
v 14.848269 13.202593 -0.659503
v 13.497310 19.882408 1.043918
v 6.781702 2.468502 0.945477
v 15.013399 8.462255 -0.351281
v 9.807117 11.636889 -0.837831
v 13.972631 17.668320 -0.447779
v 10.685168 17.699797 0.060080
v 4.179267 1.468807 3.666958
v 17.149672 2.468502 0.945477
v 17.082094 5.230699 0.900247
v 10.850978 22.114529 2.614027
v 13.080396 22.114529 2.614027
v 13.646505 14.744618 -0.307897
v 10.695960 21.040251 1.856736
v 8.018873 5.227246 0.108470
v 10.434064 19.882408 1.043918
v 13.529188 20.509653 1.082642
v 14.184926 11.323170 -0.474887
v 15.905524 9.248574 -0.251492
v 4.308945 -0.078074 5.222517
v 17.133734 3.167213 1.131848
v 10.475205 20.445633 0.828911
v 17.048458 5.295845 0.878836
v 15.166265 7.586255 -0.323312
v 10.462737 14.741322 -0.428759
v 19.939657 0.933458 6.561712
v 10.890677 19.929613 1.252754
v 6.849279 5.230699 0.900247
v 5.892900 0.282400 1.862990
v 13.040696 19.929613 1.252754
v 8.109860 5.891874 -0.044021
v 5.252205 2.893158 1.313297
v 15.935372 9.451682 -0.902305
v 10.402185 20.509653 1.082642
v 6.882915 5.295845 0.878836
v 17.447824 3.340745 -0.126076
v 13.235414 21.040251 1.856736
v 18.038475 0.282400 1.862990
v 10.291543 14.460880 -1.036090
v 10.329204 14.825994 -0.259297
v 13.574563 20.199863 0.902607
v 19.294502 1.832749 3.825181
v 9.985734 16.432528 0.005895
v 14.005371 17.293869 0.075688
v 19.736979 1.418717 3.499378
v 4.936470 -0.184884 4.068301
v 3.605376 2.382470 5.751213
v 10.356811 20.199863 0.902607
v 5.843409 2.153359 2.252249
v 16.282122 7.156363 -1.043885
v 20.325998 2.382470 5.751213
v 10.147067 16.294149 -0.008546
v 16.641285 3.674131 0.364981
v 4.636871 1.832749 3.825181
v 13.405998 21.183163 1.808170
v 9.989784 14.041668 -1.362192
v 9.282788 12.948879 -0.182868
v 9.011008 8.637252 -0.325861
v 15.058217 11.728045 -1.428967
v 13.941589 14.041668 -1.362192
v 19.622429 -0.078074 5.222517
v 13.784307 16.294149 -0.008546
v 7.290088 3.674131 0.364981
v 10.262938 13.912123 -0.783110
v 8.025849 9.248574 -0.251492
v 19.532215 1.777772 4.313347
v 13.736865 17.321115 -0.721153
v 16.999973 5.975124 0.744925
v 8.676235 8.794759 -0.227585
v 15.031405 8.502616 -0.332189
v 9.553380 10.899984 -0.927475
v 5.834412 3.699760 1.707794
v 8.873157 11.728045 -1.428967
v 9.492837 13.954908 -0.168752
v 16.914207 6.245951 0.732040
v 4.641875 -0.049028 3.029926
v 7.017166 6.245951 0.732040
v 13.468637 14.741322 -0.428759
v 5.769711 1.354767 2.517895
v 14.123458 12.334258 -0.719942
v 14.516750 10.363047 -0.597032
v 19.289501 -0.049028 3.029928
v 13.639831 14.460880 -1.036090
v 15.072369 8.399765 -0.498079
v 9.595583 15.125165 -0.211740
v 16.964817 1.644221 0.453532
v 18.096962 3.699760 1.707794
v 14.369754 15.950824 -0.656097
v 9.799726 11.784336 -0.831553
v 4.399159 1.777772 4.313347
v 18.679169 2.893158 1.313297
v 5.509358 3.353615 1.694038
v 8.917974 8.462255 -0.351281
v 14.648585 12.948879 -0.182868
v 13.246205 17.699797 0.060080
v 3.356614 1.102740 5.266078
v 14.438537 13.954908 -0.168752
v 10.544600 21.373156 1.776854
v 20.057816 1.254779 4.197780
v 10.867003 18.972496 0.761542
v 14.131647 11.784336 -0.831553
v 13.425551 18.087595 0.457135
v 20.574759 1.102738 5.266077
v 15.200293 7.443597 -0.121493
v 9.561620 15.950824 -0.656097
v 14.366838 14.816875 -0.117007
v 9.510335 15.677230 -0.670995
v 10.284868 14.744618 -0.307897
v 14.920365 8.637252 -0.325861
v 13.507873 19.914787 1.218803
v 14.006346 16.063808 0.002146
v 6.412087 1.518257 0.447823
v 17.443758 2.223549 0.369537
v 4.278382 1.691011 4.123213
v 9.746448 11.323170 -0.474887
v 17.661259 4.635447 0.942817
v 9.481199 10.543387 -0.978045
v 7.658397 8.034945 0.254145
v 9.527116 10.995384 -0.720162
v 17.519287 1.518257 0.447823
v 19.109858 1.699617 4.240050
v 7.694768 8.114318 0.172002
v 6.270115 4.635447 0.942817
v 8.899968 8.502616 -0.332189
v 10.446451 19.072674 0.845167
v 19.652992 1.691011 4.123213
v 9.734334 12.492546 -0.600570
v 13.634931 18.912008 0.627800
v 6.487615 2.223549 0.369537
v 14.197040 12.492546 -0.600570
v 6.966556 1.644221 0.453532
v 10.525375 21.183163 1.808170
v 15.947268 0.910900 0.439535
v 6.634085 0.912992 1.518226
v 9.557226 15.350969 -0.375730
v 6.483549 3.340749 -0.126077
v 8.780786 8.948576 -1.402091
v 18.982267 1.670217 3.988658
v 13.053811 21.088196 1.435924
v 8.731081 7.443597 -0.121493
v 10.044296 13.082208 -1.087691
v 19.170238 0.977863 1.818515
v 18.439978 0.647241 3.290655
v 9.924796 16.063887 0.002224
v 19.985638 1.201283 3.949612
v 13.064370 18.972496 0.761542
v 16.272976 8.034945 0.254145
v 10.505822 18.087595 0.457135
v 10.423501 19.914787 1.218803
v 14.084953 16.391319 -0.046854
v 3.398208 1.046773 6.338018
v 5.974422 0.207545 1.697815
v 13.007381 21.574495 2.148531
v 16.236605 8.114318 0.172002
v 20.533167 1.046773 6.338018
v 14.421039 15.677230 -0.670995
v 8.441211 6.593408 -0.088284
v 5.491399 0.647232 3.290646
v 10.877563 21.088196 1.435924
v 15.490163 6.593408 -0.088284
v 8.859005 8.399765 -0.498079
v 8.467416 10.570581 -0.408260
v 17.462433 1.217964 1.598081
v 17.956951 0.207545 1.697815
v 4.861805 1.742948 4.017466
v 19.128315 0.015066 2.777174
v 10.282749 14.195867 -0.602148
v 15.976771 7.169230 -1.157118
v 5.459618 0.097089 2.407629
v 10.296443 18.912008 0.627800
v 10.627316 19.767431 1.030652
v 17.078537 3.351522 -0.085893
v 16.440237 5.460628 0.572446
v 4.353899 0.261428 3.053356
v 16.149620 8.207144 0.144252
v 13.484922 19.072674 0.845167
v 13.711554 13.726752 -0.511878
v 7.491136 5.460628 0.572446
v 6.931400 5.975124 0.744925
v 15.020665 11.538608 -0.304901
v 4.407247 1.161428 2.457428
v 13.648624 14.195867 -0.602148
v 17.214502 2.928797 0.082732
v 14.404258 10.995384 -0.720162
v 17.166651 5.486408 1.051920
v 10.923992 21.574495 2.148531
v 13.304057 19.767431 1.030652
v 15.463958 10.570581 -0.408260
v 6.852837 3.351522 -0.085893
v 16.327341 4.251194 0.311075
v 14.851398 8.506969 -0.447951
v 7.757835 4.853687 0.077527
v 4.761130 0.977861 1.818524
v 17.545729 4.709073 1.299774
v 19.520361 1.191848 2.446807
v 6.385645 4.709073 1.299774
v 13.436993 16.614424 -0.077699
v 9.268688 14.405769 -0.699229
v 19.428154 1.799484 3.263162
v 9.460085 13.896931 -0.131675
v 9.553602 14.897112 -0.157992
v 9.846420 16.391315 -0.046854
v 16.313065 7.009571 0.368058
v 10.644746 21.213743 1.327335
v 20.526646 2.002247 5.648668
v 13.071779 19.808935 0.663007
v 10.859594 19.808935 0.663007
v 3.404728 2.002247 5.648668
v 4.503220 1.799484 3.263162
v 13.286628 21.213743 1.327335
v 6.061351 0.901650 2.101487
v 13.045590 23.426664 3.883328
v 14.471289 13.896931 -0.131675
v 5.757118 0.297687 2.203505
v 14.994164 8.514447 -0.595063
v 14.662685 14.405769 -0.699229
v 15.765253 6.529251 -0.937516
v 16.173538 4.853687 0.077527
v 5.788846 3.797156 1.341278
v 7.544214 0.032050 1.127435
v 8.739587 11.768660 -0.649821
v 15.956788 5.359916 -0.185072
v 15.670189 9.824511 -1.252288
v 13.163273 18.233248 0.055035
v 10.542659 19.121218 0.820997
v 15.150587 8.948576 -1.402091
v 18.142527 3.797156 1.341278
v 19.653280 0.037119 3.505930
v 5.483388 0.095857 2.524637
v 14.864695 8.908500 -0.710253
v 15.882310 7.173666 -1.173071
v 18.061340 2.511897 2.143756
v 19.142393 -0.138522 4.520123
v 16.892597 5.952014 -0.630472
v 13.379947 16.646193 -0.154775
v 9.582642 14.423138 -0.315958
v 10.727438 17.852697 0.204107
v 13.275211 17.468622 -0.355347
v 13.415797 20.011545 0.482819
v 9.544416 13.815486 -0.262670
v 13.791915 13.769515 -0.471614
v 8.905509 12.472615 -1.217212
v 16.387159 0.032050 1.127435
v 15.040367 8.289474 -0.960571
v 16.895666 6.423615 -0.341642
v 7.781754 8.207144 0.144252
v 7.618309 7.009571 0.368058
v 7.351863 6.741400 0.496673
v 5.850286 0.787618 2.420471
v 7.604032 4.251194 0.311075
v 14.938671 8.926832 -0.378787
v 5.096362 0.943479 1.420852
v 16.031477 8.450535 -0.056097
v 9.066679 8.908500 -0.710253
v 13.388715 19.121218 0.820997
v 7.623120 7.941567 0.201768
v 19.925634 1.035519 3.667806
v 7.899896 8.450535 -0.056097
v 17.795561 4.120978 1.451080
v 15.025865 12.472615 -1.217212
v 6.701230 3.388379 1.267990
v 10.885783 23.426664 3.883328
v 13.359179 22.195612 2.782536
v 18.510534 3.093473 1.991293
v 6.135814 4.120978 1.451080
v 5.165004 0.032609 2.557147
v 18.835243 2.422961 2.688224
v 9.293713 12.755004 -0.149977
v 6.716872 2.928797 0.082732
v 10.862976 23.405571 3.976945
v 10.818724 23.104746 3.258883
v 6.792016 2.118663 0.655190
v 15.191787 11.768660 -0.649821
v 17.139359 2.118663 0.655190
v 16.579512 6.741400 0.496673
v 13.068398 23.405571 3.976945
v 14.348732 14.423138 -0.315958
v 13.112650 23.104746 3.258883
v 17.310921 1.366802 0.461696
v 14.095027 14.154120 -1.404016
v 13.630886 13.774182 -0.405421
v 19.843344 0.794702 3.381135
v 8.317303 9.577907 -0.155172
v 5.830206 1.903237 0.506466
v 15.614071 9.577907 -0.155172
v 7.023006 5.228078 0.825579
v 10.572194 22.195612 2.782536
v 13.336989 20.038445 0.495926
v 14.386957 13.815486 -0.262670
v 10.494381 16.614424 -0.077699
v 9.836347 14.154120 -1.404016
v 7.326116 4.094789 0.509700
v 7.974586 5.359916 -0.185072
v 8.668894 10.353767 -0.121768
v 15.413774 8.010368 -0.160274
v 15.836221 5.910578 -0.551470
v 17.230011 2.201069 1.111193
v 10.336200 18.048136 0.457152
v 20.467709 0.868752 5.020875
v 10.313318 20.000957 1.206320
v 16.908367 5.228078 0.825579
v 10.551427 16.646193 -0.154775
v 8.992702 8.926832 -0.378787
v 10.738079 22.615446 2.976827
v 3.305175 1.359235 5.526166
v 15.691850 9.583951 -1.269143
v 13.270803 16.772118 0.082207
v 20.626198 1.359235 5.526166
v 16.202427 7.593437 0.176417
v 13.618055 20.000957 1.206320
v 6.185683 4.360476 0.286138
v 10.660570 16.772118 0.082207
v 10.515576 20.011545 0.482819
v 15.433306 9.572917 -0.210265
v 13.203936 17.852697 0.204107
v 15.025047 8.457060 -0.466020
v 10.601905 15.787832 -0.177736
v 6.304671 4.525825 0.126178
v 5.096131 2.422961 2.688224
v 14.637661 12.755004 -0.149977
v 8.095153 5.910578 -0.551470
v 10.891794 23.175354 3.364238
v 9.472968 11.088511 -1.424911
v 13.039579 23.175354 3.364238
v 8.960190 8.574155 -0.323964
v 13.595174 18.048136 0.457152
v 17.230145 3.388379 1.267990
v 7.728948 7.593437 0.176417
v 6.764722 5.486408 1.051920
v 6.468943 1.217960 1.598080
v 18.704372 0.197866 3.955220
v 6.803634 5.547578 0.803771
v 10.649073 22.188654 2.438012
v 16.629383 6.502996 -0.797527
v 9.092766 9.305151 -0.549380
v 6.561447 0.526337 1.583617
v 6.582265 1.226101 1.495596
v 13.282301 22.188654 2.438012
v 15.262480 10.353767 -0.121768
v 14.631682 9.813117 -0.485290
v 16.559010 7.107434 -0.754625
v 14.971184 8.574155 -0.323964
v 8.910708 11.538608 -0.304901
v 13.876279 13.391384 -0.679282
v 14.109211 15.674065 -0.059853
v 14.838608 9.305151 -0.549380
v 6.668556 5.501556 0.559319
v 16.605257 4.094789 0.509700
v 9.822163 15.674065 -0.059853
v 17.127739 5.547578 0.803771
v 14.105032 15.791052 0.125089
v 8.517654 8.010360 -0.160314
v 7.282647 6.817135 0.546776
v 19.973442 0.209058 4.069751
v 6.706054 1.420581 1.351617
v 10.009578 17.304678 -0.670155
v 10.219820 13.726752 -0.511878
v 9.079976 8.506969 -0.447951
v 4.947830 2.354698 2.740184
v 9.768389 16.359270 -0.864806
v 14.819693 9.318752 -0.633835
v 7.145911 0.970496 0.523805
v 4.710477 -0.177790 4.560018
v 9.111681 9.318752 -0.633835
v 14.105212 11.520740 -0.732050
v 13.921796 17.304678 -0.670155
v 8.546756 9.993196 -0.306223
v 13.106199 19.008842 0.329152
v 13.329469 15.787832 -0.177736
v 19.865257 0.050075 4.014491
v 13.193295 22.615446 2.976827
v 14.162985 16.359270 -0.864806
v 8.503858 6.272006 -0.053347
v 16.691793 4.215400 0.733679
v 7.091277 3.162404 0.422475
v 18.835012 0.943479 1.420852
v 18.983543 2.354698 2.740184
v 18.055269 3.833818 1.642415
v 16.308252 7.941567 0.201768
v 10.825174 19.008842 0.329152
v 14.161215 11.561343 -0.965108
v 10.139459 13.769515 -0.471614
v 16.648727 6.817135 0.546776
v 7.174905 3.235175 0.461309
v 5.876104 3.833818 1.642415
v 7.283918 6.748330 0.470144
v 19.605944 0.937568 2.708856
v 7.178698 3.471968 0.557328
v 10.055095 13.391384 -0.679282
v 17.049358 1.508109 1.208534
v 4.404359 1.749711 6.168195
v 13.379055 20.772919 1.590463
v 7.928349 8.787386 -1.090370
v 17.844576 1.563460 0.522512
v 9.929153 16.803621 0.197859
v 10.073547 18.687952 0.073591
v 15.522548 6.566057 -0.277920
v 19.220896 -0.177790 4.560018
v 9.299691 9.813117 -0.485290
v 10.748899 18.708878 0.001398
v 3.704415 0.887578 6.535283
v 16.647455 6.748330 0.470144
v 15.729039 6.056662 -0.276090
v 4.176963 1.291508 6.486179
v 14.824436 13.472260 -0.727423
v 16.840097 3.162404 0.422475
v 17.135096 1.911853 1.124046
v 5.259270 -0.068358 3.341487
v 19.517258 -0.230759 4.461913
v 10.300488 13.774182 -0.405421
v 13.857826 18.687952 0.073591
v 4.129102 -0.103411 4.498624
v 19.802271 -0.103411 4.498624
v 4.433417 1.844306 4.758151
v 16.756468 3.235175 0.461309
v 7.896751 5.056524 -0.004535
v 10.552319 20.772919 1.590463
v 8.202334 6.056662 -0.276090
v 9.165162 12.593488 -0.346889
v 10.798699 18.970024 0.183894
v 9.666499 11.631980 -0.506291
v 8.154935 7.044461 0.065042
v 14.002220 16.803621 0.197859
v 19.761282 1.354715 3.456802
v 8.937209 8.514447 -0.595063
v 9.826342 15.791052 0.125089
v 8.408826 6.566057 -0.277920
v 14.264874 11.631980 -0.506291
v 19.497957 1.844306 4.758151
v 9.106937 13.472260 -0.727423
v 3.705734 2.327047 6.351017
v 7.634010 6.178012 -0.949729
v 13.963386 16.880110 0.357779
v 13.481258 20.888784 1.718267
v 4.414115 -0.230759 4.461913
v 17.262817 5.501556 0.559319
v 15.427516 6.272006 -0.053347
v 20.225639 2.327047 6.351017
v 14.458405 11.088511 -1.424911
v 18.397465 3.111408 2.009292
v 15.384618 9.993196 -0.306223
v 9.967988 16.880110 0.357779
v 10.701564 22.522821 2.626372
v 4.748017 1.183571 5.455861
v 16.034622 5.056524 -0.004535
v 19.527014 1.749711 6.168196
v 4.170095 1.354720 3.456797
v 10.594384 20.038445 0.495926
v 17.461912 3.432722 1.480682
v 8.027047 6.092057 -0.795788
v 4.289001 1.165526 6.368338
v 15.776439 7.044461 0.065042
v 10.567113 20.733179 1.545367
v 4.278078 0.037116 3.505973
v 7.239581 4.215400 0.733679
v 17.570005 0.838093 0.748083
v 13.229810 22.522821 2.626372
v 10.145438 13.648825 -0.817275
v 18.737093 2.828368 2.226494
v 6.511046 4.904800 1.000395
v 6.469461 3.432722 1.480682
v 14.034706 17.532129 -0.418424
v 14.766212 12.593488 -0.346889
v 13.364261 20.733179 1.545367
v 19.754410 1.291508 6.486179
v 7.345497 3.895136 0.332249
v 9.776032 11.523545 -0.894571
v 13.785935 13.648825 -0.817275
v 4.884830 -0.247390 3.533272
v 16.487755 4.697331 -0.491080
v 8.906326 8.457060 -0.466020
v 7.397137 6.973445 0.698649
v 16.534237 6.973445 0.698649
v 17.420328 4.904800 1.000395
v 19.497120 1.317392 2.396944
v 5.194282 2.828368 2.226494
v 16.830448 6.311094 0.544848
v 13.132674 18.970024 0.183894
v 9.825491 12.143892 -0.921653
v 9.298892 10.491814 -0.553813
v 13.320249 17.518444 0.111370
v 4.963827 -0.201048 3.268093
v 14.795265 9.148039 -1.053551
v 16.585876 3.895136 0.332249
v 19.642372 1.165526 6.368338
v 10.611125 17.518444 0.111370
v 5.650965 0.717199 1.117944
v 13.034369 21.021397 1.464383
v 10.237589 14.412173 -0.547524
v 14.033447 14.005403 -0.391861
v 9.897926 14.005403 -0.391861
v 13.182475 18.708878 0.001398
v 15.830501 6.065211 0.052969
v 15.056155 12.515832 -0.788389
v 15.399549 8.994183 -0.172755
v 7.100925 6.311094 0.544848
v 10.450115 20.888784 1.718267
v 15.325034 10.399093 0.078946
v 5.227001 0.197866 3.955220
v 10.897005 21.021397 1.464383
v 16.429138 5.037480 -0.618582
v 14.632482 10.491814 -0.553813
v 13.008581 23.129780 3.647502
v 10.586375 17.528807 0.155964
v 14.105883 12.143892 -0.921653
v 14.718332 13.024604 -0.280967
v 6.505424 4.878288 1.048678
v 9.213041 13.024604 -0.280967
v 10.177293 17.556927 -0.639908
v 9.896667 17.532129 -0.418424
v 13.693785 14.412173 -0.547524
v 17.425949 4.878288 1.048678
v 13.344998 17.528807 0.155964
v 20.226957 0.887578 6.535283
v 8.772840 11.004958 -0.418562
v 15.059348 11.863402 -0.208466
v 15.632351 0.053593 0.914506
v 6.716359 5.451711 -0.297745
v 8.875218 12.515832 -0.788389
v 6.647009 4.388220 -0.383922
v 14.963624 12.987659 -0.928779
v 10.882201 21.177900 1.868851
v 8.872025 11.863402 -0.208466
v 7.120562 6.745169 -0.206857
v 6.224865 2.096652 1.827760
v 9.685940 15.805676 -0.025341
v 8.111068 9.134386 0.150563
v 17.213776 2.311474 0.657745
v 17.715273 4.328640 1.216408
v 13.294300 18.341431 0.464783
v 20.326200 0.292958 5.380790
v 7.253348 6.138875 0.570653
v 3.605174 0.292958 5.380790
v 15.413119 10.891944 -0.598558
v 4.583824 1.809085 5.469246
v 17.170479 2.241858 0.809410
v 8.047189 5.685810 -0.055176
v 16.678026 6.138875 0.570653
v 5.838101 3.430406 0.466343
v 9.053514 11.510230 -0.403257
v 8.606339 10.399093 0.078946
v 13.595600 20.028719 0.688958
v 17.750170 4.245166 1.501714
v 18.604776 2.630343 2.429024
v 16.542606 6.809321 -0.843432
v 9.053587 8.860267 -0.955908
v 10.674165 18.711184 -0.103162
v 8.436821 6.555511 -0.054870
v 8.086983 9.802555 -0.710156
v 6.118114 1.906707 1.965521
v 13.049172 21.177900 1.868851
v 5.711269 0.456688 1.280900
v 17.793097 4.088733 0.192466
v 14.655646 12.754675 -0.067362
v 6.701326 2.200990 1.111301
v 5.828871 0.230083 1.608303
v 13.887077 13.082208 -1.087691
v 14.256939 13.329590 -0.441338
v 8.161182 10.037559 -0.723427
v 13.754081 17.556927 -0.639908
v 19.347546 1.809081 5.469240
v 15.884185 5.685810 -0.055176
v 6.216100 4.328640 1.216408
v 8.518254 10.891944 -0.598558
v 7.443620 4.697331 -0.491080
v 10.335773 20.028719 0.688958
v 18.102503 0.230083 1.608303
v 7.502235 5.037480 -0.618582
v 15.785473 6.132854 0.049841
v 9.001763 0.423753 0.576304
v 8.299023 0.053593 0.914506
v 15.770155 -0.023646 0.944754
v 18.276169 0.205361 1.961649
v 8.278543 8.315105 -0.035769
v 8.324499 9.877869 -0.336746
v 16.355124 4.268065 0.091033
v 10.694020 20.187790 1.321358
v 8.939351 11.236612 -0.424050
v 9.079597 8.867342 -0.423889
v 14.851776 8.867342 -0.423889
v 7.576251 4.268065 0.091033
v 14.245434 15.805676 -0.025341
v 6.717597 2.311474 0.657745
v 8.068002 6.305469 -0.882653
v 15.606874 9.877869 -0.336746
v 16.715187 1.007108 1.168642
v 15.820306 9.134386 0.150563
v 5.196862 0.272842 2.006711
v 8.318090 8.439369 -0.062572
v 8.100873 6.065211 0.052969
v 8.161219 -0.023646 0.944754
v 15.158533 11.004958 -0.418562
v 10.587090 16.755585 -0.570284
v 13.269294 17.359499 -0.049269
v 13.091569 17.995121 0.353253
v 15.844391 9.802555 -0.710156
v 14.207505 15.704108 -0.005115
v 8.145901 6.132854 0.049841
v 6.181204 4.245166 1.501714
v 9.275727 12.754675 -0.067362
v 16.752676 3.471968 0.557328
v 8.967750 12.987659 -0.928779
v 7.953257 6.080680 -0.844861
v 10.922792 23.129780 3.647502
v 15.494553 6.555511 -0.054870
v 19.932190 2.331319 6.281957
v 3.957929 0.209055 4.069765
v 18.062654 0.451419 2.165753
v 6.731112 0.654734 1.494533
v 9.674435 13.329590 -0.441338
v 10.662080 17.359499 -0.049269
v 16.437368 4.272129 -0.068184
v 14.877860 11.510230 -0.403257
v 9.723868 15.704108 -0.005115
v 10.885687 20.950846 1.830805
v 6.290148 4.275780 1.298003
v 10.839805 17.995121 0.353253
v 7.864711 8.665680 -0.263428
v 13.520582 18.364157 0.476621
v 16.681631 6.901109 -0.576006
v 15.770191 10.037559 -0.723427
v 8.732869 7.694595 -0.491834
v 6.518929 5.018038 0.796849
v 17.662548 0.708207 1.793512
v 16.066662 8.665680 -0.263428
v 13.638360 15.614335 -1.040600
v 13.344283 16.755585 -0.570284
v 6.237029 0.875890 1.848564
v 14.992023 11.236612 -0.424050
v 18.519161 0.085221 2.413079
v 17.412445 5.018038 0.796849
v 7.388768 6.809321 -0.843433
v 13.598884 15.585297 -1.002743
v 8.776082 7.703730 -0.217147
v 10.293013 15.614325 -1.040603
v 7.371257 6.163405 -0.868064
v 7.583741 0.309620 1.138328
v 7.349418 7.247908 0.060865
v 4.801785 2.294036 3.015429
v 13.443152 18.190033 0.465873
v 16.525488 7.392560 0.019263
v 13.045687 20.950846 1.830805
v 5.868720 0.451419 2.165753
v 13.237353 20.187790 1.321358
v 7.172997 3.346044 0.293174
v 15.198504 7.694595 -0.491834
v 16.874821 0.537235 1.335256
v 3.999184 2.331319 6.281957
v 5.151755 0.552071 4.240526
v 15.116374 9.376262 -0.304369
v 15.677590 7.797170 -1.309253
v 10.614100 16.791435 -0.129300
v 18.787720 2.707009 2.556484
v 17.349932 1.226935 1.496152
v 17.284365 4.388220 -0.383922
v 18.734516 0.272843 2.006715
v 19.129589 2.294036 3.015429
v 10.815982 19.559328 0.794713
v 5.579937 3.371769 1.855174
v 8.295299 6.835022 -1.003554
v 14.929610 0.423753 0.576304
v 10.637074 18.341431 0.464783
v 10.754408 19.536234 0.870740
v 10.936049 21.673449 1.985969
v 12.995325 21.673449 1.985969
v 5.143653 2.707009 2.556484
v 17.641226 4.275780 1.298003
v 13.090099 21.532894 1.660228
v 17.547173 4.321523 1.192423
v 18.093273 3.430406 0.466343
v 10.332490 15.585299 -1.002743
v 13.317274 16.791435 -0.129300
v 16.758377 3.346044 0.293174
v 6.384201 4.321523 1.192423
v 8.429958 9.085415 -0.127473
v 7.085693 6.637541 0.100036
v 20.584339 1.798750 5.926219
v 20.494081 1.011867 6.392148
v 13.115392 19.559328 0.794713
v 6.760895 2.241858 0.809410
v 10.410791 18.364157 0.476621
v 10.210173 17.862171 0.458248
v 18.323614 1.126236 2.876831
v 15.155292 7.703730 -0.217147
v 17.164707 5.895952 0.130064
v 16.073011 8.167480 -1.128383
v 19.922167 2.125186 5.251832
v 13.428439 18.336777 0.474926
v 13.176966 19.536234 0.870740
v 20.445997 2.147524 5.603767
v 4.009208 2.125186 5.251832
v 20.551409 1.150409 6.304590
v 18.501032 2.677058 2.363344
v 9.729882 11.414871 -0.948658
v 5.394185 0.054060 3.169272
v 17.317997 4.300876 1.182817
v 8.385536 10.837334 -0.952054
v 5.037276 2.421777 2.683025
v 10.488221 18.190033 0.465873
v 3.437292 1.011867 6.392148
v 15.776592 8.930157 0.060283
v 18.894098 2.421777 2.683025
v 19.311129 1.929670 3.246546
v 5.707897 2.752764 2.173293
v 3.347035 1.798750 5.926219
v 13.831048 17.943939 0.497489
v 8.142358 9.493698 -0.249005
v 3.379965 1.150409 6.304590
v 20.493774 1.894221 5.432234
v 7.494005 4.272129 -0.068184
v 15.545837 10.837334 -0.952054
v 8.912786 9.951828 -1.488441
v 13.721201 17.862171 0.458248
v 10.841274 21.532894 1.660228
v 13.238557 22.465622 2.887285
v 6.613377 4.300876 1.182817
v 17.421293 4.569510 1.177330
v 9.208735 9.512344 -0.772729
v 10.750635 18.546144 0.330220
v 4.620245 1.929670 3.246546
v 7.858363 8.167480 -1.128383
v 18.223478 2.752764 2.173293
v 10.692817 22.465622 2.887285
v 10.100326 17.943939 0.497489
v 3.510702 0.878338 4.883435
v 16.925810 2.990079 0.541852
v 3.485376 2.147524 5.603767
v 8.593531 10.195348 -0.232198
v 19.976231 2.012024 5.084511
v 3.955143 2.012024 5.084511
v 8.337646 10.671391 -0.844536
v 16.123817 7.698462 0.203144
v 14.722639 9.512344 -0.772729
v 15.593727 10.671391 -0.844536
v 16.110136 8.886253 -0.596876
v 20.069056 1.075475 4.091757
v 8.227464 10.305078 -0.784745
v 15.703910 10.305078 -0.784745
v 15.018586 9.951811 -1.488439
v 3.437599 1.894221 5.432234
v 13.854011 13.774742 -0.480340
v 17.088972 5.804372 0.529301
v 4.328088 -0.210772 4.142148
v 10.152367 16.376575 -0.989132
v 13.779007 16.376575 -0.989132
v 7.807556 7.698462 0.203144
v 16.845678 6.637545 0.100034
v 8.582564 7.242436 -0.868886
v 8.851339 8.383106 -0.419942
v 19.086475 1.348537 4.931478
v 10.502934 18.336777 0.474926
v 14.811502 11.798903 -0.341543
v 7.634729 7.801279 0.250389
v 13.180738 18.546144 0.330220
v 17.694344 0.875894 1.848564
v 13.254075 22.167513 2.729834
v 10.950475 23.405983 4.005182
v 17.150148 2.643454 0.364100
v 16.818794 5.066835 -0.656431
v 10.677299 22.167513 2.729834
v 10.671235 18.544170 0.458775
v 16.296644 7.801279 0.250389
v 15.080034 8.383106 -0.419942
v 19.010666 0.706930 4.902555
v 17.016258 2.728613 0.470003
v 6.620461 1.366795 0.461697
v 7.423757 0.077304 0.839933
v 13.260139 18.544170 0.458775
v 7.005564 2.990079 0.541852
v 6.510080 4.569510 1.177330
v 3.874875 0.123530 5.844919
v 15.337843 10.195348 -0.232198
v 10.077363 13.774742 -0.480340
v 15.789016 9.493698 -0.249005
v 19.603285 -0.210772 4.142149
v 9.773858 14.308616 -0.330388
v 12.980899 23.405983 4.005182
v 18.220102 0.456689 1.280897
v 15.570696 9.316056 -0.084297
v 18.413412 2.716392 2.299128
v 15.197590 10.533222 -0.219300
v 19.241938 1.898332 3.550370
v 9.259725 13.157790 -1.419570
v 18.955235 1.564309 4.109990
v 19.661316 0.298248 5.961360
v 8.733784 10.533222 -0.219300
v 15.348809 7.242436 -0.868886
v 4.270057 0.298248 5.961360
v 8.654211 10.698978 -0.269911
v 18.340843 0.777871 2.987040
v 16.668310 6.067670 0.579537
v 20.056499 0.123530 5.844919
v 15.706960 9.007892 0.045080
v 15.163257 8.174208 -0.349220
v 15.285876 7.413392 -0.378673
v 7.263064 6.067670 0.579537
v 13.924910 15.325243 -0.193937
v 8.154781 8.930157 0.060283
v 13.184062 19.977343 1.247131
v 19.964785 0.099007 5.805709
v 10.006464 15.325243 -0.193937
v 13.967183 16.795891 0.208050
v 10.041599 17.013750 0.275893
v 9.119872 11.798903 -0.341543
v 14.157516 14.308616 -0.330388
v 13.625005 14.526757 -0.657127
v 10.010005 17.154472 0.225596
v 18.430746 0.108016 2.633712
v 3.966589 0.099007 5.805709
v 15.402553 7.194524 -0.456321
v 7.821238 8.886253 -0.596876
v 10.519368 20.613707 1.431041
v 8.224414 9.007892 0.045080
v 9.611903 13.043798 -0.431722
v 17.721809 2.443688 0.195277
v 14.319470 13.043798 -0.431722
v 20.366432 1.969090 5.298677
v 5.370955 1.612506 3.125539
v 16.507549 0.077285 0.839927
v 13.412005 20.613707 1.431041
v 6.209563 2.443688 0.195277
v 13.484799 15.018460 -0.380431
v 13.234800 20.116800 1.301086
v 19.988491 0.458157 3.838266
v 19.414164 1.795772 3.708287
v 8.387061 7.986323 -0.073171
v 6.842401 5.804372 0.529301
v 6.352569 0.847583 0.746033
v 9.964190 16.795891 0.208050
v 13.889774 17.013750 0.275893
v 7.777709 1.437535 0.552227
v 10.510821 15.806994 -0.075920
v 6.781225 2.643454 0.364100
v 8.947258 11.497907 -0.379065
v 10.446574 15.018460 -0.380431
v 6.749466 1.975332 1.139235
v 15.277163 10.698978 -0.269911
v 8.768117 8.174208 -0.349220
v 6.124782 4.002794 1.417606
v 3.564942 1.969090 5.298677
v 14.671649 13.157790 -1.419570
v 10.632205 17.287863 0.030868
v 15.636074 6.835023 -1.003554
v 7.053562 5.824165 -0.668721
v 13.478262 14.981635 -0.343369
v 8.783495 9.509513 -0.290620
v 13.042757 21.796759 2.403873
v 7.707434 4.953040 0.259076
v 16.153664 1.437535 0.552227
v 10.062799 15.509289 -0.169379
v 6.305787 4.502636 1.176329
v 13.506294 20.414644 1.264138
v 6.501592 4.750709 1.249325
v 13.921369 17.154472 0.225596
v 17.429781 4.750709 1.249325
v 18.351437 3.371769 1.855174
v 16.905640 5.840657 0.675299
v 6.593767 4.996869 0.943792
v 18.631880 0.112117 3.658903
v 8.645497 7.413392 -0.378673
v 7.512906 7.073542 0.461165
v 10.453112 14.981635 -0.343369
v 7.006937 1.038784 1.265851
v 10.524553 20.726738 1.505513
v 13.420552 15.806994 -0.075920
v 6.915115 2.728613 0.470003
v 17.028000 5.549725 -0.552213
v 16.942484 4.005236 0.989116
v 18.810793 2.242381 2.893123
v 17.625586 4.502636 1.176329
v 13.300045 20.856972 1.753173
v 9.972527 17.301435 -0.643394
v 5.120581 2.242381 2.893123
v 13.593294 15.131848 -0.311187
v 7.144974 6.391835 0.453058
v 3.475483 1.020656 4.936953
v 6.170699 4.120953 1.461695
v 8.528821 7.194524 -0.456321
v 10.338079 15.131848 -0.311187
v 15.364900 7.205608 -0.616719
v 14.257793 15.162848 -0.152783
v 10.888617 21.796759 2.403873
v 10.631329 20.856972 1.753173
v 17.806591 4.002794 1.417606
v 13.299169 17.287863 0.030868
v 6.916389 2.702494 0.696302
v 3.814941 2.033593 6.467711
v 7.641716 7.239825 0.264764
v 10.425079 20.414644 1.264138
v 4.517210 1.795772 3.708287
v 3.407651 0.879970 6.297980
v 16.223940 4.953040 0.259076
v 15.155952 10.380346 -0.262703
v 17.898453 1.015978 2.161666
v 9.177091 9.846429 -1.347215
v 10.063195 17.706121 0.215436
v 8.566474 7.205608 -0.616719
v 4.509180 0.978767 2.262755
v 7.025734 5.840657 0.675299
v 14.152799 17.029779 -0.425122
v 8.283891 6.150872 -0.016001
v 15.544394 7.986005 -0.073116
v 10.306369 14.526757 -0.657127
v 8.261751 9.304538 0.014809
v 10.265193 17.479254 0.246853
v 7.714078 4.663464 0.124488
v 17.760675 4.120953 1.461695
v 16.513697 4.175571 0.415669
v 14.905596 0.144980 0.704976
v 15.669622 9.304538 0.014809
v 13.867362 13.118690 -0.972666
v 10.671114 19.147575 0.824968
v 13.260260 19.147575 0.824968
v 13.406820 20.726738 1.505513
v 15.459881 0.936976 0.473711
v 4.753982 2.250618 2.990723
v 20.116432 2.033593 6.467711
v 20.028679 1.398051 4.300498
v 5.971462 4.175000 0.916703
v 9.775514 11.936870 -0.731961
v 9.025778 0.144980 0.704976
v 10.747312 19.977343 1.247131
v 13.958847 17.301435 -0.643394
v 5.619060 3.396596 0.882632
v 14.045711 12.401987 -1.182584
v 16.217297 4.663464 0.124488
v 17.014984 2.702494 0.696302
v 14.984116 11.497907 -0.379065
v 18.560417 1.612510 3.125535
v 7.417676 4.175571 0.415669
v 4.848717 -0.188666 3.213413
v 15.415712 7.048325 -0.603280
v 19.446558 1.782000 3.511985
v 10.913814 20.850365 1.633382
v 7.059297 6.415796 -0.431833
v 13.017560 20.850365 1.633382
v 17.959911 4.175000 0.916703
v 6.936480 5.863170 0.679094
v 8.515661 7.048325 -0.603280
v 13.180023 18.225721 -0.026525
v 15.647483 6.150872 -0.016001
v 9.778575 17.029779 -0.425122
v 20.523722 0.879970 6.297980
v 15.349119 0.824999 0.473523
v 16.786400 6.391835 0.453058
v 4.484815 1.782000 3.511985
v 16.910912 6.301415 0.426015
v 10.696573 20.116800 1.301086
v 16.119307 7.861903 0.300771
v 16.184504 7.301986 0.221950
v 16.684914 0.491194 0.659672
v 7.020462 6.301415 0.426015
v 17.337606 4.996869 0.943792
v 8.527189 11.295557 -0.888397
v 5.625951 2.071617 0.607243
v 5.867412 3.907859 1.274381
v 4.837497 0.836284 1.784551
v 5.184049 0.075357 3.960488
v 9.452579 13.718240 -0.253904
v 5.510055 3.064196 2.027748
v 6.732463 5.000046 0.927415
v 13.868574 15.509289 -0.169379
v 18.063961 3.907859 1.274381
v 10.279510 14.931144 -0.260402
v 13.651864 14.931144 -0.260402
v 10.334808 13.852835 -0.547637
v 16.994894 5.863170 0.679094
v 14.103038 15.877440 0.109488
v 9.828336 15.877440 0.109488
v 10.064012 13.118690 -0.972666
v 10.514033 20.196564 0.613204
v 13.417340 20.196564 0.613204
v 16.456556 7.112689 0.453153
v 10.066238 13.372435 -0.779335
v 3.902690 1.398044 4.300499
v 7.746869 7.301986 0.221950
v 13.172124 19.668646 0.926469
v 15.404184 11.295557 -0.888397
v 7.812068 7.861903 0.300771
v 14.478795 13.718240 -0.253904
v 13.520975 15.588472 -0.884740
v 9.111500 13.055097 -0.514760
v 19.093874 0.836282 1.784549
v 6.754677 4.868874 0.968494
v 9.846843 12.464529 -0.678608
v 10.916633 22.481689 2.606318
v 9.885663 12.401987 -1.182584
v 13.868178 17.706121 0.215436
v 18.615633 3.087807 1.735477
v 3.920746 2.102366 6.472574
v 10.903094 22.231791 2.353312
v 7.784564 8.732224 -0.484830
v 10.638320 22.275942 2.590244
v 14.084531 12.464529 -0.678608
v 13.293054 22.275942 2.590244
v 20.010628 2.102366 6.472574
v 15.086576 -0.095397 0.760996
v 10.651086 22.024916 2.398487
v 19.642813 1.657901 3.924500
v 10.410398 15.588469 -0.884740
v 8.471493 0.936976 0.473711
v 17.198910 5.000046 0.927415
v 19.628525 1.240417 2.831614
v 6.051202 4.201494 1.146734
v 13.679584 15.255722 -1.112175
v 17.176697 4.868874 0.968494
v 6.988635 4.004875 0.989337
v 15.293230 0.047870 0.824936
v 8.570779 10.438497 0.075436
v 18.771765 0.638082 4.211576
v 4.116248 -0.024807 4.041014
v 10.759250 19.668646 0.926469
v 5.326598 2.630343 2.429024
v 13.596565 13.852835 -0.547637
v 8.428406 9.319219 -0.133896
v 13.865135 13.372435 -0.779335
v 6.177368 0.212071 1.644256
v 8.775421 10.380346 -0.262703
v 9.816526 11.418542 -0.698322
v 14.155860 11.936870 -0.731961
v 16.146809 8.732224 -0.484830
v 10.353454 19.973186 1.102575
v 7.440884 7.206665 0.302166
v 16.490490 7.206665 0.302166
v 13.856225 13.281844 -0.845252
v 10.075149 13.281844 -0.845252
v 20.537073 1.715837 6.120363
v 8.638144 0.047870 0.824936
v 4.288561 1.657901 3.924500
v 5.370802 2.716635 2.342876
v 8.582254 0.824999 0.473523
v 16.212938 1.269326 0.809184
v 3.704338 1.413547 6.570751
v 7.227065 6.713151 0.317169
v 10.251791 15.255743 -1.112173
v 10.779102 23.005825 3.492847
v 7.128454 -0.005777 1.172854
v 19.846748 0.104805 3.857759
v 3.394301 1.715837 6.120363
v 20.227036 1.413547 6.570751
v 13.081416 21.553890 2.186585
v 10.963141 23.316528 3.641263
v 5.315741 3.087807 1.735477
v 8.053347 8.358467 -0.007933
v 17.880171 4.201494 1.146734
v 4.802759 2.266124 2.705299
v 16.966892 5.472388 0.764534
v 9.834929 12.472748 -0.652367
v 16.190289 4.862570 -0.131558
v 13.280288 22.024916 2.398487
v 4.573378 1.946438 2.924297
v 13.577920 19.973186 1.102575
v 13.014741 22.481689 2.606318
v 16.704309 6.713151 0.317168
v 13.619574 18.919304 0.709874
v 19.128614 2.266124 2.705299
v 8.121888 8.553197 -0.082133
v 6.665677 3.774995 -0.294761
v 13.028279 22.231791 2.353312
v 7.627092 4.168110 0.187902
v 8.844798 -0.095397 0.760996
v 9.678351 16.483906 -0.622620
v 14.754404 11.681476 -1.570515
v 17.754005 0.212071 1.644256
v 14.367226 13.600494 -0.389690
v 14.096445 12.472748 -0.652367
v 14.760029 11.285532 -0.431085
v 15.360595 10.438497 0.075436
v 17.265804 3.774870 -0.294701
v 7.137187 0.015251 1.215472
v 13.152271 23.005825 3.492847
v 13.980051 13.760036 -0.470996
v 16.802919 -0.005777 1.172854
v 6.737234 3.168209 1.219181
v 16.911379 0.026601 1.245895
v 10.882878 22.003033 2.471165
v 14.009347 14.239552 -0.374246
v 10.731791 18.822281 0.533103
v 13.542702 19.707676 0.891384
v 16.304281 4.168110 0.187902
v 15.878027 8.358467 -0.007933
v 16.943735 2.813606 0.544370
v 17.873859 0.185876 1.614215
v 13.666181 17.479254 0.246853
v 14.534567 11.898786 -1.568073
v 13.199583 18.822281 0.533103
v 13.754902 13.747014 -1.073024
v 19.138168 1.627755 4.531219
v 17.823967 1.980117 1.973832
v 8.429335 10.502106 -0.431915
v 15.502039 10.502106 -0.431915
v 15.297783 -0.019327 0.632921
v 14.042015 16.972204 0.202835
v 6.057514 0.185876 1.614215
v 4.941837 1.828736 3.664302
v 15.809485 8.553197 -0.082133
v 8.633591 -0.019327 0.632921
v 9.290410 14.353989 -1.062564
v 15.107347 -0.027868 0.635503
v 15.383130 0.166036 0.828829
v 4.398123 1.026120 6.206800
v 8.548244 0.166036 0.828829
v 14.253022 16.483906 -0.622620
v 10.311800 18.919304 0.709874
v 8.824027 -0.027868 0.635503
v 18.142265 3.196154 0.446497
v 8.743757 11.080864 -0.435645
v 9.036163 12.223077 -0.421134
v 13.685657 13.939007 -0.895209
v 12.968232 23.316528 3.641263
v 10.176472 13.747014 -1.073024
v 14.819874 13.055097 -0.514760
v 16.580183 3.893838 0.292939
v 13.048495 22.003033 2.471165
v 15.301114 7.495863 -0.136717
v 6.964481 5.472388 0.764534
v 19.976025 2.407914 5.805127
v 10.312678 16.662603 0.045683
v 8.568091 7.331436 -0.178730
v 10.245717 13.939007 -0.895209
v 19.177393 2.250618 2.990723
v 14.895210 12.223077 -0.421134
v 10.849957 21.553890 2.186585
v 15.363282 7.331436 -0.178730
v 19.676151 0.537089 3.021476
v 9.790453 12.634473 -1.426796
v 7.731354 6.238294 -0.965084
v 14.640964 14.353989 -1.062564
v 9.171345 11.285532 -0.431085
v 9.880640 13.351564 -1.427964
v 14.140921 12.634473 -1.426796
v 10.890494 22.482151 2.942836
v 8.630260 7.495863 -0.136717
v 10.342414 19.922262 0.892932
v 19.357996 1.946438 2.924297
v 6.779902 0.110608 1.380597
v 13.588960 19.922262 0.892932
v 8.116774 8.573907 -1.286932
v 9.734540 16.046116 -0.036145
v 15.187616 11.080864 -0.435645
v 9.922027 14.239552 -0.374246
v 13.241591 21.535898 2.138481
v 16.395184 6.888000 0.449871
v 19.640732 -0.150060 3.917769
v 9.889359 16.972204 0.202835
v 4.290642 -0.150060 3.917769
v 10.689782 21.535898 2.138481
v 7.351190 3.893838 0.292939
v 19.533251 1.026120 6.206800
v 9.709518 15.323270 -0.183637
v 9.176970 11.681476 -1.570515
v 5.170867 -0.096588 3.649729
v 9.753990 15.431856 -0.174570
v 6.987639 2.813606 0.544370
v 13.457991 19.674452 0.946229
v 7.741085 4.862570 -0.131558
v 9.733706 15.676245 0.128816
v 14.476725 9.926955 -0.449544
v 7.142599 1.459457 0.464417
v 5.789107 3.196154 0.446497
v 7.898930 6.632522 -1.054674
v 9.735578 12.286497 -1.424348
v 9.069524 0.010799 0.689951
v 9.879821 14.975280 -0.196379
v 3.890748 0.098182 4.687478
v 14.861850 0.010799 0.689951
v 8.052963 7.184461 -1.175625
v 10.927168 21.276787 1.789719
v 10.388672 19.707676 0.891384
v 13.004206 21.276787 1.789719
v 19.622240 1.491565 3.126199
v 14.051553 14.975280 -0.196379
v 18.670500 0.831661 1.336984
v 9.469843 11.904001 -0.491305
v 19.044363 1.890237 1.574952
v 10.527003 17.779726 0.311228
v 19.533381 1.599977 2.906943
v 17.745691 4.360476 0.286138
v 10.719224 20.878954 1.093482
v 14.461531 11.904001 -0.491305
v 3.743271 1.296615 4.495424
v 13.984913 12.996702 -0.485154
v 16.269989 7.945640 0.533514
v 10.909463 21.532019 2.010792
v 7.661386 7.945640 0.533514
v 15.707258 9.049946 0.088382
v 9.283176 9.774135 -0.551596
v 20.188107 1.296617 4.495433
v 15.762261 9.275780 0.041409
v 10.473383 19.674452 0.946229
v 3.955349 2.407914 5.805127
v 9.946461 12.996702 -0.485154
v 19.424099 1.467392 2.254446
v 14.648197 9.774135 -0.551596
v 8.224115 9.049946 0.088382
v 8.760281 0.409609 0.694818
v 13.212150 20.878954 1.093482
v 4.458627 0.467288 2.671944
v 13.040879 22.482151 2.942836
v 15.171093 0.409609 0.694818
v 10.678423 20.748241 0.986934
v 18.174255 0.297687 2.203505
v 13.618695 16.662603 0.045683
v 13.404370 17.779726 0.311228
v 20.120811 2.496463 6.086519
v 8.169112 9.275780 0.041409
v 15.315639 -0.118171 0.772360
v 9.396807 11.898786 -1.568073
v 14.857018 12.708827 -0.471917
v 8.892245 11.570739 -1.471699
v 17.540085 4.824602 0.937553
v 9.564148 13.600494 -0.389690
v 3.810562 2.496463 6.086519
v 7.409659 1.205844 0.464216
v 4.887012 1.890238 1.574950
v 10.780550 20.158886 0.680622
v 14.050734 13.351564 -1.427964
v 14.339157 14.940609 -0.106656
v 17.982788 2.998401 1.933687
v 16.372679 0.319851 0.651439
v 11.002042 22.993183 3.450501
v 4.271806 1.869617 6.337346
v 7.888016 7.977205 0.246461
v 18.052559 3.772681 1.700133
v 7.679149 1.384897 0.748948
v 20.040627 0.098182 4.687478
v 13.252951 20.748241 0.986934
v 8.453617 8.613879 -0.127206
v 9.951323 13.760036 -0.470996
v 9.454649 9.926955 -0.449544
v 5.260868 0.831655 1.336991
v 4.968481 0.266738 4.650700
v 19.803696 0.574017 6.335081
v 12.920004 22.192543 2.779857
v 5.878815 3.772681 1.700133
v 16.193745 7.084081 0.283235
v 14.010495 16.586926 0.035124
v 4.812447 1.824581 3.809422
v 14.196834 16.046116 -0.036145
v 9.490127 15.167707 -1.011290
v 9.754146 15.687881 0.038823
v 17.331814 5.130865 -0.184139
v 9.920878 16.586926 0.035124
v 13.021911 21.532019 2.010792
v 4.127677 0.574017 6.335081
v 13.805264 16.980825 -0.823998
v 10.491526 17.853390 0.363404
v 9.397678 10.994673 -1.463138
v 13.380563 16.751717 0.079656
v 16.900669 3.083329 0.532883
v 13.439848 17.853390 0.363404
v 10.503769 17.394489 -0.579632
v 7.525010 4.201223 0.338402
v 15.350067 10.753926 -1.384957
v 16.406363 4.201223 0.338402
v 5.242441 1.399712 3.599532
v 19.659567 1.869617 6.337346
v 11.011370 22.192543 2.779857
v 5.185394 1.504507 3.643402
v 17.151472 0.110608 1.380597
v 19.719799 0.159075 5.826332
v 5.050212 1.506361 3.992928
v 10.550811 16.751717 0.079656
v 4.211574 0.159075 5.826332
v 14.197667 15.676245 0.128816
v 8.891006 8.289474 -0.960571
v 10.595510 16.752167 0.035688
v 14.177228 15.687881 0.038823
v 17.181189 5.230179 0.990337
v 19.336527 1.359661 5.868766
v 4.547884 -0.133535 3.337641
v 9.642631 15.156556 -0.172113
v 6.750185 5.230179 0.990337
v 13.170834 17.894697 0.495407
v 13.085642 21.486359 2.054777
v 15.039128 11.570739 -1.471699
v 10.845732 21.486359 2.054777
v 8.864120 8.189200 -0.891838
v 17.486485 4.876581 0.943579
v 14.726033 12.638963 -0.130018
v 8.362104 7.274041 -0.088065
v 15.574616 10.103621 -1.304164
v 17.194139 3.168209 1.219181
v 6.391289 4.824602 0.937553
v 18.499388 3.258876 1.215261
v 7.030704 3.083329 0.532883
v 13.088594 21.399559 1.971174
v 13.696994 19.147739 0.612827
v 19.173986 -0.095409 4.676435
v 14.177383 15.431856 -0.174570
v 6.444889 4.876581 0.943579
v 12.929332 22.993183 3.450501
v 13.377398 21.734663 2.228535
v 7.300037 0.976248 0.503107
v 13.054199 20.001759 0.974526
v 16.209894 0.431965 0.568473
v 14.221855 15.323270 -0.183637
v 9.074356 12.708827 -0.471917
v 4.757387 -0.095409 4.676435
v 17.021212 3.029948 0.882159
v 9.857851 12.338454 -0.920966
v 15.492712 9.834692 -0.259878
v 10.760540 17.894697 0.495407
v 4.856125 -0.257334 3.900233
v 15.305002 10.767678 -0.346117
v 15.165286 7.802873 -0.875324
v 14.195796 12.286497 -1.424348
v 5.004742 -0.208288 3.742532
v 14.788701 9.227493 -1.125390
v 4.309131 1.491557 3.126189
v 13.335863 16.752167 0.035688
v 13.150824 20.158886 0.680622
v 13.203013 21.897327 2.426582
v 15.067254 8.189200 -0.891838
v 10.126110 16.980825 -0.823998
v 8.438662 9.834692 -0.259878
v 15.379003 11.150305 -0.680445
v 7.161203 6.741470 -0.417490
v 9.784198 11.997302 -0.811962
v 18.962900 0.266744 4.650721
v 7.284148 6.857609 0.658422
v 15.260195 -0.116909 0.795876
v 16.916039 3.335907 0.770588
v 14.937841 9.010060 -0.396230
v 9.205340 12.638963 -0.130018
v 16.933683 0.505417 0.722969
v 15.545550 -0.110357 0.842249
v 13.481271 20.787430 1.172541
v 14.073523 12.338454 -0.920966
v 6.765533 5.045377 -0.462567
v 14.533695 10.994673 -1.463138
v 10.842779 21.399559 1.971174
v 10.234380 19.147739 0.612827
v 5.203245 2.881649 2.178021
v 18.728128 2.881649 2.178021
v 15.494819 6.565706 -0.165577
v 7.629633 7.180554 0.300220
v 10.121806 16.801943 0.131179
v 7.536190 6.888000 0.449871
v 8.626371 10.767678 -0.346117
v 14.773434 11.759727 -0.376644
v 9.333200 14.199810 -0.462572
v 6.910161 3.029948 0.882159
v 13.202066 19.939766 1.197766
v 9.214358 9.540585 -1.180682
v 7.015336 3.335907 0.770588
v 16.699368 5.652024 0.661305
v 10.954885 21.615633 2.137851
v 9.830750 11.385456 -0.482285
v 20.367634 0.308373 5.679765
v 10.729307 19.939766 1.197766
v 10.728360 21.897327 2.426582
v 16.043358 7.977205 0.246461
v 16.647224 6.857609 0.658422
v 13.778470 19.085983 0.253852
v 8.615735 -0.118171 0.772360
v 14.598174 14.199810 -0.462572
v 17.419184 5.216912 0.252088
v 9.157940 11.759727 -0.376644
v 10.450103 20.787430 1.172541
v 15.569269 7.274041 -0.088065
v 13.226027 18.441412 -0.126397
v 19.383493 -0.133534 3.337643
v 5.897836 1.884088 2.240777
v 13.790224 12.755757 -0.548113
v 5.553971 1.848496 2.666378
v 7.232007 5.652024 0.661305
v 13.809567 16.801943 0.131179
v 10.877174 20.001759 0.974526
v 13.750497 19.212858 0.267984
v 8.436555 6.565706 -0.165577
v 8.992525 10.513186 -0.392154
v 8.486665 10.439051 -0.095231
v 5.948586 2.998401 1.933687
v 10.975007 21.689522 2.363262
v 10.141150 12.755757 -0.548113
v 17.027193 0.273309 1.382704
v 14.709019 9.428511 -0.917444
v 6.799346 5.479897 -0.436416
v 19.113850 -0.261104 3.607807
v 10.152904 19.085983 0.253852
v 8.993532 9.010060 -0.396230
v 4.454208 1.248867 6.146118
v 10.553975 21.734663 2.228535
v 8.552371 11.150305 -0.680445
v 10.433926 15.520035 -0.507161
v 10.036653 12.815848 -0.450973
v 13.497448 15.520035 -0.507161
v 18.601240 3.149038 1.463959
v 18.535496 1.263159 3.319010
v 10.180877 19.212858 0.267984
v 14.234048 11.534986 -1.265825
v 6.443631 1.587197 1.568489
v 9.847455 13.465082 -0.515516
v 13.894721 12.815848 -0.450973
v 4.397993 1.599976 2.906943
v 12.976489 21.615633 2.137851
v 13.627610 19.587114 0.746117
v 9.697326 11.534986 -1.265825
v 15.444709 10.439051 -0.095231
v 5.330133 3.149038 1.463959
v 10.974075 21.609997 2.336861
v 13.229788 17.582310 -0.103309
v 15.694784 8.409114 -0.041290
v 7.037292 1.966017 0.634449
v 19.256712 0.111260 2.742232
v 18.477715 2.852819 2.219316
v 14.100623 11.385456 -0.482285
v 16.446114 6.127062 0.494484
v 3.563740 0.308373 5.679765
v 8.671179 -0.116909 0.795876
v 3.487484 2.183638 6.236656
v 9.142673 9.227493 -1.125390
v 17.668995 4.108400 -0.013361
v 15.261279 10.523354 -0.114859
v 16.425060 0.265909 1.167816
v 10.303763 19.587114 0.746117
v 18.320143 1.413478 2.760027
v 10.887975 22.658012 3.114754
v 14.083919 13.465082 -0.515516
v 4.935826 0.941367 4.805435
v 4.674665 0.111262 2.742225
v 8.581306 10.753926 -1.384957
v 8.670094 10.523354 -0.114859
v 18.597174 3.019416 2.002789
v 15.805668 7.831599 -1.278543
v 9.222355 9.428511 -0.917444
v 3.701165 0.704054 4.473667
v 8.781232 11.377163 -0.463368
v 6.571874 2.129097 0.446984
v 20.443890 2.183638 6.236656
v 19.734518 1.687159 4.293244
v 8.220834 6.288685 0.063225
v 8.356757 10.103621 -1.304164
v 15.710540 6.288685 0.063225
v 18.681999 1.635376 1.041422
v 5.431985 3.258876 1.215261
v 8.385823 -0.110357 0.842249
v 18.970190 -0.201680 3.270077
v 9.258349 14.440480 -0.806896
v 8.737449 7.720628 -0.958955
v 7.485260 6.127062 0.494484
v 13.124994 22.123230 2.130424
v 5.023018 0.729226 1.631907
v 8.499338 7.895011 -1.324610
v 13.043399 22.658012 3.114754
v 18.841619 2.703785 2.557173
v 9.348117 13.849375 -0.255017
v 10.733065 17.860296 0.452943
v 10.806379 22.123230 2.130424
v 10.958255 20.881037 1.720290
v 17.080296 0.026593 1.232050
v 13.198309 17.860296 0.452943
v 6.670559 2.003652 0.448292
v 6.851078 0.026593 1.232050
v 7.444350 6.391183 -0.910748
v 14.147176 11.997302 -0.811962
v 5.334200 3.019416 2.002789
v 10.809699 19.927635 1.239623
v 7.224655 6.605015 0.378948
v 14.673024 14.440480 -0.806896
v 8.546606 9.286031 -0.186967
v 8.166857 8.095706 0.030807
v 18.478203 1.364893 0.925644
v 17.359501 2.129097 0.446984
v 16.894081 1.966017 0.634449
v 9.291727 13.828433 -0.458594
v 16.323702 8.012681 0.009726
v 9.257155 12.895825 -1.470010
v 6.262378 4.108401 -0.013361
v 17.260815 2.003652 0.448292
v 14.583257 13.849375 -0.255017
v 7.481866 6.685291 -0.928854
v 7.014184 6.224844 0.830678
v 19.420322 1.271149 6.047899
v 10.701586 17.582310 -0.103309
v 14.730310 13.234996 -0.481820
v 7.607672 8.012681 0.009726
v 14.639647 13.828433 -0.458594
v 16.917189 6.224844 0.830678
v 10.472296 19.542381 0.899074
v 13.121675 19.927635 1.239623
v 15.491782 10.269342 -0.285258
v 6.276365 4.638249 1.067153
v 13.459078 19.542381 0.899074
v 15.150142 11.377163 -0.463368
v 8.805848 7.411219 -0.215305
v 16.411263 7.211739 0.337522
v 12.973119 20.881037 1.720290
v 4.929271 1.155772 4.731076
v 15.125525 7.411219 -0.215305
v 8.439591 10.269342 -0.285258
v 16.923759 6.174651 0.950538
v 14.850610 9.160471 -1.223672
v 18.571003 1.167982 1.082245
v 14.595933 13.535323 -0.423170
v 7.007615 6.174651 0.950538
v 20.509434 0.610111 5.447235
v 7.520111 7.211739 0.337522
v 18.647543 -0.056358 2.986067
v 13.344655 21.603756 2.055271
v 17.544472 0.362516 1.022430
v 16.706718 6.605015 0.378948
v 10.692730 16.980558 0.123756
v 4.616247 1.570313 5.757089
v 14.861959 10.099776 -0.414733
v 17.489491 3.598145 1.464104
v 19.634884 1.750531 6.335504
v 15.764517 8.095706 0.030807
v 14.938848 10.513186 -0.392154
v 9.201063 13.234996 -0.481820
v 8.059571 8.187689 0.056336
v 4.196856 1.687159 4.293244
v 5.089755 2.703785 2.557173
v 15.871802 8.187689 0.056336
v 18.014540 3.825897 1.554496
v 8.684659 7.653321 -1.077430
v 18.305418 2.071693 0.607229
v 9.360371 13.163487 -1.474731
v 10.204845 17.206560 0.208672
v 13.238644 16.980558 0.123756
v 10.472800 15.616539 -0.180889
v 13.509076 16.948891 -0.742693
v 14.552288 13.601396 -0.386453
v 14.441019 15.167531 -1.011694
v 5.916833 3.825897 1.554496
v 18.908356 0.729228 1.631906
v 19.071140 1.876741 3.640025
v 9.335441 13.535323 -0.423170
v 14.674218 12.895825 -1.470010
v 16.948341 1.230072 0.471908
v 17.301029 3.858830 -0.306933
v 13.501004 18.902012 0.716203
v 9.592216 14.940609 -0.106656
v 10.956912 20.898508 1.763097
v 12.974462 20.898508 1.763097
v 14.571003 13.163487 -1.474731
v 3.421941 0.610111 5.447235
v 9.379086 13.601396 -0.386453
v 13.458573 15.616539 -0.180889
v 4.296490 1.750531 6.335504
v 10.227572 16.240040 -0.035933
v 13.703801 16.240040 -0.035933
v 9.244818 14.376576 -0.845413
v 5.360473 1.167935 1.082183
v 18.083605 2.647025 0.352121
v 7.112580 5.066835 -0.656431
v 9.069414 10.099776 -0.414733
v 15.193925 7.720628 -0.958955
v 18.471756 0.097089 2.407629
v 9.463311 13.495021 -0.405034
v 17.655008 4.638249 1.067153
v 10.586719 21.603756 2.055271
v 12.956367 21.689522 2.363262
v 20.394588 0.936075 4.803698
v 19.513119 0.179973 3.020175
v 14.752990 13.331882 -1.297522
v 12.957298 21.609997 2.336861
v 5.627987 3.049426 2.023315
v 14.686556 14.376575 -0.845412
v 16.611113 1.756099 0.613883
v 7.143942 5.956575 0.662725
v 6.441882 3.598145 1.464104
v 9.060892 9.896289 -1.438892
v 17.124702 1.995657 0.535681
v 14.073582 12.681245 -0.529612
v 15.246715 7.653321 -1.077430
v 9.178384 13.331882 -1.297522
v 13.726528 17.206560 0.208672
v 16.787432 5.956575 0.662725
v 14.654899 12.800182 -0.075360
v 9.276475 12.800182 -0.075360
v 13.353278 21.569534 1.927529
v 9.161418 13.825135 -1.053556
v 14.769956 13.825135 -1.053556
v 9.509528 11.580405 -1.503720
v 9.279503 9.771537 -0.721977
v 7.917861 7.163050 0.210965
v 10.961061 22.196388 2.573120
v 7.320261 1.756099 0.613883
v 10.650377 22.238483 2.454427
v 10.892178 23.420923 3.808353
v 10.758851 21.120245 1.290019
v 17.099953 2.675125 0.911907
v 17.677809 4.668889 0.538884
v 7.398181 6.817477 0.625983
v 7.118452 6.400540 0.400990
v 13.338916 21.227369 1.880942
v 15.264386 10.638432 -1.462676
v 17.359989 0.546267 1.581281
v 17.170107 5.422621 1.145201
v 13.627095 18.489038 0.465417
v 6.630363 3.858863 -0.306946
v 9.857792 12.681245 -0.529612
v 14.421845 11.580405 -1.503720
v 15.441203 10.520931 -0.249109
v 9.038905 13.303081 -0.970737
v 6.761266 5.422621 1.145201
v 10.430369 18.902012 0.716203
v 8.666987 10.638432 -1.462676
v 13.172523 21.120245 1.290019
v 19.442966 0.132389 2.962264
v 16.013514 7.163050 0.210965
v 13.320806 21.369232 1.934931
v 13.488166 18.825211 0.624072
v 8.657619 0.581431 0.445512
v 9.081662 13.441267 -1.055017
v 14.892468 13.303081 -0.970737
v 16.533192 6.817477 0.625983
v 9.288109 11.661787 -0.434168
v 16.497915 6.858477 0.625321
v 14.150054 17.061398 -0.366681
v 13.039196 23.420923 3.808353
v 17.097952 0.839070 1.409800
v 6.253564 4.668889 0.538884
v 3.477068 0.515158 6.091658
v 6.385800 4.790773 1.297521
v 17.545574 4.790773 1.297521
v 14.468062 13.495021 -0.405034
v 7.433459 6.858477 0.625321
v 13.280996 22.238483 2.454427
v 14.849711 13.441267 -1.055017
v 6.692745 0.183567 1.439588
v 14.643265 11.661787 -0.434168
v 12.970312 22.196388 2.573120
v 10.140827 13.584958 -0.899143
v 10.578095 21.569534 1.927529
v 17.142776 1.941000 0.492835
v 5.068947 2.174009 3.011588
v 18.314529 1.594745 2.678877
v 8.490170 10.520931 -0.249109
v 10.304278 18.489038 0.465417
v 16.845089 3.440421 0.112005
v 18.640173 0.078199 2.406946
v 6.806671 1.995657 0.535681
v 10.443208 18.825211 0.624072
v 13.790546 13.584958 -0.899143
v 18.862427 2.174009 3.011588
v 6.788597 1.941000 0.492835
v 7.343360 6.469662 0.417497
v 10.592458 21.227369 1.880942
v 10.094577 17.723555 -0.547074
v 16.736849 6.486802 -0.674672
v 10.927908 21.277931 1.727410
v 14.247871 14.056978 -0.309638
v 10.610568 21.369232 1.934931
v 18.859999 1.053812 1.391838
v 14.651871 9.771537 -0.721977
v 6.335928 3.291324 -0.059150
v 9.781320 17.061398 -0.366681
v 17.426910 1.032408 1.593272
v 20.565451 1.889877 5.666322
v 9.922124 17.850737 -0.060867
v 5.847769 2.647025 0.352121
v 13.244172 16.969774 -0.004058
v 9.683502 14.056978 -0.309638
v 7.884985 5.052313 0.109586
v 7.086286 3.440421 0.112005
v 15.273754 0.581431 0.445512
v 14.870481 9.896289 -1.438892
v 14.090367 16.217669 -0.015455
v 20.492571 1.202604 5.029323
v 7.996554 6.455534 -0.986533
v 9.841006 16.217669 -0.015455
v 16.046389 5.052313 0.109586
v 19.815121 -0.024812 4.041015
v 16.664454 6.585782 -0.744284
v 3.365922 1.889877 5.666322
v 18.230217 3.367290 1.808344
v 5.998147 2.280785 2.075810
v 6.831420 2.675125 0.911907
v 16.917757 1.297740 0.460416
v 14.239666 13.177827 -1.509607
v 5.071427 1.053903 1.391738
v 18.242098 3.256381 1.912909
v 14.333296 14.697336 -0.220791
v 16.812922 6.400540 0.400990
v 10.417689 15.114435 -0.427303
v 13.003466 21.277931 1.727410
v 19.477165 1.248867 6.146117
v 9.658448 16.010851 -0.886899
v 7.314982 4.136586 -0.231890
v 4.418488 0.180120 3.019583
v 4.002015 0.425139 6.269318
v 16.616390 4.136586 -0.231890
v 17.588680 2.206002 0.288502
v 4.488509 0.132276 2.962257
v 10.930037 22.143427 2.643266
v 5.701158 3.367290 1.808344
v 17.537767 0.170674 1.206032
v 18.960924 2.157860 3.097106
v 13.001337 22.143427 2.643266
v 7.595378 0.380515 1.128501
v 10.256024 17.899639 0.449663
v 8.925030 0.336308 0.485925
v 8.281352 8.934569 -0.069174
v 13.583726 19.921883 1.285655
v 13.836797 17.723555 -0.547074
v 15.006344 0.336308 0.485925
v 13.513684 15.114435 -0.427303
v 5.489010 0.370898 1.550353
v 10.440150 14.949923 -0.610335
v 6.760246 4.004423 1.172431
v 13.491223 14.949923 -0.610335
v 13.053364 20.171288 0.934267
v 4.066115 0.050081 4.014486
v 5.689276 3.256381 1.912909
v 4.830055 1.349552 5.008007
v 16.251354 0.368399 1.098338
v 9.059513 11.643066 -0.350988
v 8.775493 0.410201 0.454832
v 10.347648 19.921883 1.285655
v 10.687201 16.969774 -0.004058
v 13.675349 17.899639 0.449663
v 18.442364 0.370900 1.550352
v 3.438841 1.202568 5.029221
v 4.084620 0.104812 3.857759
v 15.155881 0.410201 0.454832
v 19.876566 1.726229 4.581528
v 10.887485 23.343306 3.928291
v 7.651418 8.319110 -0.393248
v 6.902969 5.544282 -0.552222
v 9.691708 13.177827 -1.509607
v 10.736981 22.744268 3.173152
v 13.164639 19.883633 1.131838
v 7.502601 1.221108 0.964293
v 14.754283 9.846429 -1.347215
v 4.054808 1.726229 4.581528
v 6.342693 2.206002 0.288502
v 17.076403 3.060130 1.018095
v 17.171127 4.004423 1.172431
v 14.871861 11.643066 -0.350988
v 10.783016 18.833733 0.415862
v 19.929359 0.425139 6.269318
v 10.472200 14.692924 -0.337573
v 13.459173 14.692924 -0.337573
v 13.303885 19.533613 0.213678
v 13.386879 19.796032 1.036880
v 17.221205 2.391153 0.513756
v 10.544495 19.796032 1.036880
v 15.255509 7.871129 -0.218809
v 13.364394 21.692484 2.114130
v 13.194392 22.744268 3.173152
v 16.279957 8.319110 -0.393248
v 17.715796 4.534652 0.899223
v 10.566979 21.692484 2.114130
v 7.157335 6.682116 -0.475796
v 18.104048 0.863595 2.471587
v 7.896425 6.114300 -0.888678
v 10.627489 19.533613 0.213678
v 13.148357 18.833733 0.415862
v 8.236589 8.409114 -0.041290
v 15.796217 9.621383 -1.137273
v 10.921311 21.950304 2.405251
v 10.766735 19.883633 1.131838
v 15.194263 7.883281 -0.261467
v 15.512780 7.810346 -1.323733
v 6.215578 4.534652 0.899223
v 17.111292 2.749185 0.996012
v 17.595444 3.291325 -0.059150
v 10.878010 20.171288 0.934267
v 13.043889 23.343306 3.928291
v 16.588013 6.469662 0.417497
v 16.954704 6.280869 0.328840
v 16.118038 8.148822 0.269059
v 8.675865 7.871128 -0.218809
v 7.609908 6.334343 0.412302
v 4.071755 0.794069 6.482637
v 16.321466 6.334343 0.412302
v 6.710168 2.391153 0.513756
v 4.911245 2.044883 3.287446
v 6.976670 6.280869 0.328840
v 4.594846 1.359658 5.868768
v 7.813336 8.148822 0.269059
v 8.737110 7.883281 -0.261467
v 14.272925 16.010851 -0.886899
v 5.534212 0.132880 2.305372
v 19.020128 2.044883 3.287446
v 16.560118 6.163405 -0.868064
v 15.400651 7.279913 -0.223216
v 6.854971 3.060130 1.018095
v 19.569321 0.454916 2.860166
v 5.772583 0.742659 2.551487
v 16.085558 8.141026 0.248341
v 7.845816 8.141026 0.248341
v 5.699403 0.224747 2.066389
v 20.454306 0.515158 6.091658
v 5.715584 0.955572 2.680995
v 5.194647 2.346869 2.734679
v 16.727705 4.519842 -0.523742
v 9.986625 14.474281 -0.366319
v 18.229744 3.649415 0.898390
v 16.551586 6.896395 0.785209
v 17.509769 3.700244 -0.168723
v 17.554882 3.043803 -0.013188
v 13.944749 14.474281 -0.366319
v 16.216482 4.722448 0.168902
v 10.173214 18.040844 -0.452251
v 10.560862 15.705797 -0.260911
v 5.612965 3.252944 1.967138
v 16.428982 5.245051 0.564320
v 10.840884 20.593554 1.393191
v 6.820081 2.749185 0.996012
v 6.376492 3.043803 -0.013188
v 9.376202 13.233649 -0.378376
v 14.555172 13.233649 -0.378376
v 5.003719 2.040951 3.246192
v 8.530723 7.279913 -0.223216
v 19.859617 0.794069 6.482637
v 10.336385 20.103722 1.260279
v 15.068432 11.657671 -0.004864
v 9.534414 15.692412 -0.512077
v 8.138065 7.689864 0.074646
v 13.000663 22.454897 2.906251
v 7.502393 5.245051 0.564320
v 14.901142 8.585862 -0.540981
v 9.030231 8.585862 -0.540981
v 5.964196 3.848003 1.457028
v 7.379786 6.896395 0.785209
v 20.032000 0.715464 3.889485
v 12.969987 22.465700 2.863475
v 18.227884 3.423699 1.750703
v 14.991047 11.662865 -0.092915
v 16.476475 6.377738 -0.915710
v 5.703490 3.423699 1.750703
v 4.554044 1.355034 5.960027
v 10.930711 22.454897 2.906251
v 14.396959 15.692412 -0.512077
v 7.203668 4.519842 -0.523742
v 13.370512 15.705797 -0.260911
v 10.914845 22.069054 2.481039
v 10.740824 22.829134 2.967469
v 14.076097 15.192714 -1.247714
v 15.793308 7.689864 0.074646
v 13.855628 18.601450 0.194288
v 10.959620 21.829281 2.351723
v 10.961387 22.465700 2.863475
v 7.714891 4.722448 0.168902
v 3.682901 1.173806 4.534419
v 10.507716 20.267693 1.346452
v 13.010062 21.950304 2.405251
v 18.736727 2.346869 2.734679
v 13.090489 20.593554 1.393191
v 10.075746 18.601450 0.194288
v 10.986946 22.421030 2.778009
v 13.423657 20.267693 1.346452
v 9.078255 12.357795 -0.423435
v 15.910815 9.492190 -0.960308
v 6.380663 0.852611 1.710749
v 13.190550 22.829134 2.967469
v 13.594989 20.103722 1.260279
v 15.359838 10.322261 0.085261
v 17.967176 3.848003 1.457028
v 9.693221 14.494226 -1.344516
v 10.478937 15.619897 -0.259562
v 10.174167 14.468645 -0.456799
v 7.034020 5.712565 0.660225
v 8.428300 10.594980 -1.264286
v 9.291636 11.045008 -0.509185
v 16.958958 0.176782 1.337103
v 8.074091 9.554984 -1.057778
v 6.153218 1.024896 0.722085
v 15.503074 10.594980 -1.264286
v 13.016529 22.069054 2.481039
v 6.421604 3.700252 -0.168726
v 15.480826 9.528906 -0.186229
v 7.216666 7.005090 -0.023206
v 14.853119 12.357795 -0.423435
v 19.181564 -0.280311 3.973570
v 13.757207 14.468645 -0.456799
v 16.897354 5.712565 0.660225
v 14.220961 12.004719 -0.638054
v 17.059240 5.453020 0.886887
v 13.078251 17.933935 0.461401
v 14.302795 12.785546 -0.457848
v 10.656330 17.187973 -0.338361
v 9.623989 11.590149 -0.486254
v 14.639738 11.045008 -0.509185
v 8.984037 8.634093 -0.958737
v 10.853123 17.933935 0.461401
v 9.602027 13.984430 -0.260682
v 13.452436 15.619897 -0.259562
v 18.198784 1.509822 2.534514
v 7.175667 5.681841 0.662393
v 6.872133 5.453020 0.886887
v 7.018675 6.520809 0.059568
v 14.307384 11.590149 -0.486254
v 6.158068 3.940049 1.418417
v 14.329347 13.984430 -0.260682
v 7.272909 1.450762 0.479214
v 13.484761 15.676537 -0.806182
v 8.526351 10.003234 -1.425515
v 6.285112 4.282919 1.413949
v 16.327244 5.185014 0.465038
v 14.947336 8.634093 -0.958737
v 12.944427 22.421030 2.778009
v 10.062022 13.207037 -0.678393
v 8.701740 11.593545 -0.640409
v 16.755707 5.681841 0.662393
v 15.229633 11.593545 -0.640409
v 17.542395 2.199899 0.309569
v 14.045468 12.467604 -0.901217
v 6.388978 2.199899 0.309569
v 17.773306 3.940049 1.418417
v 10.446612 15.676537 -0.806182
v 13.758160 18.040844 -0.452251
v 14.826116 9.069557 -0.802464
v 8.450547 9.528906 -0.186229
v 18.123182 3.809151 1.546955
v 15.384768 9.286031 -0.186967
v 6.167439 3.060995 1.784004
v 13.747005 17.674652 0.299058
v 9.247424 10.078016 -0.464582
v 10.846030 20.772581 1.551505
v 18.312313 3.396596 0.882632
v 14.683949 10.078016 -0.464582
v 6.305630 4.237631 1.339134
v 13.275044 17.187960 -0.338363
v 15.359219 10.390174 0.121985
v 6.513134 5.102041 0.084555
v 10.184369 17.674652 0.299058
v 19.012329 -0.147588 3.071207
v 3.873545 1.254830 4.197873
v 6.283682 4.153614 1.385806
v 14.781865 11.878179 -0.359250
v 9.149508 11.878179 -0.359250
v 14.020427 12.577088 -0.811863
v 20.584505 1.000813 5.352970
v 9.628578 12.785546 -0.457848
v 9.970202 16.719835 0.120631
v 16.805960 1.848419 0.849108
v 7.973083 1.282038 0.513434
v 7.289553 6.315075 0.477016
v 14.848644 8.817159 -0.554701
v 8.329343 0.426750 0.865085
v 9.710413 12.004719 -0.638054
v 13.961171 16.719835 0.120631
v 13.423436 16.271904 -0.746428
v 15.168045 11.500766 0.047292
v 13.638551 18.999111 -0.067046
v 8.957666 11.976127 -0.270570
v 5.249443 1.635414 1.041340
v 5.808191 3.809151 1.546955
v 10.507937 16.271904 -0.746428
v 7.125423 1.848412 0.849105
v 14.092806 16.830429 -0.031544
v 7.950488 9.024526 -0.293258
v 10.808145 20.667202 1.475448
v 15.980886 9.024526 -0.293258
v 13.869351 13.207037 -0.678393
v 20.624353 1.438806 5.813956
v 15.602031 0.426750 0.865085
v 7.503907 5.631232 -0.820646
v 16.658464 1.450762 0.479214
v 4.600545 1.659649 2.144661
v 9.118427 11.957315 -0.341672
v 15.568875 6.327727 -0.270577
v 7.185194 3.605080 0.585696
v 19.438578 1.666034 2.479285
v 18.989536 1.828736 3.664302
v 19.209888 1.625090 4.963671
v 9.885905 12.467604 -0.901217
v 15.494311 6.802029 -0.701606
v 8.956081 12.090303 -0.382132
v 14.009250 17.850737 -0.060867
v 16.641821 6.315075 0.477016
v 6.899977 1.786053 1.102036
v 8.240943 1.061215 0.470602
v 13.085343 20.772581 1.551505
v 6.498882 0.209282 1.108747
v 8.809826 11.496634 0.079582
v 18.932356 1.762242 3.700730
v 13.123229 20.667202 1.475448
v 14.973707 11.976127 -0.270570
v 3.307021 1.438806 5.813956
v 9.910947 12.577088 -0.811863
v 14.975292 12.090303 -0.382132
v 8.799737 10.062722 -0.331363
v 15.958290 1.282038 0.513434
v 15.131637 10.062722 -0.331363
v 8.571536 10.322261 0.085261
v 6.516842 5.000785 -0.040720
v 13.465247 16.690594 0.024113
v 15.690431 1.061215 0.470602
v 11.004496 23.012093 3.340255
v 3.346869 1.000813 5.352970
v 6.591061 4.867882 1.008795
v 10.495703 16.117146 -0.179120
v 8.940327 11.662865 -0.092915
v 14.857220 8.902424 -0.617016
v 12.926878 23.012093 3.340255
v 10.370197 17.123003 0.185157
v 10.466126 16.690594 0.024113
v 9.105258 9.069557 -0.802464
v 16.952066 2.665690 0.549194
v 9.838568 16.830429 -0.031544
v 19.315126 1.570313 5.757088
v 7.218068 6.196743 0.579995
v 3.643518 2.479126 6.077154
v 10.223117 18.897127 0.484629
v 7.449533 4.040198 0.286918
v 9.082729 8.817159 -0.554701
v 6.979307 2.665690 0.549194
v 8.572155 10.390174 0.121985
v 7.275652 3.556256 0.419136
v 15.398208 10.351787 0.151607
v 10.264115 18.773090 0.492921
v 17.646261 4.282919 1.413949
v 16.713305 6.196743 0.579995
v 10.431095 17.195732 0.181459
v 8.533166 10.351787 0.151607
v 17.858229 4.139114 1.396773
v 13.708257 18.897127 0.484629
v 6.073145 4.139114 1.396773
v 3.928350 0.452851 3.878916
v 10.512093 17.194265 0.162615
v 10.732141 22.654623 2.988251
v 20.248478 1.173810 4.534429
v 6.720536 2.193460 0.664216
v 13.199233 22.654623 2.988251
v 17.625744 4.237631 1.339134
v 14.812946 11.957315 -0.341672
v 17.359951 3.538869 1.381555
v 5.557786 1.056799 3.019331
v 16.481840 4.040198 0.286918
v 19.821703 1.257346 6.538812
v 5.118104 0.745650 4.299682
v 3.646029 0.522652 6.315949
v 17.210838 2.193460 0.664216
v 12.971754 21.829281 2.351723
v 14.257630 11.285878 -1.145849
v 8.763329 11.500766 0.047292
v 17.647692 4.153614 1.385806
v 8.816112 12.176507 -0.738337
v 5.653874 3.605727 0.998756
v 19.214338 -0.276946 3.721085
v 5.580077 1.227243 2.900576
v 9.074154 8.902424 -0.617016
v 14.155177 15.679656 0.196157
v 10.292823 18.999111 -0.067046
v 17.763935 3.060995 1.784004
v 6.571422 3.538869 1.381555
v 7.711874 6.704310 0.329442
v 10.684128 22.282104 2.867636
v 3.385155 1.338887 5.199924
v 15.304617 9.171412 -1.432636
v 8.362498 6.327727 -0.270577
v 14.003112 15.322998 -0.183632
v 10.615586 22.318171 2.841285
v 15.170499 11.532035 0.038142
v 17.340313 4.867882 1.008795
v 13.247246 22.282104 2.867636
v 16.746180 3.605080 0.585696
v 14.464728 13.031142 -0.383392
v 4.754141 -0.267876 4.093102
v 9.432137 10.498308 -0.736555
v 9.466645 13.031142 -0.383392
v 14.499237 10.498308 -0.736555
v 19.665409 2.149256 6.118911
v 4.262736 0.655675 6.257626
v 13.561176 17.123003 0.185157
v 8.626755 9.171412 -1.432636
v 3.486102 2.282883 5.765811
v 13.315787 22.318171 2.841285
v 8.760875 11.532035 0.038142
v 16.219500 6.704310 0.329442
v 8.371300 7.099527 -1.097085
v 20.285345 0.522652 6.315949
v 16.850954 3.640883 -0.081054
v 13.500278 17.195732 0.181459
v 9.776196 15.679656 0.196157
v 16.294144 6.616146 0.362339
v 20.184292 0.211580 5.972785
v 19.668638 0.655675 6.257626
v 8.303500 7.198426 -1.174043
v 8.849283 11.962252 -1.341850
v 18.563848 2.399976 2.577393
v 7.080420 3.640883 -0.081054
v 10.460001 18.928106 0.744334
v 15.115262 12.176507 -0.738337
v 13.419281 17.194265 0.162615
v 17.596504 4.270178 1.242730
v 19.337240 -0.282418 3.888553
v 6.768941 1.628080 0.425511
v 20.287855 2.479126 6.077154
v 18.368164 0.178419 2.030489
v 5.445960 1.827788 0.812339
v 19.469206 1.856814 5.976019
v 10.252267 15.600140 -1.075741
v 20.445272 2.282883 5.765811
v 6.334868 4.270178 1.242730
v 15.082090 11.962252 -1.341850
v 4.492795 1.666033 2.479285
v 20.011299 1.327604 4.168461
v 16.941454 6.464654 -0.003594
v 3.747082 0.211580 5.972785
v 4.109670 1.257346 6.538812
v 8.757082 10.288675 -0.269708
v 4.126327 1.355347 3.617109
v 9.454858 9.809034 -0.467056
v 14.179115 11.898353 -1.302910
v 8.187204 8.834507 -0.085360
v 14.636695 13.215605 -0.365877
v 15.174292 10.288675 -0.269708
v 10.273170 16.045240 -1.007795
v 9.673743 11.285878 -1.145849
v 7.328639 7.076538 0.324293
v 20.546219 1.338887 5.199924
v 13.338117 19.174395 0.012287
v 19.805050 1.355348 3.617123
v 17.040422 6.042883 0.600951
v 18.977648 -0.133377 4.172421
v 13.679102 15.600184 -1.075732
v 3.710008 0.399400 6.232173
v 6.890952 6.042883 0.600951
v 18.085384 0.527217 1.143255
v 13.471373 18.928106 0.744334
v 13.658220 16.045191 -1.007812
v 13.624838 18.637487 0.489363
v 18.583061 2.966667 1.131693
v 13.702044 18.755821 0.453646
v 14.136174 15.623976 -0.094824
v 14.176042 15.579539 -0.126990
v 9.928262 15.322998 -0.183632
v 9.294679 13.215605 -0.365877
v 16.602736 7.076536 0.324297
v 9.029482 10.788143 -0.408732
v 10.593257 19.174395 0.012287
v 18.485304 2.245478 2.594346
v 20.221365 0.399400 6.232173
v 14.901892 10.788143 -0.408732
v 9.795199 15.623976 -0.094824
v 10.999240 22.788473 3.185311
v 7.623274 -0.040809 0.909669
v 5.367525 2.399976 2.577393
v 19.106026 1.489085 4.778728
v 17.220146 3.120031 -0.023442
v 18.039536 1.526302 2.307957
v 7.637230 6.616146 0.362339
v 15.019537 11.992687 -0.339575
v 16.655722 3.556256 0.419136
v 5.348312 2.966667 1.131693
v 9.726753 16.432257 -0.229863
v 9.755332 15.579539 -0.126990
v 4.462167 1.856814 5.976019
v 6.711227 3.120031 -0.023442
v 6.585178 2.102355 1.315238
v 19.276085 1.931052 3.352658
v 4.182435 0.885884 3.106178
v 5.359225 2.587392 2.457375
v 9.328400 12.814465 -0.242973
v 15.793353 9.893730 -1.036782
v 18.572149 2.587392 2.457375
v 14.476516 9.809034 -0.467056
v 9.752258 11.898353 -1.302910
v 8.010113 6.235207 0.169294
v 6.804441 3.112439 0.037032
v 17.933699 2.280373 2.076247
v 7.604131 5.185014 0.465038
v 17.048506 6.031755 -0.295395
v 9.349020 9.898503 -0.814005
v 17.126932 3.112439 0.037032
v 14.602974 12.814465 -0.242973
v 14.520979 11.083166 -0.592485
v 4.265964 2.149256 6.118911
v 8.045661 5.142054 0.052532
v 8.437062 6.802029 -0.701606
v 7.935754 7.641895 0.155860
v 7.973015 6.129063 0.174687
v 14.582354 9.898503 -0.814005
v 9.751721 11.388617 -0.803177
v 5.446070 2.245478 2.594346
v 14.204620 16.432257 -0.229863
v 10.213123 16.935843 -0.833367
v 13.929919 15.154572 -0.212847
v 18.981226 2.484657 2.227853
v 14.619418 12.766428 -0.253954
v 15.405023 10.003234 -1.425515
v 4.517427 1.845221 5.019760
v 14.373523 14.590908 -0.317115
v 8.972897 9.304205 -0.420562
v 14.958477 9.304205 -0.420562
v 9.410395 11.083166 -0.592485
v 4.417238 -0.179668 4.783391
v 10.625617 17.081266 -0.454964
v 15.509872 6.920035 -0.230652
v 4.546014 1.844177 5.190781
v 8.517140 8.544388 -1.385475
v 9.625132 15.437289 -1.073496
v 15.921261 6.235207 0.169294
v 10.624914 16.899542 -0.450764
v 18.676826 2.946342 1.992492
v 13.276926 17.306477 -0.362761
v 10.136964 16.033918 -0.049244
v 19.514135 -0.179668 4.783391
v 13.225671 18.211361 0.462047
v 5.495093 0.119190 2.833755
v 9.311955 12.766428 -0.253954
v 5.403389 0.176035 2.071273
v 15.132532 7.655328 -0.251560
v 10.672379 21.580301 2.260754
v 6.842312 2.478806 0.708838
v 10.705703 18.211361 0.462047
v 4.655288 1.931052 3.352658
v 10.974119 23.407574 3.854814
v 10.543961 21.600260 2.274399
v 17.013758 1.876755 1.037280
v 13.258994 21.580301 2.260754
v 19.235289 1.941457 3.400101
v 14.210312 15.706246 0.124247
v 8.421501 6.920035 -0.230652
v 4.696085 1.941457 3.400101
v 4.230267 2.230118 5.843744
v 17.717861 2.232719 0.266256
v 15.213665 7.624492 -0.482193
v 14.306259 15.437209 -1.073507
v 17.089062 2.478806 0.708838
v 12.957254 23.407574 3.854814
v 8.911837 11.992687 -0.339575
v 10.669937 18.374306 0.445105
v 7.846391 7.908280 0.284596
v 8.207267 7.853270 -1.304299
v 13.306458 16.899542 -0.450757
v 8.183146 0.534706 0.449888
v 13.387413 21.600260 2.274399
v 9.721062 15.706246 0.124247
v 15.541409 6.555225 -0.018011
v 8.061815 0.341457 0.520050
v 16.822149 4.415281 0.893592
v 10.001454 15.154572 -0.212847
v 15.958359 6.129063 0.174687
v 16.308100 -0.040809 0.909669
v 16.974989 4.022834 -0.389543
v 19.413946 1.845221 5.019760
v 13.804144 17.132616 0.219299
v 19.385361 1.844177 5.190780
v 16.033117 6.148374 0.241505
v 13.718250 16.935843 -0.833367
v 6.382840 0.134577 1.275221
v 13.275243 22.153875 2.245901
v 10.656131 22.153875 2.245901
v 6.930302 0.639235 1.388213
v 7.626092 6.642773 -1.001312
v 6.723680 0.047931 1.253796
v 16.648329 3.617651 0.340464
v 17.554197 0.117734 1.322024
v 13.900470 14.426505 -1.322585
v 15.995620 7.641895 0.155860
v 15.414241 8.544353 -1.385472
v 6.059345 0.447002 1.861605
v 17.207693 0.047931 1.253796
v 13.261436 18.374306 0.445105
v 9.799450 11.418397 -0.474532
v 15.872462 1.060959 0.704817
v 13.291714 22.149126 2.359792
v 8.389964 6.555225 -0.018011
v 10.127230 17.132616 0.219299
v 4.721484 1.625090 4.963671
v 8.001477 0.249942 0.571182
v 10.030904 14.426505 -1.322585
v 9.372605 13.519991 -0.396534
v 5.768193 0.464470 2.445036
v 8.058907 1.060961 0.704820
v 18.362370 2.368978 0.638641
v 9.355770 9.965189 -1.041780
v 13.727451 14.086093 -0.436241
v 7.898255 6.148374 0.241505
v 10.639660 22.149126 2.359792
v 15.885713 5.142054 0.052532
v 6.956415 4.022883 -0.389559
v 16.084984 7.908280 0.284596
v 7.598131 7.738338 0.124784
v 4.791997 -0.224821 3.377779
v 14.558768 13.519991 -0.396534
v 10.499331 21.142813 1.756595
v 14.126266 17.089718 -0.153796
v 4.436954 1.780904 4.252384
v 8.717709 7.624492 -0.482193
v 13.794410 16.033918 -0.049244
v 17.347086 5.205627 0.801211
v 5.565085 0.983459 1.023614
v 10.842960 19.983521 1.290778
v 18.683546 2.668444 2.393111
v 13.088413 19.983521 1.290778
v 18.821251 2.674753 2.234072
v 8.827090 11.348488 -0.417593
v 14.131924 11.418397 -0.474532
v 5.247827 2.668444 2.393111
v 5.243276 -0.090257 3.169626
v 13.432042 21.142813 1.756595
v 18.407747 1.148612 0.966511
v 16.765652 0.335377 0.753306
v 19.701107 2.230118 5.843744
v 10.266544 18.599428 0.457357
v 10.798591 19.769663 0.486068
v 16.601313 5.894615 -0.837084
v 13.132783 19.769663 0.486068
v 17.022345 0.036747 1.136750
v 8.222134 6.073340 -0.050458
v 19.494421 1.780904 4.252384
v 12.932134 22.788473 3.185311
v 10.886154 19.014479 0.758559
v 9.746963 15.119515 -0.138991
v 13.317541 22.016884 2.220055
v 4.566254 1.789991 4.469670
v 12.955137 22.255589 2.859620
v 5.254547 2.946342 1.992492
v 10.096378 13.446314 -1.176240
v 6.909028 0.036747 1.136750
v 15.104283 11.348488 -0.417593
v 9.636913 12.533751 -0.520702
v 14.294460 12.533751 -0.520702
v 13.435671 16.117146 -0.179120
v 6.826990 0.318536 1.423026
v 9.805108 17.089718 -0.153796
v 13.467888 16.005163 -0.112366
v 13.834995 13.446314 -1.176240
v 6.584287 5.205627 0.801211
v 14.050955 16.000782 0.036439
v 13.045219 19.014479 0.758559
v 9.179332 10.977114 -1.547935
v 10.976236 22.255589 2.859620
v 8.798841 7.655328 -0.251560
v 20.405766 2.276681 6.249627
v 14.752042 10.977114 -1.547935
v 10.463486 16.005163 -0.112366
v 9.880416 16.000795 0.036436
v 9.998998 13.244850 -0.593653
v 7.109223 4.415277 0.893593
v 15.709240 6.073340 -0.050458
v 13.932376 13.244850 -0.593653
v 9.456548 10.200278 -0.627545
v 6.213512 2.232719 0.266256
v 19.004984 -0.244229 3.766288
v 4.950147 2.484657 2.227853
v 10.203922 14.086093 -0.436241
v 9.370784 10.558873 -0.606071
v 3.629065 0.898361 6.509257
v 10.138207 18.554548 -0.184027
v 10.362757 15.959031 -0.079296
v 15.669186 10.023095 -0.503284
v 13.594815 15.238038 -0.338401
v 8.430093 10.896891 -1.093072
v 14.575603 9.965189 -1.041780
v 10.613832 22.016884 2.220055
v 19.456551 0.961852 2.337932
v 10.034950 13.459295 -1.295609
v 16.372265 7.630068 0.072821
v 9.557851 14.590908 -0.317115
v 7.349340 6.858674 0.794351
v 16.217123 4.854197 -0.252507
v 7.553510 7.844879 -0.002316
v 13.896423 13.459295 -1.295609
v 17.430904 4.317716 1.193908
v 13.165286 21.336243 1.959129
v 5.110123 2.674753 2.234072
v 7.283044 3.617651 0.340464
v 7.866463 8.949170 -0.884933
v 10.336558 15.238038 -0.338401
v 16.722525 3.523366 0.240168
v 15.313650 7.493953 -1.074319
v 15.501281 10.896891 -1.093072
v 13.568617 15.959031 -0.079296
v 5.569005 2.368978 0.638641
v 15.960758 8.484078 -0.062232
v 16.582033 6.858674 0.794351
v 13.339762 22.137274 2.806683
v 8.262188 10.023095 -0.503284
v 5.417063 2.142942 0.801873
v 10.830690 19.618448 0.484742
v 13.338302 15.794086 -0.227201
v 17.872028 0.447002 1.861605
v 16.312336 7.576247 0.185223
v 18.514311 2.142942 0.801873
v 14.022479 16.851515 0.275423
v 18.865311 1.115497 4.295553
v 13.100683 19.618448 0.484742
v 13.165356 21.210548 1.909797
v 14.610759 9.817159 -0.630782
v 16.493147 5.725935 -0.841610
v 18.485355 1.827577 0.812315
v 19.754122 0.868462 3.120089
v 14.605507 13.042551 -0.279627
v 16.104700 0.192249 1.061118
v 13.793166 18.554548 -0.184027
v 20.302309 0.898361 6.509257
v 15.905418 8.650424 -0.124084
v 9.320615 9.817159 -0.630782
v 6.500470 4.317716 1.193908
v 10.766088 21.336243 1.959129
v 13.403542 16.904755 0.178576
v 6.894204 3.655957 1.070372
v 20.105141 2.462851 5.855216
v 10.766018 21.210548 1.909797
v 5.463239 1.075602 1.046846
v 3.525608 2.276681 6.249627
v 18.073200 1.231805 2.405537
v 8.617723 7.493953 -1.074319
v 16.238420 8.470242 -0.509865
v 7.208848 3.523366 0.240168
v 7.600579 4.122386 0.272061
v 9.897865 17.757322 -0.192949
v 16.151634 8.156643 0.257244
v 9.380727 14.723112 -0.552534
v 10.336879 20.073008 0.758365
v 6.032074 2.328229 0.290865
v 9.185370 10.223438 -1.432034
v 10.593072 15.794086 -0.227201
v 10.718469 18.629490 -0.069207
v 16.613508 4.531191 0.682779
v 13.546180 19.173338 0.852315
v 16.330795 4.122386 0.272061
v 10.527832 16.904755 0.178576
v 14.033508 17.757322 -0.192949
v 3.365944 0.712865 5.850303
v 9.483123 11.767946 -0.484545
v 16.565643 6.640672 0.420537
v 7.970615 8.484078 -0.062232
v 14.448251 11.767946 -0.484545
v 7.365731 6.640672 0.420537
v 17.250153 5.460041 0.819841
v 17.037170 3.655957 1.070372
v 14.746003 10.223438 -1.432034
v 10.567672 15.753866 -0.284176
v 7.714252 4.854197 -0.252507
v 10.385194 19.173338 0.852315
v 10.422297 16.948891 -0.742693
v 14.550647 14.723112 -0.552534
v 13.363702 15.753866 -0.284176
v 13.924302 13.635324 -1.346101
v 7.317866 4.531191 0.682779
v 5.748569 1.159711 2.593987
v 10.007071 13.635324 -1.346101
v 8.025955 8.650424 -0.124084
v 9.908895 16.851515 0.275423
v 16.547203 7.592489 -0.283376
v 4.788981 -0.138522 4.520123
v 4.551051 0.169453 5.469979
v 20.565430 0.712865 5.850303
v 18.547825 2.946051 1.040157
v 9.986191 17.821215 0.117139
v 10.761766 21.843304 1.854503
v 15.414485 -0.120577 0.806254
v 15.161777 11.619886 -0.131646
v 7.619038 7.576247 0.185223
v 13.647202 14.036134 -0.454875
v 13.169607 21.843304 1.854503
v 7.403586 5.937923 -0.866921
v 6.044116 3.708590 1.567749
v 15.833547 5.822284 -0.282987
v 18.212387 3.452346 0.709874
v 14.629654 11.335984 -0.469398
v 17.018349 1.569053 0.438120
v 7.218770 3.700763 0.146831
v 8.769597 11.619886 -0.131646
v 9.325867 13.042551 -0.279627
v 14.474826 10.200278 -0.627545
v 8.516889 -0.120577 0.806254
v 9.823638 15.441860 -0.176966
v 17.887257 3.708590 1.567749
v 8.097827 5.822284 -0.282987
v 9.301720 11.335984 -0.469398
v 18.163179 0.464470 2.445036
v 16.712605 3.700763 0.146831
v 8.234460 9.497612 -0.129574
v 10.697090 17.783506 0.111915
v 10.591612 22.137274 2.806683
v 8.413678 10.141878 -0.348456
v 3.826232 2.462851 5.855216
v 6.970054 6.175156 0.955033
v 14.560590 10.558873 -0.606071
v 7.254581 3.412506 0.453516
v 16.676792 3.412506 0.453516
v 16.488014 7.094196 0.487221
v 15.540203 6.855138 -0.127960
v 19.380323 0.169453 5.469979
v 8.191547 9.990643 -0.597973
v 15.739826 9.990643 -0.597973
v 16.376003 7.296344 0.273288
v 13.594495 20.073008 0.758365
v 13.547242 18.124390 0.457607
v 14.107736 15.441860 -0.176966
v 7.009353 6.141164 0.966908
v 6.681221 5.460041 0.819841
v 14.489091 10.364739 -1.059264
v 18.988237 2.293833 2.967519
v 8.877364 9.074124 -0.337443
v 7.009016 5.935540 0.748936
v 10.284171 14.036134 -0.454875
v 16.534498 7.519468 -0.098313
v 13.234283 17.783506 0.111915
v 13.755570 19.015610 0.405170
v 9.499995 14.868989 -0.322781
v 4.943137 2.293833 2.967519
v 5.383548 2.946051 1.040157
v 13.675101 18.143770 0.487587
v 16.801144 6.359226 -0.626431
v 8.391171 6.855138 -0.127960
v 7.779739 8.156643 0.257244
v 10.384131 18.124390 0.457607
v 10.694359 22.828787 3.281075
v 10.256272 18.143770 0.487587
v 13.043686 19.204868 0.625638
v 14.431378 14.868989 -0.322781
v 15.053544 11.804963 -0.127827
v 13.237015 22.828787 3.281075
v 13.849603 18.245335 0.322568
v 13.068689 20.718235 1.427245
v 10.081771 18.245335 0.322568
v 7.811395 0.123945 1.062482
v 14.685680 12.672162 -0.249537
v 15.662398 7.458931 -1.253083
v 20.225168 2.372941 5.673043
v 10.336923 17.964783 0.432828
v 14.774107 13.867683 -1.005074
v 10.887688 19.204868 0.625638
v 16.458889 7.642035 -0.050673
v 15.517695 10.141878 -0.348456
v 10.175803 19.015610 0.405170
v 13.167354 21.665964 2.335456
v 19.270920 1.973926 3.224864
v 4.863100 1.784945 3.880260
v 5.196561 2.654294 2.437505
v 18.421318 3.064196 2.027748
v 9.442283 10.364739 -1.059264
v 8.877830 11.804963 -0.127827
v 16.961319 6.175156 0.955033
v 15.312019 8.385665 -0.248248
v 13.594451 17.964783 0.432828
v 16.922020 6.141164 0.966908
v 8.619354 8.385665 -0.248248
v 18.236759 0.224179 2.142632
v 15.929892 0.249941 0.571182
v 8.179914 8.367754 -1.318864
v 18.377657 1.847699 2.667076
v 10.426699 18.287369 -0.379797
v 20.302759 0.769204 6.456749
v 10.764020 21.665964 2.335456
v 9.245693 12.672162 -0.249537
v 10.843646 20.364141 1.301173
v 5.079058 2.637850 2.613678
v 15.773204 0.240892 0.544136
v 5.041776 -0.202615 3.451569
v 14.521132 10.625974 -0.643206
v 15.398994 11.323440 -0.936136
v 18.734812 2.654294 2.437505
v 18.852316 2.637850 2.613678
v 10.142811 17.829618 0.408857
v 13.153061 18.373407 0.187640
v 9.157267 13.867683 -1.005074
v 10.115325 12.863644 -0.669681
v 7.528747 8.008718 -0.443752
v 10.862684 20.718235 1.427245
v 3.692521 1.102038 4.488802
v 5.038791 2.656104 2.566476
v 13.825870 17.859257 0.388209
v 4.660454 1.973926 3.224864
v 14.282627 11.954866 -0.598356
v 14.184411 15.119515 -0.138991
v 14.525621 13.065400 -1.505905
v 3.628615 0.769204 6.456749
v 13.604501 17.750614 0.326276
v 16.368570 7.386268 0.227900
v 5.718987 3.452345 0.709875
v 3.706206 2.372941 5.673043
v 13.087728 20.364141 1.301173
v 9.405752 13.065400 -1.505905
v 8.532379 11.323440 -0.936136
v 15.232361 0.739285 0.519819
v 15.696914 9.497612 -0.129574
v 8.699013 0.739285 0.519819
v 13.462799 20.327873 1.344765
v 10.967859 23.254166 3.739508
v 15.913441 6.326586 -0.922671
v 5.420840 3.093473 1.991293
v 10.127250 16.930529 0.198886
v 16.034948 6.114300 -0.888678
v 10.468575 20.327873 1.344765
v 18.892582 2.656104 2.566476
v 16.236677 5.681981 -0.802391
v 13.717575 14.770803 -1.179456
v 10.812934 22.837164 2.894593
v 7.443360 7.094196 0.487221
v 13.790841 15.494807 -0.193824
v 3.522595 1.438033 6.449333
v 5.478908 0.121973 2.277379
v 16.922358 5.935540 0.748936
v 6.134523 4.281338 1.296231
v 10.376385 14.792425 -0.818005
v 10.785342 17.944101 0.241618
v 9.410242 10.625974 -0.643206
v 5.571105 1.472043 0.803298
v 10.079705 13.073050 -0.805681
v 10.778290 22.797470 2.863154
v 8.579940 0.827618 0.545218
v 3.650466 2.297004 5.595482
v 13.804124 16.930529 0.198886
v 10.427064 16.743086 0.067348
v 15.902933 0.637444 0.457250
v 16.075094 1.379753 0.549268
v 4.844536 1.440301 4.786409
v 16.713614 -0.013439 1.167140
v 7.555369 7.296344 0.273288
v 15.351434 0.827618 0.545218
v 15.115351 9.034264 -0.301623
v 15.952184 1.256899 0.575891
v 15.859477 7.897483 0.094054
v 10.326873 17.750614 0.326276
v 20.280907 2.297004 5.595482
v 6.953074 6.213013 0.591249
v 13.554989 14.792425 -0.818005
v 8.071897 7.897483 0.094054
v 5.995329 4.112196 1.268028
v 9.819643 11.985691 -0.989959
v 13.146031 17.944101 0.241618
v 13.504310 16.743086 0.067348
v 13.504675 18.287369 -0.379797
v 6.972273 0.491911 0.737259
v 4.975266 2.570931 2.493720
v 13.816049 12.863644 -0.669681
v 9.648746 11.954866 -0.598356
v 17.776817 4.374876 0.395744
v 10.393507 15.425400 -0.453029
v 16.398199 6.882216 -0.966019
v 13.537867 15.425400 -0.453029
v 6.734892 0.370733 0.881474
v 8.077970 5.251432 0.042429
v 10.790057 18.138437 0.424343
v 14.185446 12.844730 -1.483428
v 16.377865 7.844879 -0.002316
v 13.446902 15.641624 -0.387541
v 15.439114 10.156767 -0.253665
v 16.973379 6.022462 -0.496284
v 13.851668 13.073050 -0.805681
v 10.140532 15.494807 -0.193824
v 19.449924 1.811771 4.585155
v 14.605659 10.243561 -1.297461
v 10.213799 14.770802 -1.179456
v 10.778313 18.373407 0.187640
v 14.111731 11.985691 -0.989959
v 8.402904 6.227107 -0.005841
v 13.118440 22.837164 2.894593
v 15.853404 5.251432 0.042429
v 7.562804 7.386268 0.227900
v 17.494312 0.601597 1.663223
v 7.324338 -0.032038 1.121598
v 17.947172 4.057137 1.311618
v 7.856279 1.379753 0.549268
v 9.745928 12.844730 -1.483428
v 12.963514 23.254166 3.739508
v 4.853909 1.626299 4.338565
v 15.528470 6.227107 -0.005841
v 20.408779 1.438033 6.449333
v 5.305887 0.499203 3.839918
v 10.315821 18.953018 0.862305
v 10.005250 13.298892 -0.608774
v 18.956106 2.570931 2.493720
v 18.508207 3.220414 1.856069
v 17.510857 1.727524 1.577579
v 14.924478 0.244664 0.679254
v 8.492260 10.156767 -0.253665
v 6.251645 4.315251 1.427202
v 7.979190 1.256899 0.575891
v 13.255435 17.363125 -0.106624
v 9.269463 9.849310 -0.473862
v 17.199640 5.449020 1.094559
v 10.805522 22.596418 2.627462
v 13.615553 18.953018 0.862305
v 4.481450 1.811771 4.585155
v 9.850426 13.964055 -0.387098
v 14.080948 13.964055 -0.387098
v 5.567720 0.380657 2.941826
v 15.816971 1.183053 0.490966
v 4.226506 -0.165849 4.353393
v 17.650881 0.172732 1.584783
v 8.795939 11.508101 -0.067391
v 16.978300 6.213013 0.591249
v 13.427536 15.716552 -0.476590
v 10.852634 22.383207 2.430598
v 18.168533 0.228076 1.766921
v 18.363651 0.380655 2.941821
v 8.114403 1.183053 0.490966
v 10.484471 15.641624 -0.387541
v 19.704868 -0.165849 4.353393
v 14.661911 9.849310 -0.473862
v 8.756595 11.425552 -0.520565
v 16.219189 4.632595 0.161233
v 8.053192 5.414704 0.040412
v 3.360218 0.718657 5.722648
v 6.731734 5.449020 1.094559
v 7.712185 4.632595 0.161233
v 15.878181 5.414704 0.040412
v 6.587260 4.743255 1.088104
v 3.821456 1.393919 4.444713
v 9.336750 10.211622 -1.268161
v 14.299351 13.762969 -0.357002
v 14.137596 15.158583 -0.162075
v 14.682368 14.107243 -0.613311
v 6.280493 0.172732 1.584783
v 10.344302 19.437262 0.799500
v 6.034170 3.481708 0.188439
v 19.069569 1.742947 4.017467
v 10.675939 17.363125 -0.106624
v 20.189817 0.271767 6.079176
v 6.579974 4.666204 1.116707
v 13.945183 17.821215 0.117139
v 15.540278 9.508035 -1.382309
v 15.174779 11.425552 -0.520565
v 17.897203 3.481708 0.188439
v 14.104062 16.191574 -0.978973
v 14.684604 12.836944 -0.084916
v 6.924831 4.876524 0.944408
v 20.109913 1.393916 4.444703
v 5.762840 0.228076 1.766921
v 9.632023 13.762969 -0.357002
v 13.153084 22.797470 2.863154
v 19.365120 1.789991 4.469670
v 4.893583 1.488010 4.498037
v 13.141316 18.138437 0.424343
v 20.571156 0.718657 5.722648
v 8.277246 6.389433 -0.670159
v 9.057446 0.134498 0.559947
v 4.594133 -0.282418 3.888553
v 15.135434 11.508101 -0.067391
v 14.609079 10.221216 -0.517220
v 19.755529 2.233998 6.176280
v 13.041853 23.131325 3.285858
v 13.125852 22.596418 2.627462
v 17.344114 4.743255 1.088104
v 9.827312 16.191574 -0.978973
v 10.492062 17.698593 0.272735
v 13.078739 22.383207 2.430598
v 9.249005 14.107243 -0.613311
v 8.030810 5.599979 0.036272
v 10.889521 23.131325 3.285858
v 17.351400 4.666204 1.116707
v 14.622079 14.564698 -0.969713
v 15.900563 5.599979 0.036272
v 10.757418 18.189238 0.432276
v 3.741556 0.271767 6.079176
v 14.873927 0.134498 0.559947
v 14.067559 11.420982 -0.540380
v 10.557054 21.144350 1.851360
v 4.175844 2.233998 6.176280
v 15.654127 6.389433 -0.670159
v 13.173956 18.189238 0.432276
v 14.540051 14.805012 -1.012975
v 18.848322 0.138781 2.357424
v 17.006542 4.876524 0.944408
v 17.796850 4.281338 1.296231
v 19.790962 2.300503 6.084949
v 18.763588 0.118847 2.348496
v 4.082366 0.300935 6.096149
v 9.180953 10.518168 -0.478615
v 5.074777 -0.149196 3.116657
v 8.975264 11.333321 -1.532629
v 9.863814 11.420982 -0.540380
v 4.140412 2.300503 6.084949
v 4.740613 1.309064 5.458575
v 8.792208 11.742978 -0.428538
v 10.596502 21.566086 2.147599
v 18.557140 0.044834 2.572172
v 9.598078 14.697336 -0.220791
v 8.928706 8.590262 -1.165268
v 7.943074 8.241674 0.081676
v 4.299533 0.376751 3.051558
v 15.002667 8.590262 -1.165268
v 9.844336 11.497980 -0.547106
v 7.968701 5.384780 0.138484
v 14.549259 10.141178 -0.506849
v 15.139166 11.742978 -0.428538
v 13.334871 21.566086 2.147599
v 16.912695 6.520819 0.059562
v 10.207108 14.094579 -1.125490
v 13.926124 13.298892 -0.608774
v 10.236604 14.564083 -0.449053
v 9.322294 10.221216 -0.517220
v 14.648741 11.381700 -1.566257
v 9.282633 11.381700 -1.566257
v 10.503838 15.716552 -0.476590
v 9.006896 0.244664 0.679254
v 14.087038 11.497980 -0.547106
v 19.364180 1.804787 4.158297
v 10.951920 21.055721 1.758312
v 13.268441 17.062330 -0.169241
v 13.587071 19.437262 0.799500
v 13.374320 21.144350 1.851360
v 15.988299 8.241674 0.081676
v 13.439312 17.698593 0.272735
v 14.956110 11.333321 -1.532629
v 13.724266 14.094579 -1.125490
v 10.847679 19.024723 0.560582
v 4.567194 1.804787 4.158297
v 13.694770 14.564083 -0.449053
v 13.373671 20.799234 1.682165
v 9.793777 15.158583 -0.162075
v 19.634161 2.121605 5.520051
v 15.264356 9.620591 -0.258007
v 10.557703 20.799234 1.682165
v 10.662932 17.062330 -0.169241
v 17.407694 5.198450 0.162647
v 18.701624 -0.029460 2.747570
v 16.815102 6.717009 -0.243367
v 7.547561 6.429857 0.412227
v 12.979454 21.055721 1.758312
v 8.667018 9.620591 -0.258007
v 13.200315 22.808882 3.414548
v 8.525356 7.643838 -1.252513
v 17.679729 4.315251 1.427202
v 8.455870 7.509609 -1.235120
v 8.692997 8.618437 -0.251979
v 14.750421 10.518168 -0.478615
v 3.945725 1.201278 3.949637
v 10.366776 18.671148 -0.246675
v 13.564598 18.671148 -0.246675
v 13.748747 17.600853 0.272537
v 4.402438 1.413839 2.550400
v 6.977014 6.142641 0.977054
v 9.382114 10.141178 -0.506849
v 15.962672 5.384780 0.138484
v 4.587449 -0.259337 4.363083
v 13.945620 14.010672 -0.403526
v 6.876589 5.776888 -0.465948
v 14.572371 10.494536 -1.344108
v 6.094101 2.128166 1.982049
v 13.582959 18.897236 0.711783
v 13.770210 14.948174 -1.210015
v 5.083053 0.138783 2.357419
v 13.521479 15.351160 -0.530413
v 18.158792 0.742658 2.551488
v 9.985754 14.010672 -0.403526
v 16.661423 3.988657 0.558946
v 8.787322 7.890265 -0.953384
v 13.083694 19.024723 0.560582
v 16.763395 3.354751 0.531514
v 10.182627 17.600853 0.272537
v 19.343925 -0.259337 4.363083
v 5.167785 0.118847 2.348496
v 13.869204 14.589957 -0.368499
v 10.731058 22.808882 3.414548
v 10.062170 14.589957 -0.368499
v 18.027754 2.405076 2.142465
v 16.681759 7.121330 -0.080988
v 10.927598 20.936823 1.804565
v 19.849007 0.300935 6.096149
v 7.167977 3.354751 0.531514
v 14.339196 11.052523 -0.920763
v 8.202988 9.105444 0.148055
v 10.348414 18.897236 0.711783
v 15.590380 1.031288 0.497924
v 15.238377 8.618437 -0.251979
v 13.438148 14.892290 -0.330491
v 17.736677 2.733768 1.835763
v 16.954359 6.142641 0.977054
v 7.736383 6.481596 0.337992
v 16.383812 6.429857 0.412227
v 8.125743 7.831591 -1.278555
v 10.493226 14.892290 -0.330491
v 19.384850 -0.256966 3.789102
v 18.994509 2.452437 1.991996
v 7.269951 3.988657 0.558946
v 10.304859 18.909506 0.794819
v 9.246770 12.836944 -0.084916
v 7.413361 1.529023 0.851086
v 10.409895 15.351160 -0.530413
v 15.144052 7.890265 -0.953384
v 14.721429 12.850084 -0.107511
v 17.336464 2.506207 0.256896
v 6.594910 2.506207 0.256896
v 16.194990 6.481596 0.337992
v 9.209945 12.850084 -0.107511
v 8.340994 1.031288 0.497924
v 7.694697 5.681981 -0.802391
v 13.435275 18.962126 0.751486
v 4.904314 2.209840 3.058391
v 5.907454 3.811538 1.671177
v 4.153162 1.563915 4.001147
v 10.161163 14.948171 -1.210016
v 9.105520 0.204437 0.568139
v 19.027060 2.209840 3.058391
v 4.318786 0.915653 2.730111
v 19.577524 0.261369 3.053512
v 16.604443 6.922610 0.761382
v 18.892805 2.633788 1.918633
v 10.519302 14.774533 -0.295829
v 9.110114 13.133190 -0.570182
v 18.684742 2.807937 2.282641
v 17.253847 0.090222 1.388519
v 4.052137 1.523995 4.173991
v 18.023920 3.811538 1.671177
v 13.626514 18.909506 0.794819
v 18.653294 2.386559 0.982756
v 16.081152 1.264686 0.494390
v 20.238861 1.102021 4.488811
v 9.653140 15.704717 -0.253341
v 5.152327 1.807564 3.352675
v 9.359002 10.494536 -1.344108
v 17.655939 0.377532 1.687060
v 7.326931 6.922610 0.761382
v 13.412071 14.774533 -0.295829
v 9.650842 15.635646 -0.272709
v 17.336487 1.901104 1.335192
v 13.003776 20.936823 1.804565
v 5.694615 0.224179 2.142632
v 7.322242 6.983295 0.597760
v 9.309491 14.565170 -0.969915
v 7.379362 0.554583 1.191418
v 6.758726 4.072387 -0.397040
v 16.609133 6.983295 0.597760
v 18.870075 0.786984 4.446524
v 6.275434 0.377532 1.687060
v 18.779047 1.807564 3.352674
v 9.592177 11.052523 -0.920763
v 10.591877 21.567169 2.300619
v 6.926661 0.403668 1.392572
v 14.825853 0.204437 0.568139
v 9.145906 8.524019 -0.393045
v 5.246632 2.807937 2.282641
v 7.850222 1.264686 0.494390
v 15.728386 9.105444 0.148055
v 13.627327 14.034618 -0.716307
v 17.316563 5.140634 0.916064
v 9.857685 11.376123 -0.594537
v 4.297213 2.121605 5.520051
v 5.278080 2.386559 0.982756
v 5.147779 2.053384 3.072500
v 9.975832 12.711437 -0.904921
v 13.006888 22.680418 3.132950
v 14.821259 13.133190 -0.570182
v 19.778210 1.563917 4.001153
v 14.078187 11.283067 -0.512254
v 13.339497 21.567169 2.300619
v 15.783798 1.042053 0.462550
v 14.785467 8.524019 -0.393045
v 16.768780 6.857758 -0.234870
v 9.390976 14.804873 -1.012313
v 6.677526 0.090222 1.388519
v 10.496099 18.962126 0.751486
v 10.924485 22.680418 3.132950
v 4.936866 2.452437 1.991996
v 6.614811 5.140634 0.916064
v 10.422856 19.923447 1.260065
v 19.296139 -0.115338 3.177382
v 10.269861 16.524439 -0.920824
v 5.038569 2.633788 1.918633
v 20.282564 2.470769 5.920425
v 10.304047 14.034618 -0.716307
v 19.879236 1.523995 4.173991
v 13.508517 19.923447 1.260065
v 15.723992 9.372792 -0.029262
v 15.196226 7.758108 -1.036498
v 16.611097 6.266042 -0.836334
v 18.585791 0.034929 3.350860
v 13.661512 16.524439 -0.920824
v 17.140064 5.082671 0.913961
v 6.444689 2.656479 0.106269
v 16.411741 -0.044794 0.969038
v 9.231803 12.491507 -0.420707
v 8.207381 9.372792 -0.029262
v 6.423513 2.894143 0.024133
v 18.689108 1.398702 3.600921
v 15.268238 0.178868 0.504946
v 10.294555 14.173173 -0.811514
v 14.808993 8.498188 -0.418186
v 7.402564 4.126027 -0.055014
v 8.573832 7.287810 -0.474088
v 6.791310 5.082671 0.913961
v 9.122380 8.498188 -0.418186
v 8.147575 1.042053 0.462550
v 8.331799 9.764030 -0.243107
v 8.577851 10.640226 -0.242944
v 13.636819 14.173173 -0.811514
v 15.353522 10.640226 -0.242944
v 7.633401 4.363739 0.279898
v 15.357542 7.287810 -0.474088
v 13.607743 20.050844 1.167254
v 18.783594 2.053384 3.072500
v 9.053594 0.306804 0.629219
v 4.453506 1.751427 3.406680
v 9.289057 12.559547 -0.406568
v 16.297972 4.363739 0.279898
v 7.548972 4.383162 0.355974
v 14.699571 12.491507 -0.420707
v 15.156003 0.069615 0.562475
v 14.162113 13.447900 -0.470366
v 7.519631 -0.044794 0.969038
v 14.278234 15.704717 -0.253341
v 5.388386 2.572230 0.853046
v 17.636892 4.555135 1.167660
v 13.955542 12.711437 -0.904921
v 17.172600 4.072536 -0.397087
v 4.453210 1.880710 4.986786
v 16.382401 4.383162 0.355974
v 3.648809 2.470769 5.920425
v 9.789995 12.332906 -0.676113
v 5.605714 2.076873 2.515632
v 14.642317 12.559547 -0.406568
v 10.937934 22.726036 3.321719
v 8.735147 7.758108 -1.036498
v 7.320275 6.266040 -0.836333
v 14.280532 15.635646 -0.272709
v 19.477867 1.751427 3.406680
v 13.545080 19.930897 1.106577
v 17.486685 2.656479 0.106269
v 7.749081 6.352125 -0.990527
v 7.383205 1.614725 0.541877
v 13.292067 16.845987 0.188562
v 9.436552 14.948489 -0.491627
v 8.925587 0.019756 0.762932
v 5.402915 0.026017 2.854234
v 12.993440 22.726036 3.321719
v 17.507860 2.894143 0.024133
v 14.343149 14.601309 -0.294694
v 10.639307 16.845987 0.188562
v 15.420508 0.905797 0.510994
v 10.514429 15.637194 -0.138983
v 9.769260 13.447900 -0.470366
v 8.663136 0.178868 0.504946
v 18.542988 2.572230 0.853046
v 10.133493 17.855795 0.542333
v 8.510865 0.905797 0.510994
v 14.617713 9.824678 -0.676272
v 14.485204 10.831352 -0.654907
v 13.377852 20.379551 1.367324
v 16.098269 5.014874 -0.066423
v 9.588224 14.601309 -0.294694
v 18.617094 1.920884 2.964500
v 15.005787 0.019756 0.762932
v 7.833106 5.014874 -0.066423
v 3.367645 1.960137 5.781393
v 13.416945 15.637194 -0.138983
v 18.776114 0.547922 4.231417
v 15.599575 9.764030 -0.243107
v 10.386293 19.930897 1.106577
v 4.080793 2.101121 6.427239
v 6.053027 3.220487 1.796137
v 13.797880 17.855795 0.542333
v 14.141378 12.332906 -0.676113
v 13.382196 17.569965 -0.495909
v 14.634151 12.637383 -0.371482
v 16.528811 4.126027 -0.055014
v 16.056805 8.850698 -0.977463
v 15.794279 5.991142 -0.014265
v 9.485680 9.947691 -0.542814
v 10.323630 20.050844 1.167254
v 9.092921 0.251565 0.626931
v 16.548168 1.614725 0.541877
v 9.297222 12.637383 -0.371482
v 19.690907 0.167406 3.401567
v 10.553521 20.379551 1.367324
v 10.411603 15.156466 -0.788552
v 4.176177 1.158443 3.198061
v 5.314279 1.920884 2.964500
v 15.873628 8.500621 -1.255575
v 16.428797 1.221140 0.964293
v 4.255819 1.244095 3.000731
v 9.443057 14.598816 -1.174294
v 16.882090 0.154910 0.913140
v 8.438802 6.813033 -0.492505
v 7.558489 6.958265 0.437028
v 14.894560 0.097831 0.571727
v 13.600503 20.045465 0.846087
v 17.214138 5.339952 1.087279
v 7.200377 3.997059 0.710955
v 20.563728 1.960137 5.781393
v 16.750713 4.778676 -0.601018
v 7.046179 3.281388 0.674762
v 19.478163 1.880710 4.986786
v 13.699071 19.365036 0.265763
v 14.494822 14.948489 -0.491627
v 17.878347 3.220487 1.796137
v 17.455875 0.804930 1.640190
v 17.922356 0.649731 2.071618
v 9.446170 10.831352 -0.654907
v 9.313661 9.824678 -0.676272
v 13.519771 15.156466 -0.788552
v 19.860157 0.424045 3.542115
v 5.440188 0.260809 3.320929
v 13.294463 22.199739 2.660571
v 16.885195 3.281388 0.674762
v 19.850580 2.101121 6.427239
v 6.294481 4.555135 1.167660
v 8.775371 0.069615 0.562475
v 13.405512 20.765614 1.548451
v 9.475900 9.819119 -0.469144
v 9.036814 0.097831 0.571727
v 4.717359 1.435527 5.492020
v 10.330871 20.045465 0.846087
v 18.491186 0.260809 3.320931
v 10.636910 22.199739 2.660571
v 7.335001 4.725219 0.690965
v 20.231836 0.627581 4.510071
v 6.717235 5.339952 1.087279
v 3.491919 0.586746 5.178462
v 10.585598 22.194328 2.741404
v 8.137094 5.991142 -0.014265
v 14.454137 15.282193 -0.518148
v 9.477237 15.282193 -0.518148
v 14.154701 14.618490 -0.283177
v 16.657881 -0.005899 1.172717
v 13.345776 22.194328 2.741404
v 5.737827 3.574230 0.744263
v 9.549172 14.365942 -0.316061
v 14.966804 8.495305 -0.331371
v 14.877780 0.306804 0.629219
v 14.988432 8.943324 -1.312382
v 14.050172 15.788198 -0.012429
v 14.838452 0.251565 0.626931
v 14.445694 9.947691 -0.542814
v 5.565271 3.089282 0.787839
v 17.439884 4.042299 1.306362
v 6.009018 0.649732 2.071619
v 18.193546 3.574229 0.744263
v 9.484555 9.911951 -0.476977
v 16.730997 3.997059 0.710955
v 9.881202 15.788198 -0.012429
v 13.246695 22.154732 2.567086
v 5.499755 1.984457 2.670855
v 3.623226 0.471451 4.861546
v 10.476029 20.830606 1.767502
v 13.243644 22.075750 2.477036
v 15.255138 8.794759 -0.227585
v 14.455474 9.819119 -0.469144
v 10.232303 19.365036 0.265763
v 10.510553 20.844889 1.798335
v 8.951223 0.458630 0.589217
v 3.809729 0.304195 4.469384
v 4.727361 0.507925 2.205437
v 17.277969 4.229825 1.190650
v 10.051799 13.697014 -0.541509
v 10.190911 14.700194 -0.348881
v 14.446818 9.911951 -0.476977
v 5.724606 3.614417 0.804136
v 13.439861 19.337410 0.068690
v 6.491490 4.042299 1.306362
v 15.492572 6.813033 -0.492505
v 7.957115 8.687110 -0.174818
v 18.366102 3.089282 0.787839
v 7.180660 4.778676 -0.601018
v 10.103758 13.566422 -0.774051
v 6.653403 4.229825 1.190650
v 10.491512 19.337410 0.068690
v 8.946184 0.506380 0.530947
v 10.525862 20.765614 1.548451
v 10.511644 15.909875 -0.662554
v 4.230769 1.832363 4.676536
v 8.777611 11.537647 -0.507045
v 4.523344 1.798254 4.193247
v 18.206766 3.614420 0.804131
v 16.372885 6.958265 0.437028
v 19.408030 1.798254 4.193247
v 10.619440 16.703133 -0.397905
v 13.455344 20.830606 1.767502
v 6.784446 4.597688 1.053916
v 7.472485 7.642035 -0.050673
v 9.459927 13.650451 -1.429482
v 10.684679 22.154732 2.567086
v 14.482229 10.222293 -0.588041
v 8.266548 6.168682 -0.322181
v 16.733797 0.229578 0.801486
v 13.420820 20.844889 1.798335
v 16.841452 1.114847 0.492652
v 17.146927 4.597688 1.053916
v 13.879575 13.697014 -0.541509
v 9.449144 10.222293 -0.588041
v 14.471447 13.650451 -1.429482
v 5.587756 3.408247 1.723738
v 13.419729 15.909875 -0.662554
v 15.664825 6.168682 -0.322181
v 7.243337 0.001271 1.187970
v 19.700605 1.832363 4.676536
v 10.687730 22.075750 2.477036
v 16.596373 4.725219 0.690965
v 14.488317 14.598816 -1.174294
v 15.974258 8.687110 -0.174818
v 14.980150 0.458630 0.589217
v 15.153763 11.537647 -0.507045
v 9.957692 15.842532 -0.039260
v 14.232214 14.972098 -0.074823
v 9.798841 13.632073 -0.452830
v 19.204012 0.507923 2.205437
v 18.325659 2.076871 2.515633
v 9.540177 14.480138 -0.336827
v 13.290619 19.936131 0.444794
v 14.985189 0.506380 0.530947
v 16.029053 1.059601 0.817986
v 19.349686 0.407864 2.516344
v 5.123197 2.718513 2.515788
v 4.581685 0.407857 2.516355
v 6.002123 3.851561 1.457123
v 13.311934 16.703133 -0.397905
v 13.512720 17.275305 -0.669218
v 4.546525 -0.256966 3.789102
v 5.548780 3.387907 1.692635
v 3.897213 1.877175 4.929986
v 15.907382 5.316883 -0.065548
v 8.057749 8.500636 -1.255576
v 17.929251 3.851561 1.457123
v 6.263905 4.405434 1.154679
v 13.368209 15.973548 -0.344640
v 18.808176 2.718513 2.515788
v 13.973681 15.842532 -0.039260
v 19.725891 -0.013746 5.471078
v 20.150595 0.989466 4.264004
v 8.942942 8.943324 -1.312382
v 14.382201 14.365942 -0.316061
v 17.667469 4.405434 1.154679
v 14.638939 9.752868 -1.119811
v 10.842122 20.791904 1.623141
v 8.430736 10.566416 -0.496199
v 18.436281 0.119190 2.833755
v 13.740462 14.700194 -0.348881
v 13.827616 13.566422 -0.774051
v 20.034161 1.877175 4.929986
v 15.500638 10.566416 -0.496199
v 14.598968 13.386638 -0.393330
v 14.132533 13.632073 -0.452830
v 10.563165 15.973548 -0.344640
v 8.407124 6.378299 -0.213622
v 18.414951 1.247599 3.036586
v 14.168757 15.739025 0.183247
v 14.391196 14.480138 -0.336827
v 19.953640 -0.000521 5.309400
v 16.788774 1.459457 0.464417
v 16.598101 1.724687 0.584990
v 15.814603 8.573897 -1.286932
v 9.332406 13.386638 -0.393330
v 16.673409 1.788453 0.604958
v 7.404336 7.085807 0.486988
v 13.645810 16.800764 0.105386
v 4.354686 1.834263 4.653909
v 9.762616 15.739025 0.183247
v 5.289791 1.068064 3.710982
v 10.889107 20.806965 1.682712
v 19.576687 1.834263 4.653909
v 18.431608 1.984450 2.670846
v 13.871780 16.489109 -0.965356
v 10.640755 19.936131 0.444794
v 3.977734 -0.000521 5.309400
v 16.521715 1.205844 0.464216
v 7.902320 1.059608 0.817982
v 15.244205 10.476313 -0.117373
v 6.847031 5.966550 -0.235662
v 7.333272 1.724687 0.584990
v 3.936024 0.770543 6.521070
v 5.394551 1.121267 3.405428
v 8.023992 5.316883 -0.065548
v 5.601994 3.585304 1.322906
v 9.008498 13.095767 -0.807048
v 7.257965 1.788453 0.604958
v 13.462495 16.850460 -0.725512
v 14.922875 13.095767 -0.807048
v 8.270109 8.908176 -1.350528
v 14.851690 8.424839 -0.378420
v 6.024473 1.209352 2.169908
v 8.687169 10.476313 -0.117373
v 19.799782 -0.099646 4.852050
v 10.285563 16.800764 0.105386
v 19.995350 0.770543 6.521070
v 9.774598 11.375828 -0.728682
v 10.059593 16.489109 -0.965356
v 18.140900 1.226252 0.779469
v 13.089252 20.791904 1.623141
v 19.711817 0.683143 3.033337
v 9.674927 15.241319 -0.183176
v 8.187934 0.876489 0.438517
v 6.561724 0.754829 0.729981
v 17.626003 1.071793 1.783518
v 4.131592 -0.099646 4.852050
v 14.151340 14.892476 -0.144964
v 13.042267 20.806965 1.682712
v 18.329380 3.585304 1.322906
v 14.116289 16.502832 -0.110048
v 15.086473 11.538033 0.044383
v 10.606998 21.526209 2.037680
v 8.020558 9.492190 -0.960308
v 4.967433 0.265292 2.234758
v 10.347192 19.917110 0.541081
v 6.268826 0.708207 1.793513
v 16.527037 7.085807 0.486988
v 13.505471 18.580038 0.517264
v 8.260781 8.795271 -0.099377
v 13.324375 21.526209 2.037680
v 9.119929 8.577231 -0.343078
v 6.902009 6.114507 0.513209
v 10.365176 19.972073 1.027589
v 13.566197 19.972073 1.027589
v 15.524250 6.378299 -0.213622
v 13.253137 17.063524 0.035509
v 9.776672 14.618490 -0.283177
v 13.584182 19.917110 0.541081
v 13.162712 23.011847 3.180261
v 7.396876 7.519468 -0.098313
v 5.279458 0.021761 3.577120
v 10.394470 19.866020 0.443466
v 5.983553 2.398812 2.071404
v 19.659636 -0.104498 3.819147
v 13.536903 19.866020 0.443466
v 15.384661 8.645347 -0.173796
v 14.811444 8.577231 -0.343078
v 8.385331 6.414992 -0.274990
v 4.515112 -0.061278 5.111263
v 18.382593 3.387907 1.692635
v 4.205482 -0.013746 5.471078
v 15.100054 8.456456 -0.334272
v 8.070606 9.337865 -0.222076
v 10.460478 17.675261 -0.540818
v 15.860767 9.337865 -0.222076
v 14.677189 13.202665 -0.387589
v 9.254185 13.202665 -0.387589
v 18.963940 0.265292 2.234758
v 10.678237 17.063524 0.035509
v 14.940444 8.466464 -0.421091
v 13.081424 22.984921 3.539954
v 9.673580 15.162848 -0.152783
v 9.780034 14.892476 -0.144964
v 10.768661 23.011847 3.180261
v 4.609076 1.689001 5.684325
v 4.271739 -0.104499 3.819145
v 5.291529 -0.013491 2.733605
v 18.318409 3.252944 1.967138
v 3.895229 1.524084 4.473605
v 8.844900 11.538033 0.044383
v 13.081399 23.158577 3.660398
v 15.546042 6.414992 -0.274990
v 9.815084 16.502832 -0.110048
v 9.699160 14.972098 -0.074823
v 18.119099 3.919039 0.938972
v 6.194696 2.733768 1.835763
v 10.742533 23.024088 3.311739
v 17.029366 6.114507 0.513209
v 14.862348 11.734198 -0.305792
v 8.790099 11.557649 0.071772
v 17.521154 0.944394 1.682483
v 10.425902 18.580038 0.517264
v 8.180152 1.105348 0.565547
v 15.141274 11.557649 0.071772
v 13.003837 20.000198 1.219053
v 5.094511 2.687632 1.639211
v 5.812276 3.919040 0.938973
v 10.927537 20.000198 1.219053
v 13.030841 20.251879 1.174034
v 6.533301 1.053733 0.599263
v 13.058167 18.994869 0.676465
v 9.069026 11.734198 -0.305792
v 7.597266 4.555040 0.333166
v 4.994911 2.345369 2.800406
v 15.743440 0.876489 0.438517
v 3.544745 0.338967 5.542997
v 5.191845 -0.116491 3.406417
v 10.873206 18.994869 0.676465
v 18.394129 2.312144 2.481602
v 8.789530 0.661872 0.493834
v 13.188841 23.024088 3.311739
v 20.414680 0.449823 6.082480
v 13.323268 21.615366 1.707469
v 16.828382 3.170112 0.457691
v 10.608106 21.615366 1.707469
v 14.238153 14.494226 -1.344516
v 9.806563 15.712767 0.109962
v 16.334108 4.555040 0.333166
v 7.508628 4.120982 0.144335
v 14.124810 15.712767 0.109962
v 10.488406 18.018499 0.438546
v 9.732049 13.047765 -1.498018
v 15.141844 0.661872 0.493834
v 9.826161 11.520740 -0.732050
v 3.516693 0.449823 6.082480
v 4.547018 1.423805 2.150715
v 14.948015 11.701499 -0.169201
v 9.855277 15.192714 -1.247714
v 16.076416 6.421080 -1.002369
v 5.399993 1.698498 2.999316
v 13.442967 18.018499 0.438546
v 16.422745 4.120982 0.144335
v 18.936462 2.345369 2.800406
v 7.102992 3.170112 0.457691
v 14.199325 13.047765 -1.498018
v 8.488393 10.059870 -0.294351
v 7.148388 3.206420 0.421672
v 16.782986 3.206420 0.421672
v 20.036152 1.524086 4.473619
v 10.437101 20.521055 1.266828
v 10.501314 16.703728 -0.715734
v 8.790401 8.420611 -0.332759
v 10.784954 19.771925 0.956827
v 10.343272 18.962589 0.876162
v 10.824839 19.890259 1.046327
v 10.849950 22.984921 3.539954
v 17.972956 3.172321 0.238274
v 18.836863 2.687632 1.639211
v 18.343616 3.408247 1.723738
v 9.292435 9.752868 -1.119811
v 16.042803 5.507542 -0.571649
v 10.076502 17.953526 0.424508
v 14.948483 11.946091 -1.469338
v 13.854872 17.953526 0.424508
v 13.588101 18.962589 0.876162
v 10.849975 23.158577 3.660398
v 10.680319 21.771856 1.797655
v 8.982891 11.946091 -1.469338
v 13.251055 21.771856 1.797655
v 13.513156 14.829669 -0.248212
v 12.924547 22.837549 3.402089
v 7.648068 4.590307 0.268173
v 14.145750 11.446287 -0.786489
v 7.739480 7.335682 -1.098244
v 4.442915 0.223977 5.681928
v 9.461225 14.000840 -0.188671
v 8.483135 6.472038 -0.087516
v 8.983358 11.701499 -0.169201
v 7.101173 1.362465 0.458845
v 15.442981 10.059870 -0.294351
v 16.431969 6.893285 0.511321
v 16.283306 4.590307 0.268173
v 14.304310 14.616473 -0.277212
v 13.620949 15.006679 -0.272015
v 7.499405 6.893285 0.511321
v 10.418218 14.829669 -0.248212
v 5.958417 3.172321 0.238274
v 7.308056 5.206397 0.714848
v 14.470149 14.000840 -0.188671
v 7.210326 3.249643 0.389116
v 13.502926 18.575909 -0.280671
v 19.488459 0.223977 5.681928
v 9.500562 14.283301 -0.312782
v 5.537244 2.312145 2.481602
v 17.927340 3.601211 1.642254
v 10.428448 18.575909 -0.280671
v 6.004034 3.601211 1.642254
v 15.751222 1.105348 0.565547
v 13.146420 19.771925 0.956827
v 5.573970 3.013270 2.054436
v 7.524599 4.086209 0.216247
v 4.809126 0.607096 1.999749
v 11.006826 22.837549 3.402089
v 16.406775 4.086209 0.216247
v 13.106535 19.890259 1.046327
v 7.826323 8.347639 -0.024586
v 10.900533 20.251879 1.174034
v 16.105051 8.347639 -0.024586
v 13.830286 18.194710 0.387641
v 4.070991 1.876408 6.512830
v 18.018375 0.812982 0.927832
v 5.531572 0.143894 2.680509
v 20.100864 1.774174 6.513687
v 20.386629 0.338967 5.542997
v 9.079683 8.424839 -0.378420
v 13.494272 20.521055 1.266828
v 13.840833 16.332907 -0.000550
v 17.576929 4.759297 1.277986
v 9.627064 14.616473 -0.277212
v 3.830508 1.774174 6.513687
v 7.888570 5.507542 -0.571649
v 8.990930 8.466464 -0.421091
v 14.179652 11.388617 -0.803177
v 10.090541 16.332907 -0.000550
v 3.642471 0.331508 5.060363
v 20.251471 0.334296 4.891305
v 15.851032 5.820149 -0.005018
v 17.880079 3.070829 0.153329
v 13.514853 16.281216 -0.109585
v 19.122250 0.607097 1.999751
v 8.080341 5.820149 -0.005018
v 14.430812 14.283301 -0.312782
v 12.919559 21.646002 2.261302
v 13.430059 16.703728 -0.715734
v 4.300312 -0.020030 3.560075
v 5.958516 3.733493 1.632268
v 9.546104 14.760730 -0.259429
v 17.972858 3.733493 1.632268
v 19.860382 1.876408 6.512830
v 10.412116 14.800653 -0.630880
v 14.828969 11.712022 -1.553885
v 6.746084 2.124079 0.602651
v 8.115103 1.100458 0.621979
v 8.349657 9.194697 -0.058758
v 6.051294 3.070829 0.153329
v 15.448238 6.472038 -0.087516
v 16.623318 5.206397 0.714848
v 19.631058 -0.020036 3.560079
v 16.874777 5.645844 -0.685428
v 13.883526 16.730907 0.108739
v 15.816271 1.100458 0.621979
v 8.669316 11.023982 -1.390379
v 16.211361 5.041818 0.284559
v 10.047848 16.730907 0.108739
v 13.124024 21.964251 2.472806
v 14.156775 11.375828 -0.728682
v 4.054402 0.924290 6.531494
v 13.508401 20.618063 1.087758
v 15.821012 5.904285 -0.140676
v 16.721048 3.249643 0.389116
v 10.310425 15.006679 -0.272015
v 10.416521 16.281216 -0.109585
v 19.876972 0.924290 6.531494
v 9.053113 10.008860 -0.413077
v 15.021850 -0.068517 0.760161
v 14.636753 14.241089 -0.561043
v 9.558663 12.500079 -0.482437
v 9.102405 11.712022 -1.553885
v 15.262057 11.023982 -1.390379
v 19.322298 1.689001 5.684325
v 11.011815 21.646002 2.261302
v 14.878261 10.008860 -0.413077
v 6.354445 4.759297 1.277986
v 10.807349 21.964251 2.472806
v 13.894270 15.800781 -0.080735
v 13.215387 18.870096 -0.003835
v 16.353468 8.142258 -0.442653
v 19.265673 1.329932 5.691484
v 17.103182 2.136295 0.808455
v 7.720012 5.041818 0.284559
v 17.612719 4.735780 1.160840
v 4.610491 0.107809 5.285312
v 19.320883 0.107809 5.285312
v 9.882315 13.567419 -0.518319
v 7.427797 7.713186 -0.422878
v 4.580752 1.792222 5.014302
v 15.859235 8.059390 -1.267385
v 16.412148 6.732336 -0.953889
v 19.365957 1.792158 4.861275
v 14.372710 12.500079 -0.482437
v 9.294621 14.241089 -0.561043
v 20.347309 1.342901 6.529553
v 3.584064 1.342901 6.529553
v 15.774335 8.874873 -0.049462
v 14.112215 14.556623 -0.303104
v 13.317913 16.770830 -0.005920
v 6.318655 4.735780 1.160840
v 16.611883 3.985418 0.428108
v 5.509273 3.258675 1.963950
v 15.650022 8.934569 -0.069174
v 17.351938 5.230173 -0.029022
v 13.222348 16.943346 0.084180
v 15.407114 11.097384 -1.178153
v 20.439455 0.586746 5.178462
v 3.413018 0.676314 6.131968
v 8.076180 8.840076 -0.087483
v 9.284899 12.384498 -1.544635
v 6.911294 2.058063 0.868209
v 10.101088 18.194710 0.387641
v 13.153269 23.098547 3.328546
v 16.372868 6.534682 -0.967148
v 15.369384 11.055811 -1.260628
v 7.938213 0.402091 1.004042
v 20.308149 0.471454 4.861548
v 14.903940 0.257212 0.518977
v 10.709025 16.943346 0.084180
v 13.519258 14.800653 -0.630880
v 6.584511 2.787241 1.420885
v 14.049059 13.567419 -0.518319
v 7.319491 3.985418 0.428108
v 15.257684 10.967031 -0.458571
v 8.524260 11.097384 -1.178153
v 17.349333 2.817742 1.425523
v 17.106422 2.137813 0.867889
v 8.909524 -0.068517 0.760161
v 10.778105 23.098547 3.328546
v 10.291804 14.462508 -0.663828
v 7.594384 7.859966 0.120932
v 14.646475 12.384498 -1.544635
v 9.027433 0.257212 0.518977
v 16.336990 7.859966 0.120932
v 13.069636 23.351530 3.913687
v 8.561990 11.055811 -1.260628
v 17.185289 2.124079 0.602651
v 13.248215 21.444038 2.023265
v 7.056543 5.645845 -0.685391
v 9.825383 12.007769 -1.102632
v 10.424471 15.338785 -0.613439
v 10.680236 19.611189 0.946165
v 13.639569 14.462508 -0.663828
v 10.665355 19.897837 1.129873
v 13.033957 20.089693 1.038474
v 13.506903 15.338785 -0.613439
v 20.182819 0.378939 4.575088
v 10.795924 21.867022 1.888320
v 13.672407 18.992979 0.647211
v 19.383635 -0.111763 4.944182
v 19.696020 -0.140792 4.823830
v 4.306540 1.972261 5.067467
v 10.605260 16.703697 -0.266923
v 8.876319 12.111703 -0.579321
v 13.251138 19.611189 0.946165
v 13.880446 17.356113 0.197991
v 9.819159 14.556623 -0.303104
v 10.258966 18.992979 0.647211
v 10.683159 21.444038 2.023265
v 19.514605 0.784446 6.108284
v 10.039645 16.931293 0.285945
v 5.234364 0.328998 1.865134
v 14.105990 12.007769 -1.102632
v 6.824951 2.137813 0.867889
v 3.355468 1.628359 6.026957
v 10.897416 20.089693 1.038474
v 15.351661 11.003184 -1.303860
v 17.020081 2.058063 0.868209
v 15.055055 12.111703 -0.579321
v 4.416769 0.784446 6.108284
v 8.110361 5.904285 -0.140676
v 10.726754 22.252470 2.265095
v 8.831515 11.925003 -0.490994
v 13.135449 21.867022 1.888320
v 17.084183 5.734892 -0.431178
v 10.037104 15.800781 -0.080735
v 7.577906 8.142258 -0.442653
v 20.575905 1.628359 6.026957
v 10.422973 20.618063 1.087758
v 4.842040 0.219210 4.933330
v 15.027213 11.575178 -0.101252
v 14.385269 14.760730 -0.259429
v 19.624834 1.972261 5.067467
v 17.721550 0.523764 0.984235
v 8.904160 11.575178 -0.101252
v 14.256447 15.241319 -0.183176
v 16.067898 6.450751 0.274116
v 3.390887 0.672566 5.998860
v 3.689818 2.496346 6.002165
v 13.266019 19.897837 1.129873
v 18.697010 0.328998 1.865135
v 8.579713 11.003184 -1.303860
v 7.339724 4.363349 -0.383849
v 4.235354 -0.140792 4.823830
v 9.095098 9.582963 -0.496589
v 4.999015 1.762241 3.700735
v 13.382902 16.585945 -0.663482
v 13.326114 16.703697 -0.266923
v 10.613461 16.770830 -0.005920
v 17.746687 1.529849 1.917429
v 10.296625 16.020119 -0.072918
v 14.335791 15.125165 -0.211740
v 19.089336 0.219213 4.933338
v 19.421297 0.929598 6.002290
v 18.134638 2.569395 2.183672
v 15.581717 9.194697 -0.058758
v 6.889841 2.098800 0.807396
v 5.796736 2.569395 2.183672
v 13.152077 17.904894 0.270350
v 10.927449 20.060696 1.219530
v 14.521297 12.376268 -1.562846
v 7.477106 7.633777 -0.754124
v 15.099858 11.925003 -0.490994
v 3.768667 0.640132 4.299751
v 7.863476 6.450751 0.274116
v 16.591650 4.363349 -0.383849
v 20.241556 2.496346 6.002165
v 9.454188 13.655497 -0.352736
v 10.753814 20.165649 0.656162
v 13.177560 20.165649 0.656162
v 13.093513 23.376259 3.788531
v 4.510075 0.929597 6.002292
v 9.769932 14.158769 -1.407935
v 19.054291 0.136833 2.511886
v 10.548471 16.585945 -0.663482
v 13.095549 23.377338 3.836452
v 16.418753 6.267745 0.455195
v 8.673690 10.967031 -0.458571
v 14.477185 13.655497 -0.352736
v 10.508013 21.209906 1.510296
v 19.279467 2.035839 2.465870
v 7.467315 4.530909 -0.369722
v 3.318721 1.659818 5.671332
v 10.222616 15.688340 -0.134991
v 17.256582 0.263375 0.981142
v 13.204619 22.252470 2.265095
v 16.464060 4.530909 -0.369722
v 4.651907 2.035839 2.465868
v 15.417589 10.498661 -1.378487
v 13.423361 21.209906 1.510296
v 10.359484 19.834747 0.900057
v 7.512620 6.267745 0.455195
v 13.634748 16.020119 -0.072918
v 6.884476 2.518498 0.664257
v 13.891728 16.931293 0.285945
v 6.472167 2.147865 0.382825
v 17.046898 2.518498 0.664257
v 4.201246 1.998446 5.059149
v 20.518354 0.676314 6.131968
v 6.286152 4.740276 0.588201
v 17.459208 2.147865 0.382825
v 10.648449 21.417318 1.988424
v 13.003924 20.060696 1.219530
v 9.410077 12.376268 -1.562846
v 14.836276 9.582963 -0.496589
v 14.161442 14.158770 -1.407935
v 9.074095 9.446140 -0.494179
v 13.282925 21.417318 1.988424
v 13.708757 15.688340 -0.134991
v 7.206605 0.750111 0.576375
v 10.081551 17.898643 0.379719
v 16.949081 4.285864 -0.482636
v 13.849823 17.898643 0.379719
v 3.813651 2.280550 6.391840
v 7.225627 3.644658 0.208309
v 20.540485 0.672566 5.998860
v 14.857279 9.446140 -0.494179
v 8.785819 8.528812 -1.307873
v 10.779297 17.904894 0.270350
v 16.705746 3.644658 0.208309
v 10.715986 18.870096 -0.003835
v 14.020931 16.770620 0.103437
v 8.733746 8.638656 -1.361050
v 16.552057 0.554563 1.191439
v 10.878235 20.627319 1.206905
v 13.053139 20.627319 1.206905
v 20.612654 1.659818 5.671332
v 10.861737 23.351530 3.913687
v 5.790830 1.226502 0.779203
v 10.640254 19.071480 -0.003086
v 16.950626 2.658302 0.584984
v 7.238395 3.590539 0.257471
v 15.145555 8.528812 -1.307873
v 8.668384 7.987803 -1.260637
v 15.855194 8.840076 -0.087483
v 6.208335 4.117451 1.453098
v 15.560074 7.099527 -1.097085
v 10.837861 23.376259 3.788531
v 19.192520 0.191955 2.562967
v 16.716280 0.740301 0.577821
v 16.692978 3.590539 0.257471
v 6.980748 2.658302 0.584984
v 15.627873 7.198425 -1.174043
v 4.877082 0.136833 2.511886
v 13.571890 19.834747 0.900057
v 10.050927 17.356113 0.197991
v 3.482771 1.805962 6.270672
v 6.927597 5.353615 0.833505
v 4.738853 0.191955 2.562967
v 10.424045 15.251801 -0.703612
v 17.298059 2.292629 1.247434
v 20.117723 2.280550 6.391840
v 18.053364 4.015978 1.054763
v 8.019942 1.235208 0.496157
v 14.589695 13.595847 -0.424263
v 17.723038 4.117451 1.453098
v 15.232687 8.566805 -1.360237
v 16.340876 0.631323 1.091094
v 3.887687 0.542804 3.950843
v 19.626150 1.642703 3.760496
v 9.370029 12.716611 -0.376457
v 9.910442 16.770620 0.103437
v 7.143423 6.807558 0.016180
v 10.005887 16.807421 0.201997
v 15.449975 7.890357 -0.126352
v 3.522304 1.638858 6.362733
v 4.261888 1.037021 2.895698
v 8.513784 10.498661 -1.378487
v 3.484798 2.352245 5.945585
v 10.835825 23.377338 3.836452
v 6.451696 5.018926 0.654818
v 13.925487 16.807421 0.201997
v 15.911431 1.235208 0.496157
v 8.817121 8.429942 -1.255574
v 17.297607 2.178626 1.233006
v 17.258589 2.121982 1.178468
v 19.730127 1.998446 5.059149
v 14.561344 12.716611 -0.376457
v 15.181990 7.638440 -0.380733
v 6.982291 4.285863 -0.482636
v 14.101174 15.829020 0.119338
v 20.458897 0.438579 5.747595
v 13.291120 19.071480 -0.003086
v 18.851130 2.633726 2.361105
v 9.234656 9.733642 -0.548912
v 17.645222 4.740276 0.588201
v 8.481311 7.890356 -0.126304
v 13.167782 19.441504 0.848213
v 13.888925 16.834267 0.199649
v 16.753304 6.301134 0.535387
v 16.402742 8.001652 -0.506591
v 5.878011 4.015978 1.054763
v 14.696717 9.733642 -0.548912
v 10.042449 16.834267 0.199649
v 9.341679 13.595847 -0.424263
v 6.863993 5.356697 0.918688
v 19.166199 -0.236372 4.247982
v 10.580314 17.259569 -0.522390
v 4.765174 -0.236372 4.247983
v 17.003777 5.353615 0.833505
v 9.466568 10.543167 -0.877129
v 3.472477 0.438579 5.747595
v 16.958090 6.212463 0.839186
v 17.479677 5.018926 0.654818
v 15.098458 11.668937 -0.014184
v 20.448603 1.805962 6.270672
v 14.464806 10.543167 -0.877129
v 7.178070 6.301134 0.535387
v 16.915314 6.268186 0.600189
v 17.098030 1.760990 0.448217
v 6.833344 1.760990 0.448217
v 18.126080 3.532850 1.710106
v 5.080244 2.633726 2.361105
v 15.262990 7.987803 -1.260637
v 8.832915 11.668937 -0.014184
v 16.787951 6.807561 0.016179
v 13.379246 16.113140 -0.341570
v 20.241613 0.302652 6.093530
v 14.851415 8.973804 -0.760704
v 6.766806 1.820882 1.189272
v 9.898657 14.393822 -0.348156
v 4.283955 0.196633 5.821537
v 13.051540 19.979534 1.282496
v 7.734279 7.650636 0.191327
v 20.446575 2.352245 5.945585
v 14.120693 12.025900 -0.914989
v 15.114253 8.429942 -1.255574
v 17.067381 5.356697 0.918688
v 3.917334 0.482240 6.341921
v 6.973285 6.212463 0.839186
v 5.805293 3.532850 1.710106
v 16.197094 7.650636 0.191327
v 20.409069 1.638858 6.362733
v 7.207831 6.808335 0.233067
v 16.878317 4.623520 0.924232
v 13.507329 15.251801 -0.703612
v 20.014040 0.482240 6.341921
v 8.749384 7.638440 -0.380733
v 3.480507 1.379306 6.424579
v 4.839454 0.443528 5.087640
v 10.434053 17.480421 0.220531
v 20.450867 1.379306 6.424579
v 14.032717 14.393822 -0.348156
v 7.651225 7.682610 0.214376
v 13.497320 17.480421 0.220531
v 16.155325 6.550167 -1.029541
v 10.552128 16.113140 -0.341570
v 9.830199 15.829020 0.119338
v 8.690194 10.565179 -0.184669
v 16.873201 6.269749 0.645685
v 13.043068 22.631226 3.062588
v 14.024358 12.638117 -0.569371
v 9.907016 12.638117 -0.569371
v 10.763592 19.441504 0.848213
v 9.660208 11.885245 -0.589418
v 16.723543 6.808335 0.233066
v 10.879833 19.979534 1.282496
v 4.838611 1.561048 1.628330
v 14.437027 13.843235 -0.126113
v 7.016059 6.268186 0.600189
v 10.178640 18.023676 0.532398
v 5.664696 1.187668 2.739774
v 18.934025 2.558121 2.361350
v 16.280149 7.682610 0.214376
v 13.752733 18.023676 0.532398
v 9.227491 10.181115 -0.475044
v 9.203096 13.953989 -0.672525
v 13.460344 20.851637 1.442385
v 14.193671 14.773679 -0.182558
v 15.494045 7.196652 -0.149917
v 10.471029 20.851637 1.442385
v 4.645008 0.182262 5.319493
v 8.139481 6.616398 -1.000365
v 18.624456 0.499376 3.837133
v 8.964570 8.495305 -0.331371
v 15.544369 8.184313 -0.073367
v 7.058173 6.269749 0.645685
v 9.805134 13.015590 -0.464852
v 9.031304 9.230751 -0.457256
v 14.900069 9.230751 -0.457256
v 13.471892 20.902620 1.320704
v 4.995151 0.411023 4.644787
v 10.459481 20.902620 1.320704
v 9.494347 13.843235 -0.126113
v 6.834429 4.678920 -0.511471
v 10.842289 21.264318 1.910504
v 19.647419 0.196633 5.821537
v 18.473335 3.061858 2.026813
v 3.780619 0.989747 4.264376
v 5.610083 1.907447 0.653371
v 9.653234 13.162234 -0.440597
v 14.271166 11.885245 -0.589418
v 15.951071 8.014206 -1.221513
v 14.728277 13.953989 -0.672525
v 9.454303 10.402353 -0.932870
v 9.810680 12.025900 -0.914989
v 6.135607 3.337166 0.069414
v 8.767758 10.293551 -1.506011
v 9.737702 14.773679 -0.182558
v 15.791894 6.616395 -1.000364
v 14.174524 14.726024 -0.234235
v 4.305224 1.642703 3.760496
v 15.636982 9.683969 -1.303242
v 5.500428 2.691206 0.727642
v 6.803866 5.512450 0.962303
v 8.437328 7.196652 -0.149917
v 9.756849 14.726024 -0.234235
v 14.126240 13.015590 -0.464852
v 9.452848 13.755898 -0.062045
v 10.178972 18.128674 0.490925
v 19.160940 0.440675 5.263782
v 17.127508 5.512450 0.962303
v 10.888306 22.631226 3.062588
v 14.703882 10.181115 -0.475044
v 5.520113 1.500835 0.829529
v 6.922246 5.117628 0.878225
v 7.830868 5.582120 -0.683841
v 18.430946 2.691206 0.727642
v 17.096945 4.678920 -0.511471
v 17.009129 5.117628 0.878225
v 8.811441 8.314053 -0.386959
v 3.689760 0.302652 6.093530
v 14.453074 10.055517 -0.590537
v 9.205805 11.685971 -0.408370
v 9.079959 8.973804 -0.760704
v 19.092762 1.561048 1.628330
v 14.478525 13.755898 -0.062045
v 15.752948 6.026536 -0.050093
v 14.477071 10.402353 -0.932870
v 19.286366 0.182262 5.319493
v 14.278139 13.162234 -0.440597
v 7.053057 4.623520 0.924232
v 17.105537 2.908366 0.207212
v 8.394577 7.146454 -0.126000
v 3.631917 1.493274 4.824901
v 14.725569 11.685971 -0.408370
v 9.004556 12.639865 -0.599762
v 8.178426 6.026536 -0.050093
v 6.988096 5.120937 -0.616520
v 16.943277 5.120937 -0.616520
v 13.752401 18.128674 0.490925
v 4.997349 2.558121 2.361350
v 4.665700 1.329929 5.691486
v 16.768229 4.226597 -0.422828
v 6.311933 1.920806 1.713213
v 8.455806 6.505808 -0.129536
v 9.048637 12.710399 -0.536331
v 17.022354 3.114499 0.153216
v 13.089085 21.264318 1.910504
v 8.387002 8.184320 -0.073366
v 10.990157 22.161728 2.736852
v 13.682958 14.387910 -1.116299
v 3.417923 0.836898 5.185699
v 16.100506 5.582120 -0.683841
v 15.163616 10.293551 -1.506011
v 5.108363 0.832820 1.471534
v 16.678047 7.155583 -0.140190
v 20.513451 0.836896 5.185699
v 10.248416 14.387910 -1.116299
v 10.807421 22.943233 3.034643
v 8.557230 0.340512 0.790965
v 14.926818 12.639865 -0.599762
v 14.348412 14.150998 -0.269935
v 6.825837 2.908366 0.207212
v 16.492373 1.572074 0.794554
v 10.844377 22.858866 2.924371
v 14.882736 12.710399 -0.536331
v 18.823013 0.832818 1.471537
v 13.123953 22.943233 3.034643
v 12.941216 22.161728 2.736852
v 15.119932 8.314053 -0.386959
v 6.909020 3.114499 0.153216
v 13.086997 22.858866 2.924371
v 15.536797 7.146454 -0.126000
v 20.299458 1.493274 4.824901
v 16.699562 6.564291 0.402800
v 16.091747 0.881673 0.919244
v 15.475568 6.505808 -0.129536
v 13.211069 22.921837 3.409914
v 16.155893 4.896858 0.120410
v 7.163145 4.226596 -0.422828
v 15.225005 9.843701 -0.300483
v 17.795767 3.337166 0.069414
v 9.478299 10.055517 -0.590537
v 17.282705 5.167401 0.952760
v 7.231812 6.564291 0.402800
v 18.019777 1.966673 2.211257
v 10.814764 18.954552 0.762813
v 10.214700 16.973776 0.175835
v 17.021229 6.012857 -0.399574
v 16.113737 4.962341 0.079522
v 15.394791 7.743100 -1.281337
v 15.869704 5.233850 0.081762
v 7.177951 6.430324 0.436849
v 15.221868 11.269142 -0.531571
v 6.427924 4.872647 1.119858
v 13.331322 21.244814 1.372994
v 7.049282 0.154916 0.913134
v 13.716674 16.973776 0.175835
v 7.775480 4.896858 0.120410
v 8.294392 9.683969 -1.303242
v 5.542828 0.879208 3.115109
v 15.445052 6.321432 -0.120140
v 14.826834 8.731036 -0.389675
v 13.246618 16.783154 0.158379
v 6.648668 5.167401 0.952760
v 8.706368 9.843701 -0.300483
v 10.282343 14.185712 -0.919003
v 10.329168 13.767144 -0.424083
v 17.311913 3.946137 1.273995
v 13.649031 14.185712 -0.919003
v 7.817636 4.962341 0.079522
v 15.374144 0.340512 0.790965
v 17.790716 0.402609 1.772231
v 10.600052 21.244814 1.372994
v 17.541750 4.868883 0.264221
v 9.582962 14.150998 -0.269935
v 6.453361 4.849689 1.251606
v 10.702808 18.644581 0.456305
v 15.436821 0.010284 0.625375
v 14.259761 13.735047 -1.463321
v 15.241179 10.565179 -0.184669
v 6.619462 3.946137 1.273995
v 5.136652 1.514954 1.191752
v 17.249401 5.204216 0.978198
v 10.604298 21.505836 1.606416
v 17.503450 4.872647 1.119858
v 6.681973 5.204216 0.978198
v 13.383776 16.088257 -0.299842
v 4.690626 1.740665 4.440268
v 16.753422 6.430324 0.436849
v 10.563710 20.454803 0.783909
v 17.478012 4.849689 1.251606
v 13.327076 21.505836 1.606416
v 14.249501 12.588222 -0.528319
v 13.602205 13.767144 -0.424083
v 13.228565 18.644581 0.456305
v 9.671613 13.735047 -1.463321
v 13.116610 18.954552 0.762813
v 18.794722 1.514953 1.191753
v 9.104540 8.731036 -0.389675
v 19.329559 1.812205 3.935623
v 18.377304 0.149620 2.195471
v 17.054237 6.103393 -0.154643
v 13.830022 14.046369 -0.410467
v 10.583035 19.844975 1.076093
v 13.348339 19.844975 1.076093
v 10.547598 16.088257 -0.299842
v 4.975168 1.373229 1.429008
v 8.061669 5.233850 0.081762
v 4.635236 -0.115334 3.177369
v 13.367663 20.454803 0.783909
v 13.636418 14.274222 -0.722007
v 13.117001 22.208067 2.776923
v 10.294955 14.274222 -0.722007
v 5.481835 1.387789 3.041130
v 9.167997 11.492560 -0.421026
v 10.814373 22.208067 2.776923
v 8.494550 0.010285 0.625375
v 9.302318 10.439115 -1.388416
v 14.097231 12.763319 -0.484374
v 10.708356 22.210686 2.809495
v 8.998131 11.442919 -0.411864
v 19.756453 1.156104 3.200584
v 8.486321 6.321432 -0.120140
v 17.087118 3.289990 1.075590
v 14.337357 10.997738 -0.996808
v 18.956203 1.373228 1.429003
v 6.633315 2.292629 1.247434
v 13.245595 17.827026 0.375212
v 9.594017 10.997738 -0.996808
v 14.629056 10.439115 -1.388416
v 13.223018 22.210686 2.809495
v 16.145109 6.081037 0.336808
v 10.720304 22.921837 3.409914
v 15.287620 0.022230 0.597139
v 9.103444 8.822391 -0.461865
v 4.601814 1.812205 3.935623
v 19.260441 -0.288044 3.872768
v 6.844255 3.289990 1.075590
v 6.972943 6.095451 0.959292
v 8.643754 0.022230 0.597139
v 13.444516 15.761283 -0.676524
v 17.134933 3.431701 -0.158118
v 16.980064 5.227749 -0.600092
v 14.763376 11.492560 -0.421026
v 10.101352 14.046369 -0.410467
v 14.534919 11.563351 -0.461403
v 9.009978 8.658488 -0.677468
v 10.540691 19.973761 1.214872
v 13.321338 21.889881 2.023902
v 4.821517 1.699617 4.240051
v 13.390682 19.973761 1.214872
v 13.678160 13.734590 -0.468185
v 7.786264 6.081037 0.336808
v 14.827929 8.822391 -0.461865
v 4.647562 1.746479 4.578306
v 19.675550 1.244099 3.000726
v 16.042398 8.196373 0.151560
v 12.959132 21.585655 2.310045
v 14.933243 11.442919 -0.411864
v 14.921395 8.658488 -0.677468
v 7.717941 7.950724 0.528419
v 7.888975 8.196373 0.151560
v 16.213432 7.950724 0.528419
v 13.993377 12.605344 -0.963872
v 9.855015 17.387594 -0.409863
v 6.140657 0.402609 1.772231
v 10.486857 15.761283 -0.676524
v 6.340190 0.431778 1.676520
v 7.256844 6.855961 0.408338
v 6.796440 3.431701 -0.158118
v 19.285151 0.680043 2.174151
v 10.336726 15.376019 -1.010488
v 17.548466 0.719492 1.707897
v 15.894825 -0.041532 0.971473
v 6.633766 2.178626 1.233007
v 6.956740 3.093839 0.250489
v 8.582260 0.272933 0.473593
v 10.519450 20.555321 0.877562
v 16.674530 6.855961 0.408338
v 10.610036 21.889881 2.023902
v 7.590495 0.631417 1.091074
v 9.396455 11.563351 -0.461403
v 16.958429 6.095451 0.959292
v 9.937997 12.605344 -0.963872
v 10.760310 18.972504 0.096079
v 16.131884 8.296605 -1.047530
v 9.419488 15.162785 -0.801004
v 19.621717 1.329806 2.874405
v 17.413305 2.089843 0.406086
v 10.972241 21.585655 2.310045
v 6.951310 5.227749 -0.600092
v 13.078080 21.583948 2.270889
v 7.708521 8.394215 -0.843391
v 16.638515 6.812718 -0.717374
v 13.171063 18.972504 0.096079
v 8.709506 11.269142 -0.531571
v 20.407454 0.603408 6.280972
v 9.044406 11.979200 -1.500790
v 10.511858 20.434069 1.373131
v 13.123217 22.694740 3.213514
v 3.513374 2.079311 6.295554
v 13.659407 19.163177 0.758327
v 4.641173 0.838734 2.074890
v 6.518068 2.089843 0.406086
v 9.681872 12.588222 -0.528319
v 9.510505 15.534992 -0.847127
v 13.411923 20.555321 0.877562
v 10.122158 17.521261 -0.639908
v 9.726115 15.666930 -0.086234
v 13.303941 22.159870 2.823572
v 20.417999 2.079311 6.295554
v 8.537646 9.113368 -0.176710
v 13.419516 20.434069 1.373131
v 9.834143 12.763319 -0.484374
v 13.227076 16.803417 0.127908
v 10.864867 19.094044 0.553455
v 17.383028 2.159144 1.375337
v 10.684755 16.783154 0.158379
v 4.363725 0.099749 3.232038
v 13.404899 21.053106 1.273821
v 3.523921 0.603408 6.280972
v 10.704298 16.803417 0.127908
v 9.851344 16.717749 -0.787480
v 13.066506 19.094044 0.553455
v 14.205258 15.666930 -0.086234
v 4.543768 -0.274150 4.212614
v 7.196121 1.090723 0.490384
v 10.526475 21.053106 1.273821
v 14.511883 15.162796 -0.801005
v 6.959119 0.483617 1.381427
v 13.809216 17.521261 -0.639908
v 15.349113 0.272933 0.473593
v 10.685779 17.827026 0.375212
v 17.375305 0.746914 0.735752
v 10.804300 21.014782 1.855052
v 13.127073 21.014782 1.855052
v 17.997448 4.028800 1.218496
v 8.036549 -0.041532 0.971473
v 14.076359 17.387594 -0.409863
v 15.829508 8.998658 0.328411
v 8.101866 8.998658 0.328411
v 13.275632 17.860947 0.405712
v 10.655742 17.860947 0.405712
v 14.886968 11.979200 -1.500790
v 10.271967 19.163177 0.758327
v 14.458584 15.415030 -0.804670
v 9.168394 12.709798 -0.067735
v 10.473145 19.981638 0.476805
v 17.122244 0.919581 0.594921
v 8.833350 8.140341 -0.748629
v 10.253214 13.734590 -0.468185
v 9.236150 13.890281 -0.580970
v 13.413722 20.677080 0.969868
v 10.853293 21.583948 2.270889
v 10.427715 20.017120 1.321307
v 10.808157 22.694740 3.213514
v 17.089493 5.502262 0.884234
v 9.618422 11.208814 -0.643437
v 18.871450 -0.009809 4.165047
v 19.387606 -0.274150 4.212614
v 13.338316 19.051239 0.783870
v 9.451255 10.559223 -1.218383
v 13.504674 17.961929 0.414357
v 17.217449 5.348924 -0.338125
v 9.535895 13.080788 -0.409306
v 16.325468 7.669987 0.164617
v 17.844057 2.179090 1.986837
v 18.903833 -0.208030 3.590242
v 10.462611 16.639528 -0.017096
v 16.576164 6.696414 0.450554
v 13.552704 15.544910 -0.258504
v 10.593058 19.051239 0.783870
v 7.605906 7.669987 0.164617
v 10.845916 22.698214 3.253835
v 8.488315 8.253631 -0.143335
v 13.322565 22.340195 2.781406
v 10.353430 19.787756 0.425739
v 10.517652 20.677080 0.969868
v 10.426700 17.961929 0.414357
v 16.351992 5.596591 -0.803589
v 15.553841 7.216692 -1.154028
v 10.793537 18.023600 0.221394
v 19.220251 1.800278 4.022588
v 6.959600 3.444976 -0.059019
v 15.062933 8.713822 -1.295754
v 14.468283 13.723449 -0.089509
v 9.463091 13.723449 -0.089509
v 14.762980 12.709798 -0.067735
v 14.309271 16.227978 -0.467737
v 9.208345 12.713836 -0.039619
v 14.395478 13.080788 -0.409306
v 5.933926 4.028800 1.218496
v 8.777934 7.991376 -0.614810
v 13.503658 20.017120 1.321307
v 6.841881 5.502262 0.884234
v 9.622103 16.227978 -0.467737
v 4.476255 1.496369 2.355239
v 16.625385 6.819137 0.663959
v 7.564270 0.964260 0.470293
v 16.971773 3.444977 -0.059020
v 4.903628 2.108177 3.180349
v 10.088634 15.250542 -1.212032
v 8.821884 9.247008 -1.423058
v 8.616224 9.741557 -0.266401
v 14.801317 12.669314 -0.254285
v 14.033983 13.707829 -1.420620
v 7.355209 6.696414 0.450554
v 14.695224 13.890281 -0.580970
v 9.664577 14.740004 -0.045873
v 9.090046 11.216496 -1.562713
v 8.868441 8.713822 -1.295754
v 4.711122 1.800278 4.022588
v 16.974634 3.093839 0.250489
v 14.257044 16.176527 -0.258749
v 9.070206 9.699070 -1.395114
v 9.897390 13.707829 -1.420620
v 13.209762 17.783298 -0.059467
v 13.458229 19.981638 0.476805
v 14.841328 11.216496 -1.562713
v 14.080029 16.717749 -0.787480
v 16.198616 8.119226 0.292403
v 15.109489 9.247008 -1.423058
v 13.577944 19.787756 0.425739
v 13.842742 15.250535 -1.212034
v 13.290917 22.319027 2.865264
v 18.544897 3.252733 1.475639
v 6.153348 0.939726 1.969846
v 10.627433 22.159870 2.823572
v 9.581711 11.148993 -0.675684
v 15.315149 9.741557 -0.266401
v 6.367814 4.431455 -0.079213
v 9.619828 11.199072 -0.689571
v 13.085458 22.698214 3.253835
v 15.950519 5.531424 -0.381109
v 8.496437 10.325197 -1.390216
v 7.732758 8.119226 0.292403
v 14.766063 12.629634 -0.294481
v 5.059924 -0.009809 4.165047
v 4.705555 0.251477 2.522974
v 13.967360 17.095087 0.233512
v 16.610840 0.030779 1.193898
v 18.486946 1.639531 2.955657
v 13.544810 15.530605 -0.312579
v 4.896459 -0.254093 3.659390
v 19.225821 0.251476 2.522977
v 15.098023 8.140341 -0.748629
v 19.027744 2.108177 3.180349
v 8.835135 11.531668 -0.301004
v 7.736431 8.102021 0.342866
v 9.130056 12.669314 -0.254285
v 15.434937 10.325197 -1.390216
v 19.020435 -0.188291 3.203775
v 19.564531 0.100617 3.224441
v 9.964013 17.095087 0.233512
v 18.610304 2.667688 0.987640
v 13.137836 18.023600 0.221394
v 7.022710 5.469825 0.749533
v 10.369081 15.413487 -0.959598
v 16.598465 4.699592 -0.546674
v 14.480119 10.559223 -1.218383
v 9.165311 12.629634 -0.294481
v 16.194942 8.102021 0.342866
v 14.723028 12.713836 -0.039619
v 10.378670 15.544910 -0.258504
v 19.311844 1.193275 1.996410
v 13.546921 19.915670 1.178868
v 10.107829 18.719648 -0.034629
v 7.305988 6.819137 0.663959
v 15.153440 7.991376 -0.614810
v 10.386563 15.530605 -0.312579
v 16.329971 7.865850 -0.900489
v 8.691203 10.194496 -0.270536
v 15.018679 -0.084787 0.734356
v 10.721612 17.783298 -0.059467
v 4.619529 1.193276 1.996411
v 8.684214 7.529875 -0.514278
v 6.668633 5.338832 0.999092
v 9.864392 17.202673 -0.558331
v 17.591181 0.431777 1.676518
v 13.802149 12.845101 -0.497671
v 18.516745 1.484985 3.131051
v 10.129225 12.845101 -0.497671
v 17.654966 4.414164 0.097508
v 8.348735 6.979041 -0.094326
v 5.113908 1.651994 3.637122
v 5.720797 1.553603 2.539160
v 10.469707 19.422573 0.870817
v 9.674330 16.176527 -0.258749
v 15.893986 5.658408 -0.329220
v 15.240170 10.194496 -0.270536
v 8.912695 -0.084787 0.734356
v 13.823545 18.719648 -0.034629
v 5.822982 3.378652 1.779685
v 14.312952 11.208814 -0.643437
v 7.256177 0.036431 1.213314
v 15.285408 0.631595 0.642697
v 18.732218 -0.116689 3.212880
v 8.587533 7.239775 -0.712377
v 8.633279 0.806416 0.481426
v 9.993886 13.433578 -1.340370
v 10.357893 15.158730 -0.971066
v 5.386476 3.252733 1.475639
v 14.066981 17.202673 -0.558331
v 10.623625 22.049622 2.312521
v 17.447989 4.169899 -0.254803
v 14.991944 -0.074739 0.699430
v 15.423429 8.123604 -0.160954
v 13.307749 22.049622 2.312521
v 6.129866 1.729926 0.450093
v 18.991501 0.492622 4.822283
v 15.582639 6.979041 -0.094326
v 15.437186 0.659679 0.711543
v 7.332909 4.699592 -0.546674
v 18.998308 0.809882 4.849067
v 8.763350 11.290470 -0.469793
v 8.869133 9.163972 -1.400356
v 7.975643 8.871279 -1.129793
v 13.461667 19.422573 0.870817
v 9.796539 16.930853 -0.594837
v 10.384453 19.915670 1.178868
v 8.939429 -0.074739 0.699430
v 5.674638 1.438655 2.642945
v 5.578179 0.157921 2.429743
v 14.926357 -0.034737 0.662983
v 14.861168 9.699070 -1.395114
v 15.096238 11.531668 -0.301004
v 15.062241 9.163972 -1.400356
v 7.181383 3.786714 -0.063278
v 8.385721 6.282896 -0.205461
v 8.704834 10.956706 -0.425562
v 10.608809 22.340195 2.781406
v 8.602073 10.357946 0.069860
v 16.908663 5.469825 0.749533
v 14.566538 13.016522 -0.305687
v 15.560706 10.705360 -0.747123
v 13.446830 20.849688 1.615217
v 8.246841 6.368947 0.058611
v 15.226540 10.956706 -0.425562
v 16.514917 4.798362 -0.551667
v 13.937488 13.433578 -1.340370
v 16.391533 1.588248 0.617029
v 7.208042 3.913376 -0.161463
v 16.165571 5.008397 0.210905
v 5.860349 3.926823 0.734899
v 9.005016 -0.034737 0.662983
v 9.894504 12.812521 -1.343563
v 19.028435 1.510749 4.421277
v 6.643982 2.048521 1.238881
v 14.036870 12.812521 -1.343563
v 15.298095 0.806416 0.481426
v 7.416457 4.798362 -0.551667
v 4.945421 1.235815 4.609868
v 17.262741 5.338832 0.999092
v 13.294770 22.238031 2.862589
v 15.381017 8.443926 -0.184290
v 7.547284 4.456160 -0.162318
v 15.026904 11.749964 -0.077621
v 7.765803 5.008397 0.210905
v 10.640456 22.319027 2.865264
v 16.749990 3.786714 -0.063278
v 8.338490 6.444661 0.019881
v 7.980855 5.531424 -0.381109
v 14.134834 16.930853 -0.594837
v 7.034276 4.973243 0.887473
v 15.545652 6.282896 -0.205461
v 3.750593 0.602046 6.417011
v 16.384090 4.456160 -0.162318
v 15.247160 7.529875 -0.514278
v 15.684532 6.368947 0.058611
v 19.162752 0.861462 5.390552
v 8.645966 0.631595 0.642697
v 7.933355 8.056778 0.183439
v 7.539842 1.588248 0.617029
v 9.040950 8.840433 -0.381069
v 9.948576 13.694907 -0.504577
v 8.352868 10.622744 -1.115346
v 18.657124 2.139431 2.840295
v 13.763561 19.150188 0.328847
v 9.557246 11.066370 -1.307566
v 7.320388 7.306189 -0.465560
v 10.941616 22.500763 2.903253
v 6.853842 2.750454 0.383417
v 5.266324 -0.051006 3.401513
v 17.077997 1.477503 0.434671
v 17.308001 5.432679 0.548749
v 18.214399 1.296028 2.616380
v 12.989758 22.500763 2.903253
v 15.592883 6.444661 0.019881
v 16.723331 3.913376 -0.161463
v 14.559746 12.909250 -0.300622
v 5.274250 2.139431 2.840295
v 17.077532 2.750454 0.383417
v 18.266676 1.187654 2.739774
v 15.343841 7.239775 -0.712377
v 8.370667 10.705360 -0.747123
v 6.788072 1.411669 1.295240
v 8.402091 10.414758 -0.427614
v 7.047628 1.730795 1.031554
v 15.578506 10.622744 -1.115346
v 20.247034 1.147052 6.583823
v 20.180780 0.602046 6.417011
v 14.333718 16.040186 -0.442552
v 8.904469 11.749964 -0.077621
v 15.936048 6.662892 -1.059553
v 5.322223 0.171198 3.649484
v 9.280051 12.118689 -0.424628
v 15.998018 8.056778 0.183439
v 16.618101 6.740540 0.488159
v 14.374127 11.066370 -1.307566
v 10.167812 19.150188 0.328847
v 19.993706 1.951475 5.005660
v 15.168023 11.290470 -0.469793
v 8.955586 9.921443 -0.385639
v 20.216808 2.176679 5.399350
v 10.636603 22.238031 2.862589
v 13.594647 15.376025 -1.010488
v 10.484544 20.849688 1.615217
v 16.897099 4.973243 0.887473
v 16.286497 -0.065424 1.003868
v 14.349663 11.148993 -0.675684
v 3.937667 1.951475 5.005660
v 16.556498 7.225286 -0.713958
v 14.311545 11.199072 -0.689571
v 14.522033 12.984867 -0.344275
v 20.005861 0.021102 5.107111
v 7.313272 6.740540 0.488159
v 7.644877 -0.065424 1.003868
v 8.037388 5.658408 -0.329220
v 13.982798 13.694907 -0.504577
v 6.389624 4.868881 0.264219
v 3.446324 1.779259 5.309947
v 10.143257 12.855888 -0.548224
v 13.468762 16.639528 -0.017096
v 3.838081 0.534277 4.110110
v 10.368185 15.623934 -0.957495
v 8.494187 0.659679 0.711543
v 3.714565 2.176679 5.399350
v 8.141233 9.375426 -0.118984
v 14.890424 8.840433 -0.381069
v 20.228659 1.059087 6.578596
v 13.027611 23.395750 4.027612
v 14.975787 9.921443 -0.385639
v 7.253277 6.827073 -0.633501
v 9.366321 13.042141 -0.316757
v 3.925513 0.021102 5.107111
v 7.292857 6.812714 -0.717374
v 9.371628 12.909250 -0.300622
v 20.085958 0.073709 5.473459
v 13.430046 14.880054 -0.374754
v 13.821623 13.606535 -0.633661
v 7.220824 0.394042 0.708876
v 6.032899 1.015994 2.161700
v 8.022631 5.597777 -0.203482
v 9.597655 16.040186 -0.442552
v 15.790140 9.375426 -0.118984
v 4.229007 -0.109550 3.955546
v 19.685366 0.019918 5.540091
v 3.845416 0.073709 5.473459
v 10.501328 14.880054 -0.374754
v 19.702366 -0.109550 3.955546
v 16.240839 8.376492 -0.324569
v 13.073447 19.532057 0.669347
v 3.854499 2.024173 5.139514
v 3.684340 1.147052 6.583823
v 10.903763 23.395750 4.027612
v 13.890434 15.006885 -0.239639
v 15.908743 5.597777 -0.203482
v 6.483385 4.169899 -0.254803
v 13.562292 15.413493 -0.959597
v 8.900818 9.742020 -0.362179
v 15.529283 10.414758 -0.427614
v 15.030556 9.742020 -0.362179
v 7.414763 5.904673 0.562686
v 7.690535 8.376492 -0.324569
v 14.651322 12.118689 -0.424628
v 15.329301 10.357946 0.069860
v 16.516609 5.904673 0.562686
v 13.205988 22.829315 3.072957
v 16.454269 7.633776 -0.754121
v 10.725386 22.829315 3.072957
v 14.892391 13.095790 -0.708967
v 14.181486 14.372665 -0.322208
v 19.484331 1.507082 2.460843
v 10.047782 12.675972 -0.588425
v 16.916149 3.005886 0.505598
v 3.702715 1.059087 6.578596
v 15.820798 8.914065 0.045760
v 4.920701 0.706944 4.902578
v 9.636640 11.330516 -0.515026
v 9.409341 12.984867 -0.344275
v 15.818360 6.311780 -0.850058
v 20.076874 2.024173 5.139514
v 9.572709 11.896732 -1.501887
v 6.612001 5.503865 0.240726
v 8.061421 9.290792 -1.132423
v 8.113013 6.311780 -0.850058
v 15.522113 9.968294 -0.305046
v 7.266921 6.585783 -0.744284
v 9.038982 13.095790 -0.708967
v 6.245777 0.826598 1.832946
v 6.623374 5.432679 0.548749
v 13.573481 15.158730 -0.971066
v 8.110576 8.914065 0.045760
v 20.485050 1.779260 5.309947
v 14.294734 11.330516 -0.515026
v 10.485069 19.882200 1.089658
v 10.040939 15.006885 -0.239639
v 4.871055 2.342236 2.610080
v 5.321070 2.667688 0.987640
v 10.415454 16.094612 -0.109861
v 13.515920 16.094612 -0.109861
v 18.040127 2.680228 2.080585
v 19.724438 0.086898 5.704752
v 8.021101 9.053423 -0.105794
v 18.126877 2.175443 0.456728
v 18.626211 0.246227 3.768560
v 13.563189 15.623933 -0.957495
v 13.883592 12.675972 -0.588425
v 10.109751 13.606535 -0.633661
v 8.409261 9.968294 -0.305046
v 16.964054 4.071810 1.010352
v 6.967661 4.072147 1.010071
v 6.974707 3.706841 -0.233224
v 13.899910 17.960604 0.252581
v 14.358665 11.896732 -1.501887
v 14.339558 14.850987 -0.059324
v 9.749887 14.372665 -0.322208
v 8.038748 8.996047 -0.036005
v 10.857926 19.532057 0.669347
v 5.891247 2.680228 2.080585
v 15.291183 7.775487 -1.217394
v 8.026081 9.369181 -0.396085
v 10.137811 12.859490 -0.592209
v 10.859582 19.576031 0.595001
v 15.910273 9.053423 -0.105794
v 9.312117 12.887486 -0.184297
v 5.805786 0.293301 1.989512
v 4.246009 0.019918 5.540091
v 19.463980 1.755895 3.182571
v 6.106520 3.665061 1.576486
v 4.206936 0.086898 5.704752
v 9.196746 9.715644 -0.523559
v 9.684711 12.843488 -0.457963
v 16.956667 3.706839 -0.233223
v 13.508328 19.108616 0.856722
v 18.125587 0.293301 1.989512
v 15.892626 8.996047 -0.036005
v 13.878017 17.774076 0.216277
v 16.470814 4.262787 0.409149
v 14.960793 11.322755 -0.422475
v 14.619257 12.887486 -0.184297
v 19.060318 2.342236 2.610080
v 18.194437 2.036650 0.528058
v 14.734628 9.715644 -0.523559
v 10.423045 19.108616 0.856722
v 10.591698 18.482265 -0.241285
v 18.108391 3.378652 1.779685
v 18.203896 0.252620 1.614365
v 9.591816 14.850987 -0.059324
v 13.788116 12.855888 -0.548224
v 14.476275 14.381643 -1.253537
v 16.600147 1.189235 1.060576
v 13.071792 19.576031 0.595001
v 10.031464 17.960604 0.252581
v 6.214051 4.204607 1.506672
v 7.257798 3.875394 -0.005876
v 16.366447 4.683932 0.404995
v 9.660593 14.769170 -0.000568
v 14.935437 11.056430 -0.407285
v 13.446304 19.882200 1.089658
v 7.564926 4.683932 0.404995
v 8.944409 12.814736 -0.806887
v 13.339677 18.482264 -0.241286
v 19.284185 0.354177 2.475492
v 10.395883 18.780413 0.583379
v 8.946959 -0.037134 0.653030
v 17.824854 3.665061 1.576486
v 8.088224 6.688029 0.141793
v 14.500988 10.520683 -0.680354
v 16.662836 0.874034 0.530788
v 19.561615 1.604604 3.156492
v 9.430386 10.520683 -0.680354
v 13.793563 12.859490 -0.592209
v 5.727478 0.252620 1.614365
v 15.905293 9.369181 -0.396085
v 15.433199 10.353292 0.077323
v 7.015225 3.005886 0.505598
v 9.630556 14.716623 -0.006209
v 17.167658 5.457582 1.123310
v 4.467394 1.755895 3.182570
v 17.165840 5.045377 -0.462567
v 13.822163 17.816206 0.332346
v 7.460559 4.262787 0.409149
v 10.084712 12.685735 -0.506542
v 4.252922 1.336748 3.091598
v 16.673576 3.875394 -0.005876
v 15.843149 6.688029 0.141793
v 14.266796 14.740004 -0.045873
v 17.295403 3.393671 -0.164493
v 6.635998 3.393687 -0.164501
v 8.498175 10.353292 0.077323
v 15.195468 8.219246 -0.325032
v 16.234634 5.139536 -0.532738
v 14.984415 -0.037134 0.653030
v 6.926922 2.927545 0.367034
v 14.306150 14.786963 -0.002745
v 17.685598 0.826593 1.832947
v 5.134118 -0.091837 3.805435
v 11.027092 22.863531 3.308555
v 7.352360 3.964242 0.138715
v 14.666350 10.673778 -1.471965
v 12.904282 22.863531 3.308555
v 14.300817 14.716623 -0.006209
v 14.419101 14.425522 -1.281896
v 15.293788 10.298100 -1.469515
v 14.875563 8.695584 -0.587237
v 14.103090 11.259110 -0.511359
v 9.413617 15.107429 -0.666127
v 18.433479 0.109175 2.724383
v 17.031296 2.902295 0.860446
v 10.597547 16.739758 -0.170719
v 7.696740 5.139536 -0.532738
v 8.735906 8.219246 -0.325032
v 9.828283 11.259110 -0.511359
v 18.830902 2.547824 1.422020
v 9.633888 14.542209 -0.300010
v 10.079710 12.712680 -0.474214
v 5.084083 1.172950 4.209130
v 14.443017 13.586302 -0.392063
v 4.647186 0.354179 2.475491
v 15.873462 9.091978 0.068707
v 5.166649 -0.030935 3.851556
v 9.055811 8.695584 -0.587237
v 3.388968 1.489220 5.250360
v 9.455098 14.381643 -1.253537
v 13.270308 22.484478 2.710704
v 10.053356 17.774076 0.216277
v 8.338191 10.024528 -0.412720
v 18.484718 1.858553 2.807125
v 14.517756 15.107429 -0.666127
v 14.986964 12.814736 -0.806887
v 10.109211 17.816206 0.332346
v 5.460022 3.184981 1.959713
v 4.369761 1.604605 3.156483
v 16.579014 3.964242 0.138715
v 9.259125 13.822332 -0.528724
v 10.347079 20.040361 1.028280
v 5.726948 3.740175 1.329797
v 13.584294 20.040361 1.028280
v 13.259310 22.288660 2.401957
v 17.801121 1.730364 0.449844
v 8.583639 -0.088830 0.839123
v 17.004452 2.927545 0.367034
v 4.179938 0.251516 3.439689
v 8.637586 10.298100 -1.469515
v 5.446654 1.858553 2.807125
v 10.192378 16.208475 -1.016046
v 15.593183 10.024528 -0.412720
v 14.445494 13.741343 -0.257405
v 15.069020 10.630601 -0.352834
v 13.316766 20.206348 1.324487
v 7.718436 1.269330 0.809181
v 10.661066 22.484478 2.710704
v 16.571505 7.114724 0.328431
v 6.900078 2.902295 0.860446
v 20.542404 1.489221 5.250360
v 15.347734 -0.088830 0.839123
v 7.878922 7.556196 0.168509
v 8.057912 9.091978 0.068707
v 6.362151 0.635233 1.714444
v 17.488791 4.656006 -0.113815
v 17.717323 4.204607 1.506672
v 8.862353 10.630601 -0.352834
v 8.970581 11.322755 -0.422475
v 10.672064 22.288660 2.401957
v 5.100471 2.547824 1.422020
v 10.718678 19.513348 0.892483
v 4.648489 0.024015 5.081975
v 9.488357 13.586302 -0.392063
v 8.817090 10.553876 -0.309852
v 8.640190 7.775487 -1.217394
v 9.265023 10.673778 -1.471965
v 3.523226 2.337270 5.780647
v 13.535491 18.780413 0.583379
v 20.180685 2.462360 5.833829
v 15.436733 6.436536 -0.047864
v 7.359869 7.114724 0.328431
v 5.564320 0.446562 2.991917
v 15.486772 6.434546 -0.009598
v 3.325221 1.205868 6.012817
v 9.219414 10.738366 -1.505358
v 7.344454 7.190719 0.126387
v 6.763716 5.457582 1.123310
v 14.711960 10.738366 -1.505358
v 8.494640 6.436536 -0.047864
v 13.738996 16.208481 -1.016045
v 8.444602 6.434546 -0.009598
v 8.995936 11.056430 -0.407285
v 5.951486 3.806091 1.550849
v 16.816223 4.328107 -0.479509
v 18.595888 1.362180 1.025520
v 7.809988 7.788056 0.251096
v 3.394337 0.615545 5.684576
v 17.168325 2.248577 0.935418
v 9.512272 14.425514 -1.281897
v 14.672249 13.822332 -0.528724
v 3.750689 2.462360 5.833829
v 18.367054 0.446562 2.991917
v 5.236894 1.387194 1.112592
v 13.212695 19.513348 0.892483
v 7.115151 4.328107 -0.479509
v 8.529943 11.276749 -1.055992
v 16.475872 4.905896 0.604593
v 10.614608 20.206348 1.324487
v 16.586920 7.190719 0.126387
v 15.401431 11.276749 -1.055992
v 7.455501 4.905896 0.604593
v 20.537037 0.615545 5.684576
v 9.949511 12.725957 -0.486867
v 18.797256 -0.091837 3.805435
v 19.282885 0.024016 5.081976
v 17.464371 2.455241 1.538061
v 9.709064 11.248464 -0.592551
v 10.970529 22.239843 2.587025
v 15.461910 10.274504 -0.170909
v 16.052452 7.556196 0.168509
v 8.469463 10.274504 -0.170909
v 8.768825 9.212027 -1.428541
v 20.606153 1.205868 6.012817
v 13.351073 17.259310 -0.522455
v 17.979887 3.806091 1.550849
v 4.558140 0.066271 2.950747
v 18.204426 3.740175 1.329797
v 14.297485 14.542209 -0.300010
v 6.591803 5.197224 -0.106644
v 15.328197 10.435392 0.061369
v 7.635258 0.061076 0.785346
v 9.485880 13.741343 -0.257405
v 19.404457 1.834568 3.155445
v 16.296118 0.061076 0.785346
v 3.980525 2.389129 6.212642
v 4.526916 1.834568 3.155445
v 18.185095 3.120603 1.955224
v 4.983295 1.064772 4.584476
v 10.441745 20.646503 1.278593
v 18.764725 -0.030935 3.851557
v 18.399801 0.143894 2.680509
v 19.458723 0.848239 2.395175
v 8.625291 7.445501 -0.134625
v 18.325443 3.577965 1.171134
v 5.315331 2.240315 2.722627
v 5.605930 3.577965 1.171134
v 15.114284 10.553876 -0.309852
v 4.665324 2.118148 2.879143
v 18.616043 2.240315 2.722627
v 15.162551 9.212019 -1.428541
v 8.603176 10.435392 0.061369
v 13.333827 16.739758 -0.170719
v 7.520032 7.708417 -0.814551
v 16.477385 7.451195 -0.787766
v 9.196590 13.597521 -0.599511
v 16.121386 7.788056 0.251096
v 6.505731 4.954950 0.877660
v 18.488369 0.855284 3.400265
v 13.489629 20.646503 1.278593
v 13.197777 18.961302 0.742668
v 9.737286 11.277078 -0.645307
v 6.846507 5.819486 -0.385627
v 8.059070 7.543250 -1.235129
v 4.872676 0.079557 4.714804
v 6.919752 5.945480 -0.466641
v 18.573112 2.932353 2.250573
v 7.645774 7.952652 0.445268
v 14.246663 12.843488 -0.457963
v 17.114597 2.447131 0.599818
v 6.973901 5.979069 0.798482
v 16.957472 5.979069 0.798482
v 16.978132 2.682781 0.515068
v 6.763048 2.248577 0.935418
v 5.358260 2.932353 2.250573
v 12.960845 22.239843 2.587025
v 13.471405 16.208065 -0.822209
v 4.706187 2.177966 2.810715
v 19.640560 2.149531 6.021596
v 8.227499 6.148349 0.013343
v 18.104170 0.240433 1.814736
v 19.266050 2.118148 2.879143
v 7.453990 7.451195 -0.787766
v 6.816777 2.447131 0.599818
v 15.097465 8.548254 -0.316420
v 15.615534 10.249463 -1.220897
v 20.051054 0.094488 5.761562
v 15.306083 7.445501 -0.134625
v 5.740077 3.735706 1.582689
v 18.191298 3.735706 1.582689
v 19.058699 0.079558 4.714806
v 19.950848 2.389129 6.212642
v 16.255030 5.545763 0.438684
v 8.833909 8.548254 -0.316420
v 8.358184 7.399584 -0.059737
v 7.676344 5.545763 0.438684
v 15.573190 7.399584 -0.059737
v 15.703875 6.148349 0.013343
v 16.892836 5.795390 0.658201
v 19.372992 0.066113 2.950659
v 3.880320 0.094488 5.761562
v 5.827204 0.240433 1.814736
v 14.288072 16.238928 -0.723069
v 17.158731 1.682090 1.229527
v 15.754387 6.547277 0.094560
v 16.285601 7.952652 0.445268
v 17.615915 4.677624 1.218730
v 10.733597 18.961302 0.742668
v 13.324819 21.074514 1.227423
v 15.737003 7.803021 0.042530
v 6.315457 4.677624 1.218730
v 20.625784 1.532184 5.707225
v 3.305589 1.532184 5.707225
v 20.408148 2.337270 5.780647
v 10.459969 16.208065 -0.822209
v 3.564861 2.419498 6.125236
v 10.606555 21.074514 1.227423
v 10.772155 18.466368 0.244510
v 8.590579 7.338394 -0.387992
v 14.305841 14.385109 -1.344864
v 7.258896 0.847796 1.188623
v 19.225187 2.177966 2.810715
v 13.339938 21.552496 2.226280
v 20.366512 2.419498 6.125236
v 9.724482 15.619270 -0.130006
v 18.733179 2.722722 2.304260
v 17.425642 4.954950 0.877660
v 8.568130 7.319307 -0.306975
v 14.297414 14.201377 -1.382560
v 14.206892 15.619270 -0.130006
v 6.778716 2.193208 0.874377
v 9.908915 15.160065 -1.257966
v 4.772344 1.879619 3.659129
v 17.018528 0.656629 1.394854
v 17.152657 2.193208 0.874377
v 17.886322 4.210920 0.518991
v 4.730086 2.183675 2.659595
v 8.606827 7.340960 -0.250340
v 7.038538 5.795390 0.658201
v 14.022460 15.160065 -1.257966
v 15.807580 8.850431 -0.063959
v 8.983315 11.750992 -0.163951
v 8.194370 7.803021 0.042530
v 10.570942 16.268507 -0.430502
v 14.948059 11.750992 -0.163951
v 4.290813 2.149531 6.021596
v 6.953240 2.682781 0.515068
v 9.798060 16.983339 -0.140734
v 9.625532 14.385109 -1.344864
v 8.176987 6.547277 0.094560
v 13.478911 19.031109 0.831921
v 6.853377 1.477503 0.434671
v 10.758079 21.417004 2.012831
v 13.173295 21.417004 2.012831
v 14.259962 13.678144 -0.394210
v 6.239977 3.785206 1.480632
v 10.215785 18.570246 0.415332
v 14.222309 11.248464 -0.592551
v 9.633960 14.201377 -1.382560
v 10.591435 21.552496 2.226280
v 14.923209 12.292482 -0.471360
v 10.300819 13.819724 -0.400151
v 9.008164 12.292482 -0.471360
v 7.308433 6.216814 0.515876
v 6.141871 4.199761 1.461864
v 4.758066 1.502980 5.166801
v 13.324883 21.786663 2.344365
v 15.948526 9.420115 -0.634616
v 9.115041 8.463237 -0.317291
v 14.816333 8.463237 -0.317291
v 19.201288 2.183675 2.659595
v 17.586136 4.792070 1.093012
v 8.867945 8.730296 -0.316469
v 9.750828 16.769594 -0.247438
v 6.345239 4.792070 1.093012
v 8.123794 8.850431 -0.063959
v 19.029036 2.418423 2.216152
v 13.159219 18.466368 0.244510
v 14.133313 16.983339 -0.140734
v 15.063429 8.730296 -0.316469
v 17.789503 4.199761 1.461864
v 10.096786 12.983605 -0.730897
v 13.846662 12.685735 -0.506542
v 13.360432 16.268507 -0.430502
v 8.219796 9.937458 -1.177117
v 9.671412 13.678144 -0.394210
v 7.334761 4.989358 0.708151
v 13.851664 12.712680 -0.474214
v 5.041473 2.669960 2.523795
v 16.890739 6.142932 0.925652
v 9.643302 16.238928 -0.723069
v 15.668699 9.011134 -0.010614
v 18.889900 2.669960 2.523795
v 13.956100 18.144552 -0.023423
v 13.981863 12.725957 -0.486867
v 7.040635 6.142932 0.925652
v 16.622942 6.216814 0.515876
v 14.486885 10.700918 -0.676916
v 15.340795 7.338394 -0.387992
v 14.194088 11.277078 -0.645307
v 7.952315 5.294971 -0.184108
v 3.981967 0.250712 3.930332
v 18.767857 0.520223 1.683562
v 13.834587 12.983605 -0.730897
v 8.262674 9.011134 -0.010614
v 9.981783 18.093422 -0.201450
v 10.452462 19.031109 0.831921
v 15.363243 7.319307 -0.306975
v 9.444489 10.700918 -0.676916
v 4.313237 1.788086 4.481596
v 14.180546 16.769594 -0.247438
v 17.300043 3.234478 -0.096830
v 5.198194 2.722722 2.304260
v 19.949408 0.250736 3.930304
v 14.734783 13.597521 -0.599511
v 19.211573 1.653736 1.864409
v 7.982847 9.420115 -0.634616
v 6.631331 3.234478 -0.096830
v 19.618137 1.788086 4.481596
v 15.106169 11.611030 0.033508
v 4.902337 2.418423 2.216152
v 5.481824 1.717338 2.835995
v 18.558378 1.400932 3.283067
v 5.163517 0.520223 1.683562
v 10.668264 17.209900 -0.133665
v 13.630554 13.819724 -0.400151
v 5.219537 1.652176 3.400575
v 8.571571 8.216245 -1.345736
v 17.974234 1.906627 0.445620
v 18.817467 1.651992 3.637127
v 7.635942 6.919261 0.360911
v 13.715589 18.570246 0.415332
v 13.949591 18.093422 -0.201450
v 10.606491 21.786663 2.344365
v 19.440365 1.699896 6.011858
v 13.692881 14.220976 -0.507788
v 3.541373 1.075688 6.504454
v 19.189829 2.196597 2.542094
v 7.365605 7.519657 -0.206847
v 4.976139 1.564315 4.109979
v 4.741544 2.196597 2.542094
v 4.719800 1.653734 1.864412
v 12.991763 22.128792 2.437302
v 15.149728 11.496920 0.110048
v 15.817041 0.191297 0.970636
v 16.372217 4.097105 0.247772
v 4.829425 2.318330 2.430246
v 8.744877 8.082875 -1.214224
v 18.449553 1.717332 2.836004
v 3.943482 2.195338 6.428001
v 10.009068 13.660668 -0.556302
v 10.935513 22.906742 3.079488
v 4.949114 1.670219 3.988636
v 12.995861 22.906742 3.079488
v 4.673727 0.260854 5.347069
v 12.990767 22.043348 2.319106
v 17.691397 3.785206 1.480632
v 12.958677 22.776831 3.092510
v 20.390001 1.075688 6.504454
v 5.453658 2.852819 2.219316
v 7.497934 6.734795 0.418641
v 19.987890 2.195338 6.428001
v 8.499990 7.028525 -0.538185
v 16.433439 6.734795 0.418641
v 16.244169 7.403726 0.190798
v 15.979058 5.294971 -0.184108
v 4.091888 0.413533 3.497973
v 10.939610 22.128792 2.437302
v 4.312890 1.882301 4.817295
v 14.075135 16.074211 -1.033499
v 4.491013 1.699894 6.011851
v 10.396680 15.713342 -0.108773
v 17.729595 4.363939 1.111736
v 19.159031 1.879619 3.659129
v 19.063562 2.362645 2.903405
v 19.618483 1.882301 4.817295
v 18.711830 1.652176 3.400559
v 9.700730 15.747119 -0.033830
v 6.928173 2.810655 0.728530
v 17.003201 2.810655 0.728530
v 7.559156 4.097105 0.247772
v 10.238493 14.220976 -0.507788
v 13.263109 17.209900 -0.133665
v 7.687204 7.403726 0.190798
v 18.747932 2.656671 1.278195
v 17.618519 1.867613 1.712996
v 13.863249 18.315643 -0.228268
v 10.713810 19.127806 0.086494
v 19.257647 0.260854 5.347069
v 18.665648 -0.074149 3.151967
v 10.940607 22.043348 2.319106
v 4.919281 -0.147685 3.071416
v 15.324547 7.340960 -0.250340
v 10.444481 15.835046 -0.839960
v 13.534694 15.713342 -0.108773
v 13.361266 21.531128 1.689590
v 16.295431 6.919261 0.360911
v 10.920972 21.573067 2.107775
v 13.224931 22.789301 3.343275
v 10.570107 21.531128 1.689590
v 15.359802 8.216245 -1.345736
v 15.147270 7.364384 -0.173254
v 10.068125 18.315643 -0.228268
v 16.596613 4.989358 0.708151
v 8.360373 9.004496 -0.097414
v 14.230643 15.747119 -0.033830
v 10.962976 20.932695 1.716118
v 13.418621 19.615177 0.940323
v 12.948655 23.134581 3.550035
v 5.563210 0.178419 2.030489
v 7.056305 6.242671 0.738659
v 13.552250 14.666183 -0.424277
v 15.307461 7.807050 -0.183307
v 19.804819 1.689495 4.418761
v 15.431383 7.028525 -0.538185
v 16.994804 0.555658 1.391864
v 7.517056 6.980852 0.500246
v 10.706443 22.789301 3.343275
v 8.623913 7.807050 -0.183307
v 14.808426 9.435732 -0.557389
v 13.010402 21.573067 2.107775
v 16.875069 6.242671 0.738659
v 10.854495 23.340860 3.652328
v 18.109840 1.815200 2.346981
v 18.417706 1.977296 0.720885
v 6.201779 4.363939 1.111736
v 3.838599 2.469519 6.171209
v 16.414318 6.980852 0.500246
v 19.662802 1.973378 6.299702
v 5.746278 3.120603 1.955224
v 18.988207 2.336926 2.904271
v 13.486894 15.835045 -0.839960
v 15.186497 8.082875 -1.214224
v 13.140749 18.582752 0.130595
v 19.101948 2.318330 2.430246
v 13.922306 13.660668 -0.556302
v 10.379124 14.666183 -0.424277
v 13.072333 23.374247 3.718229
v 9.856238 16.074211 -1.033499
v 4.384480 1.999146 6.025350
v 15.196527 7.369778 -0.136012
v 9.122948 9.435732 -0.557389
v 16.832424 3.251518 0.298763
v 14.132936 15.630907 -1.134371
v 5.183442 2.656671 1.278195
v 13.217564 19.127806 0.086494
v 19.609219 1.952318 6.224978
v 8.749983 11.610810 -0.558640
v 9.798437 15.630907 -1.134371
v 4.867811 2.362645 2.903405
v 4.124435 0.675057 3.291921
v 13.779355 14.169733 -0.441791
v 4.218331 0.753187 3.015373
v 9.125810 13.469354 -0.682525
v 8.784103 7.364384 -0.173254
v 3.876627 2.480140 6.089695
v 12.977919 22.740019 2.994575
v 9.388805 13.933222 -0.194260
v 10.972696 22.776831 3.092510
v 8.734846 7.369778 -0.136012
v 10.218453 14.970398 -0.260152
v 10.323860 14.628183 -0.510062
v 5.366755 3.015058 2.190844
v 18.564619 3.015058 2.190844
v 6.778950 2.310632 0.802475
v 4.522069 1.898569 5.519611
v 13.993273 16.443821 -0.951544
v 15.181391 11.610810 -0.558640
v 10.020048 18.400509 0.019782
v 8.818626 11.956025 -0.575676
v 4.943168 2.336926 2.904271
v 5.404492 2.891610 2.224257
v 18.526882 2.891610 2.224257
v 9.225899 13.326646 -0.496969
v 10.418407 14.699633 -0.438537
v 10.213822 14.577978 -1.181482
v 13.607513 14.628183 -0.510062
v 4.126007 0.382091 6.166562
v 9.365377 13.850363 -0.191222
v 7.668932 7.838743 -1.000500
v 20.092585 0.532732 4.108287
v 7.098950 3.251518 0.298763
v 13.712920 14.970398 -0.260152
v 14.542568 13.933222 -0.194260
v 5.804496 2.175443 0.456728
v 12.968397 20.932695 1.716118
v 14.563107 14.392646 -1.166488
v 9.368266 14.392646 -1.166488
v 10.953455 22.740019 2.994575
v 4.457875 1.064168 6.123340
v 7.932062 8.388452 -1.170383
v 4.268571 1.973378 6.299702
v 9.528734 11.408748 -0.497578
v 8.110844 8.929119 0.248620
v 9.425814 13.933641 -0.163147
v 14.565996 13.850363 -0.191222
v 4.322155 1.952319 6.224979
v 14.047380 14.800750 -0.247254
v 14.505560 13.933641 -0.163147
v 19.805367 0.382091 6.166562
v 7.757319 7.778917 -1.092161
v 7.227566 3.547933 0.504822
v 13.922943 17.374174 0.158979
v 16.703808 3.547933 0.504822
v 9.883993 14.800750 -0.247254
v 10.152019 14.169733 -0.441791
v 16.638649 6.894666 0.697459
v 6.351228 1.435104 0.484939
v 9.938101 16.443821 -0.951544
v 10.982718 23.134581 3.550035
v 20.092775 2.469519 6.171209
v 19.473497 1.064171 6.123339
v 14.805564 13.469354 -0.682525
v 7.673311 5.012535 0.341836
v 10.512753 19.615177 0.940323
v 9.411113 11.380857 -0.492553
v 13.512966 14.699633 -0.438537
v 17.849573 2.515156 1.963646
v 16.558523 1.480878 0.916986
v 17.152424 2.310632 0.802475
v 5.118318 2.363220 2.750436
v 6.382875 0.719474 1.707919
v 17.114624 2.445295 0.749514
v 15.112747 11.956025 -0.575676
v 15.507212 6.689426 -0.202908
v 8.216866 6.426733 -0.815609
v 15.518997 6.653253 -0.336553
v 8.424162 6.689426 -0.202908
v 9.288218 11.188809 -0.484892
v 13.717551 14.577978 -1.181482
v 7.292725 6.894666 0.697459
v 16.149075 1.412609 0.523317
v 15.820530 8.929119 0.248620
v 20.162697 0.640140 4.299717
v 16.646408 7.235060 -0.362486
v 14.402639 11.408748 -0.497578
v 18.813055 2.363220 2.750436
v 16.409628 7.273496 0.287749
v 8.967881 8.562239 -0.627433
v 4.819624 1.355375 1.666373
v 17.143919 2.429630 0.895878
v 18.593006 -0.018573 3.109921
v 4.126554 1.689495 4.418761
v 7.782299 1.412609 0.523317
v 5.736943 2.036643 0.528056
v 15.714508 6.426733 -0.815609
v 4.025280 2.401951 6.037476
v 20.054747 2.480140 6.089695
v 10.817081 23.204418 3.464206
v 13.582168 19.343439 0.109341
v 8.412376 6.653253 -0.336553
v 10.790625 18.582752 0.130595
v 18.932323 1.149539 4.483093
v 6.081801 2.515155 1.963646
v 13.347737 21.403193 1.904479
v 7.915590 -0.080007 0.947466
v 8.383116 6.591690 -0.519626
v 8.825205 11.611030 0.033508
v 12.940459 22.384041 2.818976
v 16.258062 5.012535 0.341836
v 10.685725 18.909981 0.673777
v 19.111750 1.355375 1.666373
v 14.705475 13.326646 -0.496969
v 19.247782 0.484653 5.482035
v 10.349206 19.343439 0.109341
v 19.906094 2.401951 6.037476
v 10.734550 20.047861 0.565880
v 6.169639 4.041863 1.423243
v 10.990914 22.384041 2.818976
v 10.753437 18.867243 0.546124
v 14.698493 14.212650 -0.723189
v 15.377352 7.367464 -0.147423
v 13.387866 21.293482 1.805579
v 15.953247 8.198692 0.091225
v 8.781646 11.496920 0.110048
v 19.697374 1.585619 3.802485
v 5.694995 0.449337 2.605306
v 17.231413 1.752555 1.269785
v 14.520261 11.380857 -0.492553
v 8.955203 8.697172 -0.331736
v 7.687639 7.123852 0.296007
v 15.999311 8.388444 -1.170384
v 9.232881 14.212650 -0.723189
v 10.583636 21.403193 1.904479
v 14.177454 15.662263 0.154579
v 5.497895 0.109175 2.724383
v 15.548258 6.591690 -0.519626
v 8.497966 7.236094 -0.216076
v 17.761734 4.041863 1.423243
v 14.976171 8.697172 -0.331736
v 4.233999 1.585619 3.802485
v 10.543508 21.293482 1.805579
v 8.554022 7.367464 -0.147423
v 7.978127 8.198692 0.091225
v 9.753920 15.662263 0.154579
v 10.935980 21.754423 2.385437
v 16.015783 -0.080007 0.947466
v 16.049505 1.154885 0.775631
v 7.521747 7.273496 0.287749
v 12.995394 21.754423 2.385437
v 13.245648 18.909981 0.673777
v 15.536332 9.125162 -0.103237
v 19.768040 -0.123721 4.590683
v 6.816751 2.445295 0.749514
v 8.114332 0.191297 0.970636
v 4.163334 -0.123721 4.590683
v 4.683589 0.484654 5.482043
v 19.729012 2.236398 5.717916
v 6.763461 5.724903 0.462767
v 9.275477 13.903826 -0.491497
v 13.177937 18.867243 0.546124
v 6.046983 0.204562 1.676124
v 6.075970 4.353438 0.796876
v 15.433408 7.236094 -0.216076
v 14.643156 11.188809 -0.484892
v 18.460073 0.595433 1.327718
v 10.549670 17.006714 -0.606743
v 4.339774 0.580584 2.809980
v 8.542652 7.283549 -0.357704
v 6.787454 2.429630 0.895878
v 14.395212 11.045740 -0.681515
v 4.291924 0.645600 2.875080
v 4.202363 2.236398 5.717916
v 16.559896 5.681322 0.615696
v 13.114292 23.204418 3.464206
v 10.865680 22.359356 2.899817
v 19.546894 1.999146 6.025350
v 10.629469 18.261192 -0.261163
v 6.681853 0.052074 1.300846
v 15.140971 12.256478 -0.909641
v 6.903380 6.053842 0.722452
v 16.595709 7.386837 -0.121019
v 16.967131 6.296615 0.249753
v 10.469607 15.632735 -0.613562
v 17.249519 0.052074 1.300846
v 14.963492 8.562239 -0.627433
v 13.115099 23.164875 3.383426
v 13.287570 18.257580 0.468706
v 8.180972 7.359319 -1.227419
v 13.435507 17.270874 0.165820
v 13.381703 17.006714 -0.606743
v 9.536161 11.045740 -0.681515
v 10.816275 23.164875 3.383426
v 8.790402 12.256478 -0.909641
v 17.023829 0.036992 1.279611
v 17.855404 4.353439 0.796876
v 16.426302 7.424679 0.120641
v 18.321327 1.907842 0.653304
v 9.801663 16.144009 -0.016852
v 13.459355 20.964413 1.329575
v 3.698243 0.186835 5.493639
v 17.028210 4.416627 -0.505333
v 16.243734 7.123852 0.296007
v 6.964243 6.296615 0.249753
v 13.465010 14.986607 -0.423292
v 10.472018 20.964413 1.329575
v 6.513254 5.247211 0.382474
v 4.779696 1.961879 3.431418
v 8.777889 0.488884 0.656885
v 19.151676 1.961879 3.431418
v 13.438905 20.969006 1.256181
v 10.008430 17.374174 0.158979
v 10.632973 22.197582 2.850583
v 13.319921 15.660554 -0.108190
v 4.621777 1.750044 4.792238
v 7.371476 5.681322 0.615696
v 18.236378 0.449337 2.605306
v 17.563559 4.431454 -0.079213
v 6.907546 0.036992 1.279611
v 10.611453 15.660554 -0.108190
v 20.233131 0.186835 5.493639
v 15.388721 7.283549 -0.357704
v 13.196823 20.047861 0.565880
v 15.930802 5.722548 0.091904
v 13.298401 22.197582 2.850583
v 13.517164 19.935017 1.289440
v 20.493952 1.250201 6.400661
v 10.689865 22.141510 2.169477
v 15.989804 8.980019 -1.049292
v 14.129710 16.144009 -0.016852
v 4.613317 1.882425 3.465027
v 9.861847 11.432322 -0.588551
v 4.583531 -0.237459 3.621824
v 10.495867 17.270874 0.165820
v 10.492469 20.969006 1.256181
v 18.270252 0.372487 2.635948
v 10.643804 18.257580 0.468706
v 19.409306 1.898569 5.519612
v 15.174699 10.145334 -0.310950
v 17.884392 0.204562 1.676124
v 4.992142 1.508986 1.387826
v 13.461766 15.632735 -0.613562
v 8.417967 7.810344 -1.323783
v 15.001175 0.397767 0.486603
v 10.774158 22.915253 3.475237
v 6.903164 4.416627 -0.505333
v 7.505072 7.424679 0.120641
v 10.698862 22.875645 3.329279
v 8.606066 8.238489 -0.246825
v 17.167913 5.724903 0.462767
v 18.155821 0.371520 2.311761
v 9.921570 16.437056 0.005284
v 11.021116 22.287682 2.782115
v 10.414209 19.935017 1.289440
v 12.910257 22.287682 2.782115
v 19.318056 1.882425 3.465027
v 18.262272 1.170948 0.865250
v 14.069527 11.432322 -0.588551
v 3.437422 1.250201 6.400661
v 13.157215 22.915253 3.475237
v 14.009804 16.437056 0.005284
v 12.911260 22.233019 2.731220
v 17.140091 5.360382 -0.450962
v 10.466364 14.986607 -0.423292
v 14.655896 13.903826 -0.491497
v 15.695126 6.104434 -0.140176
v 8.930199 0.397767 0.486603
v 13.232512 22.875645 3.329279
v 10.924497 21.540419 1.895814
v 8.000571 5.722548 0.091904
v 19.865780 0.972854 3.467527
v 5.661122 0.372487 2.635948
v 13.065694 22.359356 2.899817
v 8.804066 10.089226 -1.502019
v 5.513750 1.977226 0.720820
v 8.236248 6.104434 -0.140176
v 9.500663 10.619925 -1.016739
v 16.976248 3.138829 0.808577
v 14.430711 10.619925 -1.016739
v 6.466990 2.455341 1.538090
v 13.997607 16.981462 0.284278
v 17.128849 4.215070 -0.440925
v 3.928777 1.647710 6.558593
v 17.027994 6.053842 0.722452
v 13.232359 18.475861 0.406205
v 13.547329 14.670389 -0.382906
v 5.979887 0.233029 1.760321
v 5.775553 0.371520 2.311761
v 20.429462 1.185108 6.483250
v 11.020114 22.233019 2.731220
v 15.127308 10.089227 -1.502019
v 18.449680 0.142659 2.174995
v 5.773132 0.854314 2.567983
v 13.241508 22.141510 2.169477
v 17.951487 0.233029 1.760321
v 7.056108 6.212400 0.828103
v 6.802522 4.215084 -0.440928
v 5.625224 1.312841 0.829019
v 10.699015 18.475861 0.406205
v 17.580051 1.435089 0.484919
v 3.867659 2.333067 5.587518
v 16.091480 8.557542 -0.222263
v 4.768627 0.861455 5.390535
v 6.955126 3.138829 0.808577
v 10.721189 21.293604 1.392622
v 16.875267 6.212400 0.828103
v 5.443400 0.856008 3.398953
v 15.352945 7.266984 -0.546756
v 10.201886 13.770802 -0.806226
v 7.830818 8.822224 -0.431597
v 6.390034 4.619293 1.265729
v 3.501911 1.185108 6.483250
v 17.257872 0.619727 1.527869
v 17.541340 4.619293 1.265729
v 10.647732 22.235968 2.546980
v 10.794057 19.342922 0.823094
v 13.137317 19.342922 0.823094
v 19.015545 1.321316 4.645009
v 4.898732 2.412853 2.534112
v 6.423766 4.754066 1.312128
v 16.414852 4.876589 0.536557
v 20.002596 1.647710 6.558593
v 20.063715 2.333067 5.587518
v 6.946689 2.987995 0.751455
v 18.939228 1.508982 1.387822
v 17.507608 4.754066 1.312128
v 13.856547 13.088024 -0.594623
v 5.214042 1.857695 3.188543
v 10.868958 21.652416 1.782659
v 13.062415 21.652416 1.782659
v 3.862618 1.043432 6.602690
v 13.006877 21.540419 1.895814
v 13.729487 13.770802 -0.806226
v 16.100555 8.822224 -0.431597
v 17.336222 4.711552 -0.325013
v 5.710111 0.558258 1.189707
v 16.876486 6.347353 0.377521
v 15.248699 10.396254 -0.116042
v 17.544666 4.749554 0.120937
v 10.654131 22.291763 2.485170
v 9.136585 12.757536 -0.172797
v 13.617860 14.703384 -0.331191
v 7.516521 4.876589 0.536557
v 7.239066 4.278048 -0.410089
v 19.361242 0.764093 2.246467
v 8.682674 10.396254 -0.116042
v 13.283642 22.235968 2.546980
v 13.676113 18.243177 0.467210
v 5.812730 0.810680 0.974775
v 7.054889 6.347353 0.377521
v 20.503660 1.504092 6.273979
v 15.153484 0.488884 0.656885
v 10.216842 14.395918 -0.504883
v 19.178370 0.878612 1.876029
v 14.794788 12.757536 -0.172797
v 18.956049 0.168260 4.565032
v 19.032642 2.412853 2.534112
v 19.312618 1.759281 5.143523
v 5.471301 0.595432 1.327718
v 13.442241 20.878473 1.167205
v 10.489133 20.878473 1.167205
v 16.026854 8.533163 -0.123581
v 5.972047 3.985497 1.344498
v 16.984686 2.987995 0.751455
v 10.255260 18.243177 0.467210
v 10.644351 21.812527 1.866621
v 4.570134 0.764092 2.246461
v 8.756675 10.145334 -0.310950
v 8.578428 7.266984 -0.546756
v 13.811049 12.960883 -0.589508
v 17.959326 3.985497 1.344498
v 13.714532 14.395918 -0.504883
v 17.657322 3.479470 1.592325
v 19.108866 2.164078 3.095636
v 3.427714 1.504092 6.273979
v 10.074826 13.088024 -0.594623
v 4.975320 0.168257 4.565041
v 15.325308 8.238489 -0.246825
v 5.620806 1.774426 2.608713
v 4.822509 2.164078 3.095636
v 4.753009 0.878621 1.876016
v 13.536630 20.224525 1.298327
v 6.926686 6.174457 0.501769
v 13.277243 22.291763 2.485170
v 6.274051 3.479470 1.592325
v 16.954460 0.824775 1.331487
v 10.120325 12.960883 -0.589508
v 7.033513 1.377190 1.159792
v 13.812764 12.709235 -0.543590
v 13.888003 13.463022 -0.643305
v 9.507017 15.154256 -0.392750
v 10.738254 20.905241 1.788137
v 15.993160 0.402091 1.004042
v 13.797478 18.683424 -0.105022
v 4.618756 1.759280 5.143521
v 18.780352 1.581968 3.640603
v 9.933766 16.981462 0.284278
v 13.525805 14.840380 -0.698317
v 10.661963 20.983234 1.836461
v 10.043370 13.463022 -0.643305
v 13.287023 21.812527 1.866621
v 14.261621 11.257398 -0.568288
v 9.876685 16.354519 -0.014504
v 19.228025 2.028880 3.176685
v 15.945659 8.609781 -0.119732
v 16.368082 4.666129 -0.359101
v 14.498654 10.062608 -0.740500
v 7.313231 3.796044 0.330800
v 16.618143 3.796044 0.330800
v 17.004688 6.174457 0.501769
v 16.692308 4.278048 -0.410089
v 6.028548 4.047214 1.377122
v 10.394744 20.224525 1.298327
v 4.703349 2.028880 3.176685
v 7.839894 8.557542 -0.222263
v 10.088291 13.650668 -0.568815
v 14.054683 16.354548 -0.014500
v 4.819585 1.757010 4.065057
v 10.118609 12.709235 -0.543590
v 16.090113 8.341477 -1.087771
v 17.934275 4.133572 1.178093
v 5.741242 0.535524 2.546030
v 19.252066 2.113662 2.599055
v 18.717331 1.857695 3.188543
v 13.843082 13.650668 -0.568815
v 17.850819 0.361795 1.162533
v 13.193120 20.905241 1.788137
v 18.980310 2.214848 3.038041
v 6.894823 0.914193 1.357999
v 17.434204 1.878119 0.384104
v 10.082881 13.020490 -0.554282
v 6.497170 1.878119 0.384104
v 13.210184 21.293604 1.392622
v 18.550547 2.010447 0.851658
v 18.190132 0.535524 2.546030
v 6.318795 4.725791 0.928771
v 7.799490 8.296605 -1.047530
v 7.563291 4.666129 -0.359101
v 16.507328 6.899714 0.698282
v 9.669752 11.257398 -0.568288
v 6.305352 1.071811 1.783540
v 7.424046 6.899714 0.698282
v 6.691581 5.379115 1.067895
v 13.501997 20.149870 1.337124
v 8.537006 -0.088200 0.722062
v 13.209576 17.824387 0.334911
v 13.848493 13.020490 -0.554282
v 17.612579 4.725791 0.928771
v 15.069201 8.424012 -0.363598
v 4.951064 2.214848 3.038041
v 13.162023 22.654095 2.698147
v 8.393879 -0.108915 0.798126
v 19.555332 1.735363 4.100464
v 10.721798 17.824387 0.334911
v 8.317317 6.146336 -0.049722
v 10.429377 20.149870 1.337124
v 14.424356 15.154256 -0.392750
v 5.380827 2.010454 0.851657
v 19.425335 1.900210 5.716039
v 5.997098 4.133572 1.178093
v 19.336111 -0.217572 4.568078
v 18.971516 1.024446 4.686938
v 19.358646 1.012276 5.895890
v 10.384045 14.670389 -0.382906
v 15.614057 6.146336 -0.049722
v 13.269410 20.983234 1.836461
v 9.432719 10.062608 -0.740500
v 9.775373 11.737426 -1.126288
v 7.374521 4.484960 0.605752
v 9.363379 13.767859 -0.285828
v 9.892091 17.723160 -0.143283
v 14.156001 11.737426 -1.126288
v 7.904520 8.533163 -0.123581
v 5.868349 0.381031 2.040807
v 17.883703 0.269165 1.751381
v 14.039283 17.723160 -0.143283
v 10.313514 14.703384 -0.331191
v 17.902826 4.047214 1.377122
v 10.340573 20.093393 1.071353
v 17.622995 3.740903 1.481000
v 4.572728 1.012276 5.895890
v 6.047670 0.269165 1.751381
v 4.376041 1.735363 4.100464
v 14.924390 8.694122 -0.800718
v 10.769351 22.654095 2.698147
v 17.404766 4.494263 1.151476
v 13.395331 18.569582 -0.248457
v 18.017397 3.719307 0.456555
v 8.862172 8.424012 -0.363598
v 19.418484 -0.183348 4.750811
v 15.649891 9.463610 -0.083625
v 6.526608 4.494263 1.151476
v 8.748872 7.360305 -0.209438
v 13.545812 14.681828 -0.339986
v 6.308379 3.740903 1.481000
v 10.405568 14.840380 -0.698317
v 9.006984 8.694122 -0.800718
v 9.915877 17.642052 -0.010540
v 17.676556 1.238377 1.847360
v 8.120126 -0.091497 0.909845
v 4.679307 2.113662 2.599055
v 6.255507 0.510002 0.974857
v 18.063025 0.381031 2.040807
v 10.385562 14.681828 -0.339986
v 6.788289 5.864349 0.376112
v 14.586203 11.353427 -1.550917
v 18.013977 0.456305 2.051648
v 16.556852 4.484960 0.605752
v 8.647700 10.273559 -0.183377
v 13.836658 17.326580 0.214794
v 15.283673 10.273559 -0.183377
v 17.143084 5.864349 0.376112
v 5.032293 2.598954 2.167928
v 4.595262 -0.217572 4.568078
v 14.226308 11.488364 -1.216450
v 9.705066 11.488364 -1.216450
v 14.180793 11.723996 -0.571567
v 4.512889 -0.183348 4.750811
v 20.443066 2.348975 6.047007
v 9.411569 10.124076 -0.898352
v 9.750581 11.723996 -0.571567
v 14.519805 10.124076 -0.898352
v 15.182502 7.360305 -0.209438
v 18.899080 2.598954 2.167928
v 8.281483 9.463610 -0.083625
v 15.394367 -0.088200 0.722062
v 17.469852 4.690948 1.278227
v 13.212905 18.629490 -0.069207
v 14.893559 12.104743 -0.370122
v 15.620205 9.474425 -0.100083
v 15.537495 -0.108915 0.798126
v 6.461522 4.690948 1.278227
v 14.024119 17.496532 -0.463076
v 13.098467 22.436701 2.464220
v 6.773572 1.720979 0.431023
v 17.418119 5.247214 0.382475
v 17.678862 3.153797 0.010683
v 19.173166 1.502756 5.166366
v 17.157803 1.720979 0.431023
v 8.311169 9.474425 -0.100083
v 7.985715 8.609781 -0.119732
v 15.811248 -0.091497 0.909845
v 14.567995 13.767859 -0.285828
v 9.345171 11.353427 -1.550917
v 16.310369 1.280688 0.475647
v 5.913977 3.719307 0.456555
v 5.917397 0.456305 2.051648
v 6.252512 3.153797 0.010683
v 4.506038 1.900210 5.716039
v 18.833700 1.397307 3.989476
v 13.590800 20.093393 1.071353
v 8.131158 9.007830 0.288795
v 13.138318 23.163740 3.493411
v 16.826561 1.737316 0.981615
v 17.337904 5.037560 0.928838
v 13.187853 20.808527 1.673302
v 7.621004 1.280688 0.475647
v 16.419081 7.141674 0.407966
v 13.155141 22.586519 2.998814
v 6.593471 5.037560 0.928838
v 16.176058 6.101123 -0.924885
v 17.130606 5.527004 0.884158
v 10.536042 18.569582 -0.248457
v 7.512292 7.141674 0.407966
v 20.249428 0.811304 4.494649
v 20.068754 1.043432 6.602690
v 17.449835 3.169615 -0.067848
v 17.675018 0.982223 1.838038
v 13.151884 18.258694 0.198440
v 9.907254 17.496532 -0.463076
v 10.311427 17.899820 0.408053
v 8.635596 10.399005 0.018054
v 10.743521 20.808527 1.673302
v 20.152386 0.873495 4.246022
v 10.793056 23.163740 3.493411
v 14.475005 9.860407 -0.438018
v 10.133896 18.683424 -0.105022
v 6.494722 2.128484 1.458303
v 10.776233 22.586519 2.998814
v 3.488309 2.348975 6.047007
v 18.471352 3.184981 1.959713
v 3.998845 0.701206 6.475482
v 3.462147 2.287528 6.085267
v 6.455963 1.589999 0.423823
v 18.075977 0.298483 1.391740
v 10.832907 22.436701 2.464220
v 18.433910 2.937650 2.133339
v 10.094716 17.326580 0.214794
v 14.894085 8.498504 -0.311624
v 19.978502 0.104483 4.318558
v 10.771956 22.518547 2.958061
v 9.037815 12.104743 -0.370122
v 15.409106 7.161310 -0.962115
v 13.509272 16.285828 -0.860613
v 13.159417 22.518547 2.958061
v 9.917228 17.366753 0.034963
v 10.779490 18.258694 0.198440
v 19.932529 0.701206 6.475482
v 20.496155 0.978797 5.056171
v 20.469227 2.287528 6.085267
v 13.960065 17.489101 0.092148
v 18.429848 1.594859 0.814731
v 13.081652 19.663258 0.747904
v 10.463999 19.962446 1.261430
v 13.757784 18.467684 0.378413
v 10.801016 18.930464 0.704047
v 15.522130 8.491119 -0.098241
v 18.198915 0.855053 0.991734
v 9.687011 14.130657 -1.405636
v 9.229394 9.537433 -1.138617
v 10.422102 16.285828 -0.860613
v 6.800768 5.527004 0.884158
v 5.114497 2.403981 1.282528
v 6.481537 3.169606 -0.067845
v 10.144014 17.180649 0.213492
v 13.787359 17.180649 0.213492
v 14.701980 9.537433 -1.138617
v 6.668637 5.375456 0.972807
v 20.006403 0.665663 6.473421
v 15.800216 9.007830 0.288795
v 9.037289 8.498504 -0.311624
v 10.966990 23.051065 3.542749
v 14.014146 17.366753 0.034963
v 19.309597 1.750044 4.792238
v 10.849402 18.999979 0.796556
v 17.559439 0.515870 1.685972
v 16.959835 3.598379 -0.164566
v 13.093360 17.944780 0.486430
v 18.456654 3.257240 1.928721
v 5.662646 3.387020 1.800500
v 13.619946 17.899820 0.408053
v 3.924971 0.665663 6.473421
v 8.740472 7.527200 -0.338027
v 16.069677 5.411635 0.238083
v 3.952872 0.104483 4.318556
v 16.347435 5.327701 0.493298
v 9.329755 13.783097 -1.320622
v 5.560291 0.614022 3.065583
v 17.279537 4.918955 0.960643
v 3.435220 0.978797 5.056171
v 7.861696 5.411635 0.238083
v 18.371080 0.614024 3.065579
v 9.456368 9.860407 -0.438018
v 17.019474 3.670376 -0.239458
v 8.625156 9.645000 -1.456894
v 12.964384 23.051065 3.542749
v 16.747169 6.296334 -0.715104
v 18.816877 2.403981 1.282528
v 17.239794 5.379115 1.067895
v 10.851559 20.528891 1.328921
v 16.605310 6.687065 -0.794292
v 17.262737 5.375456 0.972807
v 13.447042 20.806915 1.471112
v 16.058220 5.831522 0.271083
v 8.107952 9.042337 0.279536
v 15.823421 9.042337 0.279536
v 16.198406 4.767331 0.124006
v 13.467375 19.962446 1.261430
v 18.268728 3.387020 1.800500
v 10.849722 19.663258 0.747904
v 18.096573 0.995111 2.464188
v 6.651837 4.918955 0.960643
v 13.107880 23.238117 3.689511
v 17.475414 1.590005 0.423822
v 7.589684 4.204082 0.141393
v 15.190902 7.527200 -0.338027
v 7.732968 4.767331 0.124006
v 8.522267 7.161310 -0.962115
v 10.103313 13.361073 -0.973144
v 6.432307 5.024913 0.580050
v 19.340258 -0.210386 3.505594
v 3.805414 0.814367 4.170177
v 6.933677 2.562845 0.629789
v 5.954093 3.646950 1.651367
v 10.484332 20.806915 1.471112
v 16.508568 4.004769 0.260347
v 7.326065 6.687066 -0.794292
v 19.426970 -0.220797 3.670459
v 13.409971 18.827009 0.621210
v 13.103994 23.331072 3.748913
v 17.964735 0.547893 2.063821
v 13.758632 17.844210 0.461730
v 9.229255 13.242550 -1.376071
v 6.346235 4.857957 0.595973
v 6.971540 3.598379 -0.164566
v 10.847635 22.470921 2.948004
v 13.899828 14.154655 -0.406473
v 13.828060 13.361073 -0.973144
v 19.037195 0.364826 2.169067
v 17.791700 0.646115 1.893180
v 13.079815 20.528891 1.328921
v 13.175562 18.050432 0.493842
v 7.873153 5.831522 0.271083
v 4.706104 1.780756 1.962014
v 6.257335 4.665135 0.721416
v 13.130358 18.930464 0.704047
v 17.499067 5.024913 0.580050
v 15.524973 8.715896 -0.118945
v 3.778888 0.873324 4.246281
v 10.172742 17.844210 0.461730
v 6.911897 3.670372 -0.239458
v 16.427467 5.631232 -0.820646
v 15.455504 9.191566 -1.415111
v 17.092222 3.439263 -0.145318
v 16.997698 2.562845 0.629789
v 6.898829 5.693243 -0.525010
v 15.451767 7.182263 -0.259875
v 6.924782 2.553383 0.549680
v 13.444088 20.816263 1.707009
v 7.917414 6.008659 0.220195
v 16.013960 6.008659 0.220195
v 17.006592 2.553383 0.549680
v 16.421316 5.037366 0.563380
v 3.897213 0.045928 5.010621
v 8.479607 7.182263 -0.259875
v 13.081971 18.999979 0.796556
v 17.977280 3.646950 1.651367
v 9.066792 0.294245 0.547897
v 6.301074 4.163338 1.344801
v 6.839151 3.439257 -0.145314
v 7.583938 5.327701 0.493298
v 19.488554 1.653958 2.732572
v 13.528772 17.717402 0.303643
v 4.819371 0.522148 5.175997
v 7.422806 4.004769 0.260347
v 10.521402 18.827009 0.621210
v 4.442820 1.653958 2.732572
v 13.640393 17.808014 0.360691
v 10.194102 16.039038 -1.046914
v 10.838014 17.944780 0.486430
v 13.737271 16.039021 -1.046917
v 10.051048 14.180322 -0.411810
v 3.902645 0.287784 4.131430
v 13.058237 19.966566 1.050518
v 9.664112 15.812006 -0.155765
v 10.823494 23.238117 3.689511
v 14.267262 15.812006 -0.155765
v 10.755812 18.050432 0.493842
v 20.034161 0.045928 5.010621
v 5.716969 1.296087 2.616373
v 14.245533 11.825348 -1.387842
v 4.720169 1.056078 1.854652
v 14.373377 15.937462 -0.589198
v 16.462429 6.460804 0.415669
v 17.630299 4.163338 1.344801
v 17.421993 3.567497 -0.191408
v 10.827379 23.331072 3.748913
v 4.598400 0.947166 2.098872
v 7.468945 6.460804 0.415669
v 7.510058 5.037366 0.563380
v 4.787805 2.319524 2.946605
v 19.225269 1.780755 1.962013
v 16.341690 4.204082 0.141393
v 14.601619 13.783097 -1.320622
v 16.858429 3.534650 0.753179
v 17.680977 4.246856 1.504719
v 14.244363 14.130657 -1.405636
v 14.702119 13.242550 -1.376071
v 5.929414 1.086978 0.778061
v 17.585138 4.857957 0.595973
v 4.994984 2.373170 2.730602
v 17.674038 4.665135 0.721416
[truncated: 1,318,138 more chars]
