# Supplementary material for: Animating fossilized invertebrates by motion reconstruction
Source: Natl Sci Rev. 2023 Oct 14;10(12):nwad268. doi: 10.1093/nsr/nwad268 (PMC10684265; doi:10.1093/nsr/nwad268)
Supplement: nwad268_Supplemental_Files [file nwad268_supplemental_files.zip › Supplementary Data 2.obj]

# File exported by Pixologic 3D Print Exporter for ZBrush
# http://www.pixologic.com
mtllib Daya_SubTool3.mtl

#Object: obj0
#Vertex Count: 25364
#Face Count: 50720
#Vertex Count: 25364
v 14.857668 6.402244 -3.226717
v 14.834054 6.395514 -3.283711
v 14.853070 6.368938 -3.265071
v 14.780186 6.340615 -3.424417
v 14.883867 6.324195 -3.425905
v 15.948235 2.489830 -2.495586
v 14.584004 7.818408 -5.032530
v 4.394390 6.402244 -3.226717
v 4.418002 6.395514 -3.283711
v 4.398986 6.368938 -3.265071
v 4.471871 6.340615 -3.424417
v 4.368189 6.324195 -3.425905
v 4.353352 6.296892 -3.617503
v 4.628059 6.245790 -3.735425
v 5.933495 8.297859 -5.853467
v 3.148155 2.750226 -1.996009
v 3.029614 2.549721 -1.223330
v 14.691678 6.185751 -3.686535
v 1.124853 -1.016046 2.876394
v 13.940606 7.878779 -6.320158
v 3.649446 3.829555 -3.257714
v 14.934584 6.709788 -5.051886
v 5.580634 8.357592 -6.524797
v 15.002073 1.622990 -1.743283
v 5.091536 10.125719 -6.882997
v 16.692724 -0.393365 -0.170024
v 4.961387 9.114078 -5.539122
v 14.139908 6.699543 -4.239542
v 3.836984 3.413481 -1.675808
v 13.992130 11.936533 -6.967882
v 3.345353 3.381860 -2.368024
v 14.434854 3.229162 -2.668625
v 3.756467 0.615129 -0.280359
v 6.243463 10.728571 -6.890676
v 3.502046 -0.232353 -0.222279
v 14.852354 7.221332 -5.150244
v 1.865079 0.744254 0.917260
v 1.755708 0.417003 4.527730
v 5.045569 9.339533 -5.674244
v 13.653710 8.339425 -5.280229
v 15.500918 2.871286 -1.224483
v 13.531053 14.789720 -8.197309
v 16.275936 0.793833 0.963273
v 2.012384 -0.232339 4.479642
v 13.657063 14.159508 -7.354126
v 16.818472 1.320598 -0.508025
v 13.092924 10.547840 -6.582684
v 0.347205 1.885864 6.179513
v 19.042601 0.113564 5.204348
v 18.111931 -0.048990 2.837750
v 5.274489 -1.488643 0.515257
v 13.254810 8.781163 -6.102394
v 17.102919 -1.161057 4.523086
v 3.645045 0.354887 0.113328
v 5.732007 15.428028 -7.562394
v 18.507078 1.179941 4.830658
v 5.454584 13.383360 -7.805071
v 17.483759 -1.286270 5.046896
v 2.588844 0.065135 -0.517458
v 16.042660 -0.750886 1.617650
v 5.139522 11.060152 -6.701997
v 13.329473 -1.921979 0.502513
v 6.232209 11.582986 -7.481352
v 15.653478 2.123021 -2.605127
v 14.347600 8.343870 -5.186496
v 4.785806 6.170564 -3.804644
v 6.076589 17.519651 -8.307099
v 17.505596 -0.187433 5.577624
v 15.124238 2.957844 -3.338516
v 14.303214 3.847912 -3.765717
v 6.505378 12.084951 -6.846741
v 13.797473 13.383360 -7.805071
v 5.165505 10.898773 -6.533272
v 3.205259 0.341815 0.965558
v 15.921027 3.392903 -2.120633
v 13.627819 15.116063 -7.669206
v 4.682818 3.355531 -3.519445
v 13.019847 11.582986 -7.481352
v 17.983562 1.456655 5.870554
v 17.323971 -1.331962 1.371549
v 4.551412 5.742670 -3.512936
v 5.739567 11.533028 -7.679205
v 2.271685 1.202748 -0.091869
v 12.741616 16.559185 -8.001920
v 16.969683 -1.194836 4.156271
v 13.526300 9.439388 -6.976733
v 6.174801 -2.253986 0.677779
v 5.939689 17.328485 -8.265629
v 1.253441 -1.484249 3.417659
v 15.254531 3.933129 -2.133631
v 12.746678 12.084951 -6.846741
v 4.941767 4.101802 -2.933751
v 6.395362 13.154942 -7.702422
v 0.757836 1.909821 6.251345
v 4.949614 3.605515 -2.914338
v 17.807196 -0.634705 1.705970
v 4.885958 9.277380 -6.357331
v 6.550289 15.822447 -7.713471
v 6.376952 13.637168 -7.251725
v 13.151237 -2.528768 1.018258
v 15.367132 2.031629 -0.811915
v 6.251943 17.156004 -7.561423
v 2.502396 -1.974292 1.948758
v 5.934155 9.862755 -5.962379
v 14.898704 6.296892 -3.617503
v 17.623762 -1.745162 3.249653
v 5.798014 16.211613 -7.749565
v 5.888329 8.607300 -6.399529
v 1.646029 0.385243 1.324020
v 14.086552 10.898773 -6.533272
v 1.941015 0.701489 1.975411
v 15.676456 -0.227464 0.500782
v 2.260659 -1.066590 4.244316
v 12.965678 18.054249 -8.205380
v 4.977787 5.511231 -5.066412
v 5.925377 18.000307 -7.702242
v 15.295077 1.219754 -1.780090
v 14.085675 10.510188 -7.068208
v 14.343101 3.929240 -2.680405
v 17.543198 -1.241149 1.619055
v 5.997479 19.480707 -7.710336
v 13.953222 5.244686 -4.147848
v 18.886562 1.280795 5.050180
v 4.393311 6.228525 -3.558335
v 13.084808 17.697689 -7.623664
v 15.864205 2.017234 -0.386525
v 2.731834 -1.923641 1.425264
v 6.055375 20.113029 -7.468775
v 1.889246 0.109138 4.504112
v 4.903058 9.491346 -6.151871
v 13.769343 14.009584 -7.791183
v 17.475012 0.377953 4.485167
v 15.565022 -2.244865 1.399682
v 15.558145 4.293309 -3.331902
v 13.880554 -2.209657 0.659607
v 5.117987 4.451313 -4.262748
v 18.517725 0.033088 4.027308
v 13.683512 12.945942 -6.912355
v 5.953743 9.496108 -6.839140
v 5.499567 6.011016 -4.215812
v 16.503361 1.838150 -1.074361
v 15.648040 3.839144 -3.097109
v 14.996676 1.535820 -1.525756
v 12.905560 15.678288 -8.248053
v 6.322391 20.214941 -7.699399
v 1.854988 -0.538988 0.822078
v 1.730788 0.601455 2.260604
v 5.817344 12.048808 -6.616879
v 14.759129 6.309115 -3.511664
v 0.536364 0.587601 6.872445
v 18.590530 0.096297 6.792574
v 4.673174 6.383990 -3.807123
v 4.606751 3.872887 -4.031942
v 17.520830 0.633142 1.677129
v 4.148386 3.441571 -3.652687
v 3.884924 2.031629 -0.811915
v 14.735407 5.655781 -3.438932
v 5.212702 9.628405 -6.929394
v 2.993441 -0.851960 0.003516
v 14.694312 2.358302 -2.149274
v 6.312201 15.887552 -7.448579
v 14.438639 3.272818 -3.084346
v 13.207770 16.837856 -8.384459
v 17.842081 0.150594 6.284210
v 13.864018 11.112127 -6.031378
v 18.419132 -0.585073 6.209352
v 15.674786 -1.304713 1.583740
v 6.469493 16.090263 -8.132991
v 17.030615 0.636808 1.849146
v 14.324875 4.255779 -4.286798
v 2.489403 0.504851 1.712863
v 4.625210 7.220564 -4.549607
v 3.331030 3.392907 -2.120637
v 4.996536 7.263214 -4.514685
v 13.643680 10.753983 -6.197521
v 18.368305 1.494366 5.089082
v 13.977568 -1.488643 0.515257
v 13.484310 7.511919 -5.650385
v 2.936312 0.886167 0.923640
v 6.559053 15.569239 -7.381271
v 16.955009 0.615131 -0.282015
v 3.387851 2.017234 -0.386525
v 15.334020 1.908889 -2.513463
v 1.234475 0.927377 4.604104
v 4.384179 5.577122 -3.340010
v 5.368203 6.923859 -5.783006
v 13.178757 20.515471 -7.265162
v 17.876780 1.268554 5.769220
v 5.764395 15.620508 -8.253221
v 4.582104 -2.379657 1.536965
v 4.468410 6.455298 -3.472354
v 14.400320 9.113235 -5.929982
v 16.315744 0.886167 0.923640
v 12.740783 16.157549 -7.930983
v 15.542052 4.468553 -2.909927
v 12.800508 18.826721 -7.759609
v 15.318064 5.050423 -3.057833
v 17.982830 -1.397488 3.093864
v 6.053155 10.063815 -5.975654
v 3.335569 1.145471 -1.857696
v 17.658382 0.562370 5.707319
v 2.355379 -0.060875 2.568683
v 0.883751 1.494366 5.089082
v 15.495589 0.615129 -0.280359
v 4.768313 3.260255 -3.233876
v 0.918000 -0.082334 3.523392
v 4.802693 7.982218 -4.997689
v 18.000561 -0.744810 6.001030
v 4.441995 7.213785 -5.386113
v 12.953242 12.670034 -7.046090
v 14.824849 5.051555 -2.968958
v 12.825361 13.462398 -7.733009
v 5.755863 15.686063 -7.488156
v 6.520671 19.394318 -7.504066
v 13.008594 10.728571 -6.890676
v 6.451548 18.826721 -7.759609
v 13.468255 7.174002 -4.969096
v 17.829451 0.676776 4.146186
v 13.332417 18.344629 -7.690377
v 17.315166 0.874018 1.124440
v 14.089350 9.040744 -6.714619
v 13.077254 -2.253986 0.677779
v 5.961054 8.983357 -5.714139
v 16.391493 -1.198346 2.454899
v 5.973721 19.320066 -7.527256
v 14.674942 -1.670295 0.433496
v 4.850973 -1.564972 0.352611
v 13.944498 5.533747 -3.909179
v 16.258615 -0.851961 0.003516
v 16.613562 1.842446 -0.124036
v 15.678917 0.783782 -1.552984
v 5.820276 8.151992 -5.518731
v 12.725681 18.273361 -7.718120
v 14.504034 5.718579 -3.533448
v 3.620255 2.176584 -0.642777
v 12.935753 11.403942 -6.705910
v 6.445891 19.512583 -7.716907
v 16.379404 -1.654505 2.322283
v 0.141930 0.448831 6.478395
v 3.573139 0.783779 -1.552982
v 15.876724 1.255467 0.174417
v 12.843330 18.480639 -8.019761
v 19.143854 0.501537 6.367411
v 13.307119 18.650043 -7.820642
v 6.071425 12.624729 -6.847613
v 16.607000 -1.617065 2.816035
v 17.643528 0.493043 3.182288
v 13.438401 8.166640 -5.433327
v 15.364892 5.118176 -3.426143
v 13.636842 6.827664 -4.781441
v 3.814590 4.579958 -3.741090
v 13.208030 18.383410 -7.496585
v 15.130361 5.955251 -4.189925
v 4.340979 6.851097 -4.709569
v 1.647974 0.490698 1.549118
v 4.212890 6.357317 -4.552346
v 4.622448 4.748879 -2.907717
v 4.957491 -2.164818 1.358417
v 14.544765 3.576067 -2.356635
v 18.433155 0.946066 6.818772
v 13.272372 9.398678 -6.096883
v 0.234654 -0.129807 5.605572
v 6.133751 13.004076 -6.941856
v 13.775937 6.110694 -4.460209
v 4.939712 5.339435 -3.470030
v 13.794634 11.878872 -7.634018
v 18.387138 -0.924121 3.799667
v 4.458000 2.164829 -1.873986
v 3.222494 2.271995 -0.532811
v 4.663691 -2.306927 0.973449
v 6.265353 12.934387 -7.844937
v 12.814493 21.368376 -7.047563
v 5.259925 11.936533 -6.967882
v 16.099960 -1.385136 2.026738
v 15.047876 5.652408 -3.490067
v 17.332945 0.296033 3.342600
v 0.832924 -0.585073 6.209352
v 18.418903 -1.125247 4.767126
v 2.447795 1.540361 -0.031424
v 12.860570 12.378963 -7.242766
v 5.406363 -1.944129 0.475151
v 5.725755 9.439388 -6.976733
v 5.769742 10.453000 -6.131731
v 6.072536 18.984837 -8.027452
v 0.652713 -0.804558 4.574501
v 13.063929 9.995777 -5.943240
v 6.170849 15.268930 -7.408553
v 14.803573 4.436110 -2.620591
v 5.610846 13.463137 -6.868851
v 13.090866 21.952343 -6.915787
v 5.659769 13.934988 -7.187950
v 13.072635 21.464872 -6.928693
v 3.777181 -1.108735 1.248734
v 18.494221 1.909821 6.251345
v 5.508333 7.127060 -4.635278
v 5.106612 4.383605 -3.498251
v 14.031607 10.192616 -7.072587
v 5.220714 5.074157 -3.678649
v 19.017403 -0.129808 5.605572
v 1.009075 1.776666 5.574501
v 13.189028 9.507524 -6.371859
v 1.200892 1.081116 6.380622
v 13.616074 15.419180 -7.775491
v 15.352434 -2.237416 1.754240
v 12.745502 16.259495 -7.904637
v 3.637531 -0.144487 0.006578
v 15.489307 0.381751 -0.552598
v 5.792501 8.888300 -5.502120
v 5.278414 5.376045 -4.027022
v 6.326276 11.319892 -7.035131
v 5.573408 6.282978 -4.943037
v 3.053272 1.559612 0.196565
v 14.228572 3.958833 -3.494979
v 3.019491 1.731660 0.023773
v 3.142436 1.340557 -1.831120
v 12.693004 15.569239 -7.381271
v 3.246599 -1.200491 1.844491
v 14.197853 -1.323256 0.320669
v 4.668052 7.818408 -5.032530
v 15.916283 2.301892 -0.611529
v 5.912663 10.588634 -6.274749
v 13.317902 9.862755 -5.962379
v 1.377115 0.447741 3.364293
v 13.192402 21.142174 -7.068343
v 14.031342 5.074157 -3.678649
v 19.180170 1.048546 6.173818
v 5.311450 7.878779 -6.320158
v 17.983418 -0.531888 6.192951
v 14.615292 6.895176 -4.206673
v 17.165876 -0.312175 4.272697
v 13.671422 8.357592 -6.524797
v 4.940206 8.674847 -5.309804
v 16.676014 1.597980 0.175754
v 4.083411 5.711239 -3.877974
v 6.441820 15.375881 -7.541505
v 0.661525 0.096298 6.792574
v 2.846511 2.096128 -0.390970
v 12.973861 14.670941 -7.261706
v 2.563198 0.384246 1.748232
v 0.699697 -0.013435 4.078050
v 4.382237 1.538713 -1.298953
v 1.697860 0.477638 3.185124
v 15.228184 5.399232 -3.381701
v 1.541891 0.626344 4.125027
v 13.249061 16.092834 -7.544091
v 15.382339 -2.280923 1.737981
v 5.734572 12.115940 -6.586549
v 16.166212 2.467890 -1.886072
v 1.498645 0.445018 2.234868
v 6.504350 16.483162 -7.902062
v 16.228247 1.245733 0.520712
v 2.638495 1.842446 -0.124036
v 15.330750 3.618073 -1.871963
v 4.323047 6.204768 -3.782873
v 5.245620 -2.523527 1.183304
v 12.842062 20.996544 -7.289257
v 2.379669 -1.340206 3.800566
v 12.926816 19.858103 -7.387443
v 6.535741 20.227716 -7.213339
v 12.796605 15.454557 -7.481898
v 14.311851 8.674847 -5.309804
v 14.025213 4.727122 -4.265970
v 1.474612 0.601519 2.477492
v 2.906166 2.297022 -0.737979
v 0.304094 1.141635 5.041098
v 18.246342 -0.663326 3.051779
v 0.140605 0.491019 5.211715
v 5.565389 14.876623 -7.756968
v 0.069151 1.750212 5.721478
v 19.010799 1.046149 6.627595
v 13.196682 20.113029 -7.468775
v 5.559742 11.572113 -6.437628
v 2.726616 -0.617756 2.378887
v 13.592287 13.934988 -7.187950
v 1.571081 -1.531040 4.807361
v 15.171317 -2.372165 1.480301
v 6.495999 15.268771 -7.790077
v 15.463369 3.326509 -1.598682
v 3.029974 -1.218735 2.152347
v 17.909540 0.447778 3.435581
v 5.340111 -1.484941 0.351779
v 0.608709 2.099481 6.006917
v 19.110126 0.448830 6.478395
v 12.907480 22.445196 -6.690561
v 6.205867 21.055698 -7.411449
v 5.388039 11.112127 -6.031378
v 13.822856 10.346996 -5.939610
v 14.994618 4.232969 -4.176029
v 1.540135 0.512532 2.810236
v 4.632324 3.302631 -2.251344
v 6.298814 12.670034 -7.046090
v 4.022848 1.090161 -0.894989
v 13.205330 10.751986 -7.350427
v 18.349718 0.042754 3.671533
v 6.273728 14.161263 -7.238474
v 17.390474 0.753872 1.004454
v 15.708139 3.671339 -1.380522
v 18.643347 2.099480 6.006917
v 1.473439 0.450085 6.111911
v 15.931828 -0.629905 1.345682
v 5.907816 10.843493 -7.456809
v 13.278337 19.320066 -7.527256
v 12.851235 14.439179 -8.009219
v 4.448483 4.436110 -2.620591
v 13.505008 10.582601 -7.401623
v 12.907843 13.757927 -7.254820
v 12.787683 16.767204 -7.608781
v 6.373447 19.055420 -7.510040
v 2.604305 1.346425 0.639779
v 6.414892 20.790113 -7.345600
v 14.206487 9.339533 -5.674244
v 6.056232 20.406979 -7.483749
v 5.638618 14.146239 -7.289336
v 3.985751 1.661871 -0.819484
v 17.606028 0.385243 1.324020
v 5.357150 7.676095 -4.858699
v 18.823837 1.657578 5.202588
v 2.807926 1.331017 -1.358592
v 5.431730 12.453804 -7.706017
v 5.962301 15.810444 -8.376263
v 14.447716 5.226633 -4.902917
v 5.608377 10.753983 -6.197521
v 12.957040 12.761374 -7.054900
v 12.726945 17.107220 -7.982102
v 5.944759 18.458687 -7.682890
v 15.518410 4.394269 -2.077438
v 6.123692 21.861704 -6.696904
v 18.083323 0.279305 6.632158
v 17.483829 -1.730371 2.703917
v 3.992213 -0.829319 0.829156
v 13.052250 10.784945 -6.545165
v 5.368138 5.543745 -4.205411
v 4.904457 8.343870 -5.186496
v 13.237000 14.782516 -8.294979
v 4.427207 5.051555 -2.968958
v 2.037913 0.211065 3.055330
v 1.927277 -1.650753 1.915985
v 6.362566 12.519606 -7.507514
v 13.340890 15.601375 -7.222654
v 12.817401 21.797642 -6.696379
v 13.289114 14.076239 -7.148139
v 5.896920 18.038460 -7.501704
v 3.975485 3.046249 -3.351458
v 6.059655 21.142174 -7.068343
v 5.162708 9.040744 -6.714619
v 15.763645 3.218434 -1.472369
v 17.475368 0.660598 2.135004
v 19.239912 1.216463 5.640056
v 5.834299 7.023568 -4.712913
v 5.321998 10.484959 -6.054354
v 14.800247 6.817847 -4.330503
v 4.466663 6.685479 -4.055429
v 14.274081 9.751914 -6.147394
v 4.674085 2.360550 -1.926097
v 4.544186 -1.909403 0.611668
v 1.838085 -0.949829 5.238142
v 12.810238 15.375881 -7.541505
v 5.833096 16.334272 -7.741468
v 5.600849 12.338450 -6.478725
v 6.158094 21.498234 -7.175545
v 16.777372 -1.824789 2.799427
v 4.232630 6.084617 -4.811751
v 16.688133 1.680090 -0.568379
v 17.587833 0.677905 1.862723
v 13.224978 20.169111 -7.222198
v 5.780659 7.701754 -5.466924
v 13.355136 18.038460 -7.501704
v 3.796631 4.605168 -2.885942
v 13.993073 11.627862 -6.767323
v 4.234415 2.335744 -1.350030
v 13.985749 12.159566 -7.193815
v 2.452851 -1.020590 0.455357
v 1.741860 -1.618860 4.540718
v 15.105378 4.364823 -2.417685
v 14.156290 7.499061 -4.628864
v 3.347416 3.396809 -1.838869
v 5.375767 9.955063 -5.713282
v 6.091822 18.199743 -7.462632
v 4.207307 -0.757712 0.376816
v 15.296687 -0.679606 0.693639
v 5.388076 13.092722 -7.315875
v 5.559734 6.729723 -4.723678
v 2.363461 1.500403 0.353945
v 13.128366 21.861704 -6.696904
v 1.847660 0.792163 1.278507
v 4.637657 2.596419 -2.192837
v 5.892684 11.124999 -6.382667
v 13.973642 5.376045 -4.027022
v 17.004181 1.328073 0.366420
v 19.209015 0.862094 5.413249
v 5.982098 8.409719 -5.553766
v 2.909460 -1.818451 2.227333
v 13.186983 8.662360 -5.656153
v 6.427202 13.962605 -7.450814
v 1.251496 -0.744810 6.001030
v 5.173251 9.765517 -5.781312
v 5.857050 17.616705 -8.035219
v 16.048283 -2.144113 1.911306
v 15.266305 1.661871 -0.819484
v 5.473357 13.829137 -7.471622
v 5.158697 6.561025 -4.196018
v 1.788226 -0.780186 1.091384
v 3.375332 1.255468 0.174417
v 12.841396 19.913004 -7.685252
v 13.692245 12.003918 -7.734766
v 4.498262 2.608972 -2.835608
v 3.501969 2.831983 -2.874126
v 0.012144 1.216463 5.640056
v 18.715693 0.587601 6.872445
v 3.504669 -1.951057 1.009262
v 6.240666 17.631910 -7.622695
v 6.443503 13.323428 -7.584030
v 18.163115 0.712346 4.279673
v 13.258771 -2.070408 0.553434
v 12.769906 14.279105 -7.615929
v 14.564305 -1.306928 0.812930
v 1.155455 -0.235173 2.514413
v 15.140747 1.262530 -1.192561
v 5.159274 11.368788 -7.076102
v 17.688265 0.604521 2.628386
v 4.201149 5.932265 -3.869424
v 0.995256 -0.719693 6.063661
v 5.630423 10.133708 -5.942013
v 3.191311 -2.057531 2.016936
v 12.978330 14.161263 -7.238474
v 15.449652 3.774071 -2.001357
v 3.419764 -0.398765 -0.032899
v 17.788191 0.310166 1.965303
v 14.944729 4.633726 -2.691830
v 6.506087 21.113499 -7.043013
v 6.210512 19.841509 -7.379755
v 14.578882 6.383990 -3.807123
v 5.996235 17.867807 -7.677189
v 0.038574 0.567691 5.524499
v 12.880555 11.865198 -7.078821
v 14.810062 7.213785 -5.386113
v 2.243247 1.243611 0.107829
v 6.576082 14.448288 -7.297385
v 5.508877 6.015320 -4.873608
v 6.016987 14.864908 -7.298728
v 17.022596 0.292887 2.301455
v 13.373107 17.868103 -7.965844
v 3.454539 3.719085 -1.620874
v 2.801579 1.033524 0.899083
v 15.325747 3.759796 -1.998995
v 16.538277 -0.078561 -0.544897
v 14.310288 4.101802 -2.933751
v 13.291002 8.983357 -5.714139
v 17.400475 -1.649602 4.385788
v 1.933692 -1.737530 4.058952
v 3.402005 1.830196 -2.313215
v 0.616052 -0.376945 4.299206
v 18.538439 -0.881493 5.279858
v 16.058867 2.551287 -0.826898
v 16.647751 1.346425 0.639781
v 1.798058 0.723642 1.753128
v 16.564592 1.549095 0.306327
v 1.664222 0.677906 1.862723
v 12.716316 20.227716 -7.213341
v 5.344235 9.501144 -6.972318
v 1.698443 0.261042 5.508814
v 3.580391 3.775650 -2.139869
v 13.395007 17.616705 -8.035219
v 15.277571 -1.873609 1.654640
v 6.403955 22.271463 -6.732724
v 13.209283 12.073121 -6.686577
v 13.413812 16.520065 -7.774855
v 18.904852 1.885863 6.179513
v 15.221864 5.409740 -2.802171
v 17.747320 -0.156766 1.503423
v 5.557758 9.290781 -5.613637
v 0.980428 0.871272 6.744215
v 13.061891 15.552700 -8.334871
v 15.381753 0.646007 -0.882697
v 4.451808 6.817847 -4.330503
v 13.417758 7.023568 -4.712913
v 4.046534 3.354744 -1.716319
v 5.461909 11.670018 -6.539282
v 6.471019 17.980122 -8.000695
v 5.831208 17.052824 -7.856460
v 13.789556 12.154669 -6.587617
v 13.235814 9.380331 -6.647963
v 13.321839 16.823179 -7.468240
v 6.339602 20.590691 -7.159592
v 12.868364 17.753531 -7.656457
v 17.047194 -0.273600 3.642776
v 3.306787 -0.945463 1.606851
v 15.694823 3.906781 -2.391479
v 18.699335 -0.485551 4.614769
v 1.167328 0.401421 3.673195
v 15.500558 0.753511 -1.355973
v 13.312367 17.328485 -8.265629
v 14.088572 10.018586 -5.772096
v 13.692323 6.729723 -4.723678
v 3.764252 4.211840 -2.079737
v 17.157551 1.073033 0.384216
v 16.168545 -1.306856 0.393575
v 2.563922 1.680090 -0.568379
v 3.544370 -0.849793 0.053076
v 14.220312 7.817699 -4.778281
v 5.744260 16.515438 -7.982245
v 13.459556 8.888300 -5.502120
v 17.979301 0.857117 6.377481
v 13.879950 12.535701 -7.048763
v 14.431224 4.028346 -4.131978
v 13.416958 12.464532 -6.712693
v 15.496017 -0.863183 0.108222
v 4.324274 2.012715 -1.440408
v 0.767922 0.383758 4.235923
v 1.168732 0.279306 6.632158
v 13.030672 16.945292 -7.531962
v 1.078876 -1.407666 4.544584
v 14.169633 -1.890766 1.131410
v 4.929795 3.659122 -3.408105
v 5.506200 6.510900 -4.607892
v 6.344577 22.445196 -6.690561
v 14.266758 9.986269 -6.530429
v 4.977976 9.751914 -6.147394
v 3.362333 2.987400 -2.659561
v 5.578472 -2.249391 0.659957
v 6.525112 17.107220 -7.982102
v 13.339394 10.588634 -6.274749
v 13.743723 7.127060 -4.635278
v 13.177860 10.779992 -6.448453
v 15.738972 3.024354 -1.315027
v 3.693746 1.089030 -1.840025
v 1.374107 0.702195 4.194837
v 0.818902 0.946066 6.818772
v 15.694499 3.781059 -2.943159
v 3.144904 -1.563924 2.066795
v 19.182905 1.750212 5.721478
v 13.783488 13.364234 -7.192357
v 14.869820 1.538711 -1.298953
v 14.006636 5.625581 -5.049302
v 6.434656 21.797642 -6.696379
v 17.370581 -1.787851 2.752421
v 14.304512 9.059448 -5.374186
v 12.833108 14.937567 -7.514003
v 2.890049 1.999281 -0.281502
v 4.823669 -1.166127 0.343520
v 12.929667 20.214941 -7.699399
v 14.223667 3.504065 -2.656040
v 4.204180 5.652408 -3.490067
v 4.525993 7.377124 -4.830535
v 14.160521 10.125719 -6.882997
v 5.962942 14.076239 -7.148139
v 6.332117 11.123142 -6.888139
v 17.834215 0.427563 3.027651
v 0.781595 1.991869 6.113575
v 16.232565 1.731660 0.023773
v 15.615194 -1.076212 0.145511
v 16.675121 -0.977480 3.009081
v 3.997525 3.933129 -2.133631
v 12.806149 13.114618 -6.925642
v 5.296873 4.592486 -3.246447
v 1.659076 -1.496129 2.123535
v 4.972520 3.908445 -2.797402
v 5.964223 8.395890 -5.721809
v 6.083052 20.043028 -7.399650
v 14.290669 9.114077 -5.539122
v 3.193190 2.551288 -0.826898
v 6.511212 18.268654 -7.789312
v 15.134644 -1.591758 1.409561
v 12.912456 20.590691 -7.159590
v 2.262871 1.334610 0.526171
v 14.867877 5.577122 -3.340010
v 13.608809 12.281805 -6.460403
v 1.538630 -1.428235 5.006191
v 14.449364 7.982218 -4.997691
v 6.474027 14.751265 -7.535031
v 14.740396 7.167430 -4.682613
v 13.420849 17.052824 -7.856460
v 14.491003 7.059411 -4.380956
v 5.739054 -2.559061 1.146192
v 15.761520 2.802012 -1.067396
v 15.952396 -0.224556 -0.537688
v 5.307559 5.533747 -3.909179
v 13.641211 13.463137 -6.868851
v 16.705101 1.586032 0.526747
v 1.058399 -0.261381 2.907398
v 12.806166 19.512583 -7.716907
v 4.707291 3.576067 -2.356635
v 12.675975 14.448288 -7.297385
v 17.463831 -0.780186 1.091384
v 3.545192 2.726195 -1.033257
v 13.828734 10.031517 -5.753311
v 6.464375 16.767204 -7.608781
v 14.003029 9.105162 -5.355901
v 17.124531 -1.837484 2.130222
v 17.101694 -0.064245 0.100308
v 14.227728 5.187040 -3.446265
v 2.538185 1.092406 0.986393
v 1.666504 0.553464 4.394733
v 3.751499 0.753512 -1.355973
v 15.339754 4.635284 -2.651047
v 0.241257 1.046151 6.627595
v 2.590008 -1.898118 2.411121
v 16.099428 2.858821 -1.094432
v 16.122713 -0.425614 1.513546
v 14.595016 2.749137 -2.162239
v 12.919939 11.123142 -6.888139
v 13.104206 13.594197 -7.071214
v 13.488422 8.454757 -6.467262
v 0.735154 0.626770 4.463107
v 6.265965 11.952382 -6.736101
v 12.799984 19.115641 -7.520812
v 5.500434 6.314909 -5.258574
v 12.878610 19.055420 -7.510040
v 1.463865 0.310167 1.965303
v 4.030192 5.409740 -2.802171
v 17.600782 -0.660970 5.698387
v 4.307328 4.633726 -2.691830
v 13.179521 18.984837 -8.027452
v 13.898767 -2.503975 1.076271
v 18.105074 -1.419713 4.770188
v 14.348998 9.491346 -6.151871
v 6.009155 18.914375 -7.660014
v 1.291355 -0.145653 6.394552
v 14.626568 5.414032 -4.959596
v 2.128281 0.762652 1.727663
v 17.437286 0.223217 4.759728
v 13.313026 16.318291 -7.647815
v 0.071886 1.048547 6.173818
v 18.752514 0.405196 4.609226
v 15.590572 0.245901 -0.640837
v 5.333428 6.322109 -4.205878
v 4.155943 4.402421 -4.192743
v 14.942402 1.657558 -1.537548
v 6.437563 21.368376 -7.047563
v 14.537745 2.444153 -1.976347
v 0.684471 1.618975 5.149380
v 2.576042 1.597980 0.175754
v 5.999342 11.446920 -6.510536
v 6.483325 13.303583 -6.998419
v 6.063028 9.507524 -6.371859
v 2.850595 2.229813 -0.444695
v 6.294848 16.786867 -7.582261
v 18.329166 0.404396 6.836270
v 3.905359 5.145252 -3.345899
v 4.704534 7.681411 -4.371006
v 16.342596 -1.818451 2.227333
v 13.692314 11.572113 -6.437628
v 14.092669 4.544484 -3.338631
v 5.572731 14.716262 -7.613603
v 5.440935 5.947259 -5.047479
v 14.479600 7.276711 -5.866379
v 17.777443 0.601519 2.477492
v 3.870303 0.646007 -0.882697
v 17.686693 0.701580 4.604649
v 3.814578 -1.680267 1.659217
v 13.745856 6.510900 -4.607892
v 16.537397 -0.212334 2.048848
v 5.024320 5.187030 -3.446250
v 16.338690 2.299673 -1.199662
v 13.385929 8.034550 -5.972832
v 6.179422 21.464872 -6.928693
v 4.909078 3.359076 -2.496912
v 6.452789 20.120953 -7.485816
v 1.768226 -1.730370 2.703918
v 13.080070 12.948465 -7.929832
v 12.808744 18.611790 -7.660883
v 6.188128 9.995777 -5.943240
v 13.127683 -2.014227 0.580040
v 3.216430 2.078742 -0.377459
v 16.338747 -0.107611 -0.649707
v 3.488411 3.218434 -1.472369
v 5.902561 16.701077 -8.334061
v 4.657040 2.749137 -2.162239
v 15.307100 4.724222 -2.749473
v 18.084728 0.401421 3.673195
v 14.097582 7.396340 -6.070297
v 6.295016 12.761374 -7.054900
v 6.221385 16.945292 -7.531962
v 12.745970 21.113499 -7.043013
v 0.280400 -0.027607 5.103207
v 1.444859 -0.634705 1.705970
v 0.541945 -0.525743 5.948575
v 5.133072 10.795901 -6.545754
v 13.390498 14.833269 -7.274435
v 5.824705 14.737655 -7.209550
v 1.537061 -0.345808 6.019506
v 4.109478 -2.377948 1.541019
v 18.422913 2.012011 5.829559
v 13.434712 12.048808 -6.616879
v 6.258647 18.461723 -7.533991
v 17.683136 -1.660607 4.452008
v 15.702402 -0.018161 -0.472963
v 13.694298 9.290781 -5.613637
v 16.472866 -2.040518 1.948902
v 4.049798 4.909382 -2.818190
v 13.112233 20.848312 -7.460227
v 3.465927 2.950403 -1.165774
v 15.593547 1.380423 -2.110557
v 3.385053 3.035775 -0.933885
v 13.454043 16.211613 -7.749565
v 16.896675 -0.060894 2.568710
v 3.762748 0.381752 -0.552598
v 12.961873 16.370588 -7.616535
v 0.829143 2.012012 5.829559
v 6.478096 14.994081 -7.687644
v 5.832388 11.407472 -6.442199
v 0.499543 0.405196 4.609226
v 6.159131 10.547840 -6.582684
v 5.271297 8.178815 -5.051075
v 1.415169 -1.660725 4.274152
v 14.651232 2.501576 -1.836176
v 1.232899 -1.245157 5.265244
v 13.330202 14.655367 -7.192976
v 5.614110 12.607181 -6.738861
v 13.613439 14.146239 -7.289336
v 1.898786 -0.206992 4.984970
v 0.285067 0.450424 6.733397
v 19.043446 2.020820 5.627544
v 13.364774 11.814594 -6.593092
v 6.224406 19.319225 -7.352400
v 18.337984 -1.216636 4.813767
v 17.356140 0.927566 1.373805
v 13.350526 8.252024 -5.679660
v 12.906227 -2.287347 0.886356
v 16.360458 2.240130 -0.920164
v 13.208502 19.414665 -7.363059
v 15.558315 1.089015 -1.840010
v 15.810899 3.606065 -1.972644
v 13.172550 12.865031 -7.962204
v 15.345784 4.145366 -2.156371
v 4.301805 3.260941 -1.837207
v 13.885096 10.507811 -7.272166
v 12.740846 18.268654 -7.789312
v 1.422009 0.459689 3.326873
v 12.848102 22.271463 -6.732724
v 15.832293 -0.398765 -0.032899
v 5.173383 -1.500203 0.670104
v 6.335972 21.181753 -6.899390
v 5.229004 8.513826 -5.206106
v 12.876465 12.501277 -7.415603
v 2.539757 0.617799 -0.706371
v 6.371502 11.865198 -7.078821
v 13.679326 14.716262 -7.613603
v 1.268494 1.456653 5.870556
v 0.854170 0.396768 6.860450
v 4.203441 -2.386333 1.392823
v 18.034231 1.513874 5.491542
v 14.927783 2.012715 -1.440408
v 16.342239 1.775728 -1.553337
v 3.911268 -1.442066 0.355822
v 15.547300 1.217622 -0.238475
v 14.966540 -1.661982 0.479304
v 4.772457 7.276711 -5.866379
v 14.828219 -2.261897 1.594221
v 16.401461 2.229813 -0.444695
v 14.547523 7.681411 -4.371006
v 6.121641 15.165547 -8.316611
v 13.955183 4.592486 -3.246447
v 17.753410 0.445017 2.234868
v 3.661484 0.245901 -0.640837
v 14.023053 8.513826 -5.206106
v 13.805181 10.094332 -7.201925
v 13.098036 18.143145 -7.492708
v 12.790357 16.026035 -7.585177
v 12.916085 21.181753 -6.899390
v 1.141781 0.755228 4.319375
v 6.199806 10.784945 -6.545165
v 5.367893 10.970868 -6.209315
v 5.137076 4.563889 -3.145126
v 5.438957 8.438305 -5.219903
v 12.824855 13.962605 -7.450814
v 1.899393 0.258595 0.472577
v 1.830742 0.412140 3.100186
v 4.675058 7.369972 -4.524573
v 18.203938 0.422313 3.890728
v 15.041389 5.996956 -3.906100
v 2.598035 -1.110759 3.002974
v 12.942968 17.016497 -8.318654
v 14.118984 10.795901 -6.545754
v 18.455421 2.035546 5.927166
v 5.533478 5.882708 -4.115160
v 17.637022 -1.733277 4.146711
v 16.064671 2.543751 -2.240985
v 5.353289 -2.503974 1.076271
v 3.933992 5.050423 -3.057833
v 16.616268 -1.243362 0.564500
v 5.093153 6.678896 -5.696778
v 13.254579 19.480707 -7.710336
v 6.079496 12.865023 -7.962208
v 14.522655 3.146283 -2.462476
v 17.873840 -0.038654 1.907577
v 3.956978 1.219753 -1.780089
v 14.094744 8.673788 -5.251153
v 5.930217 16.823179 -7.468240
v 6.526376 18.273361 -7.718120
v 12.827115 17.262457 -7.613688
v 6.409578 20.179485 -7.612707
v 12.747707 16.483162 -7.902065
v 0.365495 1.280795 5.050179
v 13.268858 17.122059 -7.555603
v 6.382514 21.462673 -6.933853
v 12.974719 13.257059 -6.952456
v 1.447499 -1.705629 3.817059
v 2.261778 1.224131 1.001871
v 6.042615 12.161991 -6.696296
v 13.086437 15.759927 -7.427801
v 1.268638 -0.531888 6.192951
v 5.120277 4.272107 -3.816398
v 13.742313 9.888345 -5.817871
v 14.112534 11.060152 -6.701997
v 5.247109 4.893336 -4.008114
v 17.781364 -1.335897 5.171504
v 15.001019 5.620295 -4.748239
v 16.990278 1.224132 1.001873
v 3.650917 4.198719 -2.539404
v 16.280064 -1.970427 1.330680
v 4.544479 7.435681 -5.624225
v 16.362007 1.999280 -0.281502
v 4.447479 5.513963 -4.906045
v 12.842230 11.174886 -6.611425
v 5.559812 12.003945 -7.734771
v 15.017641 2.335744 -1.350030
v 0.949806 1.903640 5.790839
v 4.255380 1.535820 -1.525756
v 14.726065 7.377124 -4.830535
v 5.790543 13.962137 -8.169354
v 12.837165 20.790113 -7.345600
v 15.044748 -0.757713 0.376817
v 0.103531 1.752544 5.529994
v 6.093821 9.661716 -6.550670
v 5.429201 10.346996 -5.939610
v 5.468153 9.163838 -5.524625
v 13.382688 13.615574 -7.017683
v 2.804219 -0.719195 -0.069893
v 2.105998 0.851606 1.562976
v 6.316303 11.403942 -6.705910
v 13.918628 6.322109 -4.205878
v 5.980746 16.373964 -7.635179
v 13.718578 5.882708 -4.115160
v 16.103151 2.012266 -0.307685
v 15.848350 3.085188 -1.343370
v 13.140949 9.733071 -6.478029
v 4.433632 2.104077 -2.052433
v 12.986091 11.952382 -6.736101
v 13.847594 8.423555 -6.578399
v 2.069927 0.978893 1.270759
v 3.890171 3.752395 -3.651676
v 4.368254 5.363518 -3.090128
v 15.992843 -1.589157 1.985229
v 3.912302 4.635284 -2.651047
v 17.046001 0.059376 2.810503
v 4.947544 9.059448 -5.374186
v 1.881475 -1.787851 2.752421
v 5.837512 15.182548 -7.404140
v 6.463844 22.022587 -6.764226
v 4.390571 -1.416693 1.105912
v 5.723079 7.682109 -5.213943
v 4.464968 -1.919904 1.437824
v 6.495113 17.965416 -7.857102
v 15.202258 4.909382 -2.818190
v 5.788939 13.305346 -6.862905
v 3.539449 -0.090129 0.488863
v 6.402955 12.895496 -7.287081
v 12.998628 -2.399822 1.031343
v 2.913367 2.299673 -1.199662
v 18.966990 0.450424 6.733397
v 13.519427 7.484603 -5.080564
v 13.884164 10.970868 -6.209315
v 13.894907 7.676095 -4.858699
v 14.302443 3.605515 -2.914338
v 13.756627 13.706024 -7.347569
v 2.645054 -1.617065 2.816035
v 6.290184 16.370588 -7.616535
v 13.242902 18.914375 -7.660014
v 16.090719 2.901909 -1.582047
v 13.828735 5.650608 -4.147655
v 4.249983 1.622990 -1.743283
v 12.966979 12.135443 -7.579859
v 14.003381 8.637795 -6.634552
v 14.753795 2.608972 -2.835608
v 13.175468 17.519651 -8.307099
v 1.125291 0.081800 3.115782
v 14.363283 8.927727 -5.571286
v 15.834906 -1.370445 0.355831
v 3.788687 3.326509 -1.598682
v 3.902765 4.469109 -2.080511
v 5.267726 11.473441 -6.649132
v 6.200647 14.382072 -7.208567
v 13.013247 20.877611 -7.085467
v 5.495429 13.706024 -7.347569
v 5.813654 8.166640 -5.433327
v 6.124374 -2.014227 0.580040
v 6.041107 9.668911 -6.064648
v 5.476119 6.110694 -4.460209
v 3.704756 1.217623 -0.238475
v 12.757771 19.479654 -7.439539
v 5.983198 17.122059 -7.555603
v 15.432880 4.108708 -3.688299
v 18.211020 1.497268 6.350723
v 13.198901 10.063815 -5.975654
v 13.431781 8.151992 -5.518731
v 14.145445 4.383605 -3.498251
v 6.409826 11.174886 -6.611425
v 15.558169 4.153988 -2.240354
v 2.102618 0.398405 2.352693
v 14.950252 3.260941 -1.837207
v 0.496582 -0.585601 5.451129
v 4.966874 4.448458 -4.433494
v 4.309655 1.657558 -1.537548
v 17.076986 1.211208 0.502711
v 13.569375 7.420639 -5.813648
v 16.812498 1.188819 0.883122
v 4.311571 5.037476 -2.902272
v 2.150361 -0.064245 0.100308
v 6.238809 20.877611 -7.085467
v 16.349272 -0.620427 2.055976
v 2.989949 1.929606 -0.207972
v 2.931503 -2.060433 1.571712
v 5.371277 12.054958 -6.784410
v 12.788213 22.022587 -6.764226
v 13.150102 20.816887 -7.403014
v 16.060745 -2.057531 2.016936
v 17.733150 -0.769916 5.793539
v 14.547582 5.689251 -3.498776
v 6.532718 15.596580 -7.755973
v 5.615214 6.827664 -4.781441
v 6.211102 15.468780 -7.429122
v 5.767746 7.511919 -5.650385
v 5.919211 15.912586 -7.444616
v 6.111106 9.733071 -6.478029
v 3.543671 3.118678 -1.418121
v 18.760040 1.511455 6.470955
v 13.482313 10.453000 -6.131731
v 13.512490 11.533032 -7.679211
v 15.614525 -0.144487 0.006579
v 19.213482 0.567691 5.524499
v 5.028389 3.504065 -2.656040
v 16.262108 1.929605 -0.207972
v 4.817203 3.229162 -2.668625
v 16.267313 2.437330 -0.681349
v 5.423321 5.650608 -4.147655
v 5.071010 7.663607 -4.681911
v 1.895915 0.927566 1.373804
v 4.785554 8.877570 -5.978057
v 13.249805 8.530313 -5.818382
v 4.317472 6.709788 -5.051886
v 17.516592 0.594219 2.346656
v 2.289131 1.102773 -0.207295
v 6.267445 11.071815 -7.146559
v 13.460917 -2.424627 0.814337
v 1.977206 0.654831 0.379825
v 6.391488 12.378963 -7.242766
v 1.179769 -0.603764 2.335932
v 6.286379 18.054249 -8.205380
v 0.208610 2.020820 5.627544
v 5.542079 13.977008 -7.949286
v 12.869544 21.462673 -6.933853
v 6.345829 -2.287346 0.886356
v 13.790148 11.670018 -6.539282
v 14.595400 4.936622 -3.038565
v 3.366349 -0.399841 -0.172447
v 12.799268 20.120953 -7.485816
v 6.165620 15.759927 -7.427801
v 6.184856 10.347777 -6.681151
v 3.921306 3.618073 -1.871963
v 15.904640 3.396809 -1.838869
v 13.930058 10.484960 -6.054354
v 2.336831 -1.609380 3.638677
v 15.519567 -0.024808 -0.216608
v 13.507796 16.515438 -7.982245
v 18.193655 -0.261367 2.907408
v 5.404462 8.423555 -6.578399
v 4.698747 2.915474 -2.637130
v 5.093070 7.109621 -4.470469
v 5.157312 8.673788 -5.251153
v 0.914551 0.444936 4.095956
v 5.077231 4.738801 -3.174603
v 13.067201 10.347777 -6.681151
v 17.146059 0.851606 1.562976
v 18.062263 0.837522 4.442921
v 14.066953 -2.241659 0.728433
v 17.891047 1.005122 4.862452
v 1.928760 -1.331425 1.370000
v 3.490937 0.506894 0.436885
v 6.161191 21.952343 -6.915787
v 6.147851 13.594197 -7.071214
v 1.403731 1.221029 5.406593
v 13.097406 21.506681 -7.167254
v 6.408727 18.480639 -8.019759
v 14.576999 7.369972 -4.524573
v 14.174825 4.738801 -3.174603
v 3.248059 0.294875 -1.088967
v 13.027652 19.319225 -7.352400
v 15.593587 2.887916 -3.053676
v 4.308121 5.976905 -3.756897
v 3.890104 4.714591 -2.874436
v 13.555324 13.166261 -6.793509
v 15.410498 3.121369 -3.314791
v 15.601142 4.198716 -2.539409
v 2.577353 -1.704347 2.867952
v 15.607011 0.354887 0.113328
v 16.804262 1.540361 -0.031424
v 16.243160 2.332064 -0.321043
v 12.844422 20.880878 -7.129394
v 17.592974 -1.496132 2.123524
v 1.969688 0.924475 1.032238
v 4.175410 -0.900036 0.754167
v 1.095804 0.349004 3.693376
v 14.591468 8.239842 -5.792048
v 6.354677 12.021931 -7.369720
v 16.870008 0.900859 1.327516
v 5.624445 11.124183 -6.251632
v 17.624451 0.617613 4.545888
v 14.705643 -1.027957 0.498529
v 3.737035 0.313941 -0.160484
v 6.414807 22.151520 -6.573156
v 5.696734 13.166261 -6.793509
v 18.764284 0.046826 6.729393
v 12.925779 11.319893 -7.035131
v 6.494286 19.479654 -7.439539
v 14.181046 7.663607 -4.681911
v 18.516792 0.139234 4.098948
v 12.775389 17.904608 -7.756074
v 13.041546 19.841509 -7.379755
v 13.552171 14.492556 -7.024908
v 14.114979 4.563889 -3.145126
v 3.906272 4.145366 -2.156371
v 14.158903 6.678896 -5.696778
v 1.693075 0.537052 2.733258
v 2.214905 -1.851273 2.943122
v 13.180632 12.624729 -6.847613
v 14.619732 3.302631 -2.251344
v 16.571016 1.872331 -0.639414
v 4.745680 5.390290 -4.982604
v 17.397068 -0.538988 0.822078
v 2.984743 2.437330 -0.681349
v 13.804539 5.763018 -4.640575
v 3.161337 2.901909 -1.582047
v 5.699886 14.492556 -7.024908
v 6.139824 20.848312 -7.460227
v 14.552333 8.036177 -5.938601
v 6.499761 13.287744 -7.223753
v 13.210949 9.668911 -6.064648
v 2.337580 -0.402748 0.065530
v 0.412841 1.458779 6.469968
v 5.747049 10.582601 -7.401623
v 17.836882 -1.660728 4.274146
v 6.295603 22.646355 -6.352454
v 16.937798 -1.734121 3.410854
v 0.833154 -1.125248 4.767129
v 6.306821 11.551823 -6.895635
v 5.163485 10.018586 -5.772096
v 6.200804 19.084030 -7.458291
v 2.803211 -0.923893 2.451112
v 5.846773 16.801420 -7.776993
v 6.372054 20.069939 -7.313316
v 14.940484 5.037476 -2.902272
v 13.051252 19.084030 -7.458291
v 13.051409 14.382072 -7.208567
v 15.631800 2.176584 -0.642777
v 18.430784 -0.241109 3.671189
v 13.480001 13.402703 -6.867497
v 6.309089 17.016497 -8.318654
v 0.835114 -0.549658 3.626990
v 16.712297 0.617799 -0.706371
v 17.284061 0.738639 1.840575
v 4.135299 -1.914252 0.728199
v 12.894336 16.807316 -7.578133
v 6.101956 20.816887 -7.403014
v 14.424473 8.504145 -5.406974
v 6.043555 19.414665 -7.363059
v 5.883450 14.504033 -7.114419
v 2.483807 -0.559026 2.928355
v 0.838014 1.327758 4.932821
v 4.985298 9.986269 -6.530429
v 18.859238 -0.404545 5.296930
v 5.955287 8.467777 -6.065423
v 18.836632 0.011752 6.655888
v 12.837251 22.151520 -6.573156
v 6.170400 22.131056 -6.616343
v 12.956454 22.646355 -6.352454
v 1.921238 -1.292411 4.846440
v 0.108203 0.501538 6.367411
v 12.897379 12.021931 -7.369720
v 2.326520 1.344618 0.620833
v 15.046045 -0.909407 0.211814
v 4.907920 6.954451 -5.802449
v 12.731385 19.394318 -7.504066
v 18.051165 1.081116 6.380622
v 4.600824 2.501576 -1.836176
v 13.503339 -2.339998 1.150660
v 18.176615 -1.119880 3.199920
v 4.146677 4.364823 -2.417685
v 13.252714 11.446920 -6.510536
v 14.279535 3.908445 -2.797402
v 13.632345 11.539430 -6.432539
v 5.772059 -2.430593 1.198149
v 3.725339 0.840912 -1.528954
v 0.777358 -0.293790 3.788146
v 6.407635 20.880878 -7.129394
v 13.289756 15.810444 -8.376263
v 3.810667 -1.906298 0.822348
v 13.461514 13.962136 -8.169354
v 6.443313 18.611790 -7.660883
v 3.376541 -0.127209 0.883820
v 14.818423 2.104077 -2.052433
v 17.554195 0.477638 3.185123
v 14.794057 2.164828 -1.873986
v 2.407665 0.132614 2.225285
v 1.439981 -1.393977 2.482465
v 4.827583 8.504145 -5.406974
v 5.682681 7.420639 -5.813648
v 1.113799 1.625617 6.107321
v 13.081657 22.131056 -6.616343
v 3.490535 2.802012 -1.067396
v 13.742430 8.665342 -5.325393
v 3.721667 2.730335 -3.034408
v 5.846876 12.583196 -6.765774
v 14.428387 -1.166127 0.343520
v 5.166381 10.510188 -7.068208
v 18.752169 2.104747 5.596833
v 14.214081 6.297338 -3.986118
v 12.945235 11.551823 -6.895635
v 18.302250 1.903640 5.790839
v 17.347309 -0.041951 4.720373
v 4.071210 1.613457 -0.980424
v 13.195826 20.406979 -7.483749
v 18.572838 -0.878063 4.628438
v 6.455451 15.454557 -7.481898
v 13.627611 11.124183 -6.251632
v 5.979683 9.398678 -6.096883
v 1.585456 0.542464 2.147665
v 6.409995 20.996544 -7.289257
v 13.242649 16.704735 -7.573193
v 5.509627 8.665342 -5.325393
v 12.752295 13.287744 -7.223753
v 5.944938 18.650043 -7.820642
v 0.487771 0.046826 6.729393
v 15.467916 -1.710705 1.692575
v 15.180845 1.613457 -0.980424
v 5.286904 10.755032 -6.299522
v 6.502768 17.449942 -7.861293
v 5.423322 10.031517 -5.753311
v 1.617173 0.724176 5.345517
v 6.253429 -2.399822 1.031343
v 6.452073 19.115641 -7.520812
v 16.457237 1.629787 0.187168
v 13.637947 12.607181 -6.738861
v 16.355156 1.960000 0.065633
v 19.106733 1.206684 5.239297
v 3.441157 3.606065 -1.972644
v 15.706864 2.726195 -1.033257
v 12.781038 17.980122 -8.000695
v 13.040955 15.468780 -7.429122
v 16.088692 2.950211 -1.787907
v 13.678648 6.282978 -4.943037
v 17.687326 0.497060 5.849113
v 12.993409 18.461723 -7.533991
v 13.697152 6.359799 -5.183023
v 13.046190 21.055698 -7.411449
v 18.810926 -0.160642 4.737880
v 6.119940 14.009975 -8.168494
v 4.888773 8.927727 -5.571286
v 14.943935 5.976905 -3.756897
v 3.946116 1.098431 -0.681243
v 15.050908 5.932265 -3.869424
v 3.756039 -0.863183 0.108222
v 16.730789 -0.344437 2.547037
v 13.209441 12.161991 -6.696296
v 5.979513 14.489388 -7.178492
v 12.963186 11.013187 -7.013248
v 12.808554 13.323428 -7.584030
v 6.065073 8.662360 -5.656153
v 2.681040 1.872331 -0.639414
v 15.305941 1.098431 -0.681243
v 15.828170 0.151759 0.686884
v 5.137151 10.363799 -6.250130
v 1.742285 -0.613552 5.563625
v 2.794818 1.629788 0.187168
v 5.594410 6.952715 -4.608791
v 2.297047 0.615131 -0.282015
v 0.825731 -0.928727 5.478618
v 19.148525 1.752544 5.529994
v 0.392819 -0.404544 5.296929
v 12.970811 20.220638 -7.181379
v 5.972325 16.609411 -7.642285
v 16.405544 2.096128 -0.390970
v 16.427574 0.770949 -1.154132
v 14.228839 -2.060673 1.272919
v 17.509092 0.289034 0.894098
v 4.908955 3.929240 -2.680405
v 13.569229 15.846181 -8.100986
v 13.817292 6.157278 -4.175985
v 4.366543 3.634268 -3.839087
v 13.965152 10.755032 -6.299522
v 16.984415 -0.541790 0.229882
v 3.909851 0.568129 -0.703850
v 6.172867 10.307705 -6.458697
v 16.674704 -1.704347 2.867952
v 15.184139 5.455622 -3.345180
v 16.654020 -1.110759 3.002974
v 13.359213 12.233975 -6.668911
v 6.073301 20.515471 -7.265162
v 6.042773 12.073121 -6.686577
v 12.989343 11.777315 -6.784311
v 5.493395 11.946150 -6.607238
v 12.789565 13.050758 -7.195785
v 6.408433 22.449537 -6.590893
v 6.426695 13.462398 -7.733009
v 14.714417 2.443202 -2.423952
v 5.878950 17.868105 -7.965844
v 15.789411 1.757301 -0.251145
v 6.046661 18.339548 -7.478831
v 3.008896 2.332064 -0.321043
v 5.405672 -1.848034 0.947042
v 2.596962 1.208413 0.814136
v 5.060540 -2.034155 0.588292
v 12.843623 22.449537 -6.590893
v 3.262939 2.743560 -2.436068
v 12.844018 22.633337 -6.454491
v 15.364493 4.777661 -3.941385
v 13.081208 15.268930 -7.408553
v 13.169005 20.043028 -7.399648
v 5.761781 16.527147 -8.172451
v 14.024190 -2.499208 1.320349
v 16.218704 2.102055 -1.817143
v 3.660375 3.760886 -1.944772
v 15.342205 0.568128 -0.703850
v 4.879790 7.863059 -6.125520
v 13.657645 6.952715 -4.608791
v 4.078408 3.777507 -3.824431
v 17.694948 0.502800 2.005545
v 17.835550 -1.278906 2.311466
v 4.111310 1.262530 -1.192561
v 4.737975 -1.834062 1.248987
v 3.118047 -0.241843 -0.584186
v 14.328735 8.820868 -5.294260
v 3.613105 -0.282595 0.389870
v 0.252632 1.715373 5.325142
v 17.066303 -1.868464 2.668365
v 2.467311 -1.936952 1.777401
v 6.262713 11.777315 -6.784311
v 4.067917 5.455622 -3.345180
v 6.408039 22.633337 -6.454491
v 6.510440 16.559185 -8.001920
v 14.577900 2.850201 -2.699200
v 4.511660 7.167430 -4.682613
v 6.041820 19.256182 -7.312447
v 13.640256 7.826704 -5.138514
v 4.958237 3.772335 -3.153121
v 13.816509 12.836388 -7.090332
v 5.993285 -2.070408 0.553434
v 12.985459 22.705614 -6.479686
v 18.267273 1.264352 4.906033
v 12.778030 14.751265 -7.535031
v 13.512301 16.113031 -7.813950
v 14.372267 7.863059 -6.125520
v 13.520049 15.428028 -7.562394
v 13.621252 -2.541540 1.091684
v 4.699723 8.036177 -5.938601
v 17.182129 0.978893 1.270759
v 13.079189 10.307705 -6.458697
v 5.224750 5.183814 -3.724988
v 1.928059 0.773239 1.706211
v 18.136045 -0.707707 2.608303
v 1.606383 0.491422 1.771671
v 13.198286 16.698069 -7.564136
v 3.997215 4.558647 -2.491251
v 14.215857 8.208778 -5.070439
v 1.486493 0.533601 3.692579
v 14.033333 9.875630 -5.676254
v 6.027078 20.169111 -7.222198
v 18.200548 -1.272784 5.036422
v 6.281246 20.220638 -7.181379
v 18.002359 -1.564738 3.979152
v 5.227867 -2.499207 1.320349
v 1.041036 1.497268 6.350723
v 15.761119 0.506894 0.436885
v 2.500529 -0.862292 3.196662
v 14.205272 4.536252 -4.444180
v 17.874941 0.447741 3.364293
v 2.896901 1.960000 0.065633
v 15.272185 -0.606447 0.287003
v 2.846694 1.899658 -1.328818
v 4.546412 -1.027958 0.498529
v 1.046379 -0.821396 2.983852
v 3.152627 2.858821 -1.094432
v 17.539099 0.492260 4.574265
v 5.787302 14.412249 -8.214781
v 5.036200 8.208778 -5.070439
v 15.199293 4.447642 -2.396266
v 14.158987 7.109621 -4.470469
v 13.845693 -1.944129 0.475151
v 14.978004 6.616421 -4.878651
v 5.468567 13.364234 -7.192357
v 13.224087 8.756761 -5.781358
v 15.388899 4.801345 -3.007992
v 13.581397 6.887176 -4.866060
v 4.733011 5.943093 -3.669068
v 14.951146 3.926283 -2.250099
v 5.037992 6.296677 -3.985789
v 4.218824 2.171663 -2.637808
v 6.462492 13.050758 -7.195785
v 6.418949 14.937567 -7.514003
v 0.499888 2.104747 5.596833
v 1.615506 0.490331 3.415594
v 15.322843 3.040485 -3.325963
v 1.798094 -1.808290 3.657970
v 6.202132 20.733040 -7.157458
v 5.248675 8.637795 -6.634552
v 3.354599 -2.112830 1.341539
v 1.014652 0.205423 6.744832
v 15.526717 0.840912 -1.528954
v 2.244545 -0.610382 4.033513
v 15.229209 1.090161 -0.894989
v 6.000897 8.875817 -6.042161
v 5.159387 4.544484 -3.338631
v 17.413971 -0.949829 5.238142
v 12.756058 15.268771 -7.790077
v 16.392210 -1.673181 0.946087
v 16.217396 2.589063 -1.423672
v 0.415424 0.011752 6.655888
v 16.622540 1.782776 -0.418170
v 13.820312 12.453948 -7.706056
v 17.303312 0.390464 2.741168
v 16.134008 -0.241843 -0.584186
v 13.272543 14.489388 -7.178492
v 3.882740 4.451872 -3.894234
v 3.649261 -1.257559 1.483348
v 17.315437 0.636006 2.108371
v 13.298313 9.496108 -6.839140
v 14.783646 6.455298 -3.472354
v 17.158247 0.480927 2.222636
v 3.272242 0.614787 0.729947
v 4.917531 3.918692 -3.930322
v 16.260103 -2.090367 1.938928
v 5.997246 8.781163 -6.102394
v 2.687464 1.549095 0.306327
v 14.114905 10.363799 -6.250130
v 15.223004 -1.305987 0.275383
v 15.979812 0.614789 0.729945
v 4.923321 8.820868 -5.294260
v 6.266598 22.705614 -6.479686
v 0.143995 1.350848 6.204625
v 3.403707 3.085188 -1.343370
v 12.749290 17.449942 -7.861293
v 13.049925 20.733040 -7.157458
v 5.720445 13.826762 -8.121180
v 15.080361 -0.951948 0.814167
v 15.861516 2.768586 -2.708384
v 2.052984 -1.440153 4.491685
v 14.855350 6.411482 -5.169065
v 13.752489 6.011016 -4.215812
v 0.858926 0.604911 6.870062
v 2.759933 0.957902 -1.159764
v 5.184320 5.825358 -3.846389
v 19.108061 1.350848 6.204625
v 13.295012 17.438606 -7.716939
v 18.494677 1.394308 6.609115
v 14.314370 7.453608 -4.507995
v 13.615961 9.774539 -5.827186
v 15.651299 -0.180457 -0.096176
v 5.739755 16.113031 -7.813950
v 12.939857 15.887552 -7.448579
v 5.594993 14.159508 -7.354126
v 3.890428 4.892136 -3.038845
v 6.362323 17.669241 -8.219604
v 2.916512 -0.633199 2.041162
v 1.934394 0.178888 3.966681
v 15.708385 3.118678 -1.418122
v 3.462645 1.757301 -0.251145
v 13.984330 11.473441 -6.649132
v 13.709977 13.977008 -7.949284
v 6.461701 16.026035 -7.585177
v 17.793940 0.820283 5.984916
v 0.022941 0.975513 5.489010
v 12.861523 21.624609 -6.912246
v 5.670659 6.887176 -4.866060
v 13.883854 6.923859 -5.783006
v 6.390534 21.624609 -6.912246
v 15.071340 1.560963 -1.883992
v 2.233522 -0.875825 0.532694
v 16.668205 -1.905863 1.517948
v 14.067736 5.825358 -3.846389
v 17.324780 -1.650753 1.915985
v 14.131780 4.272107 -3.816398
v 17.018734 -0.875865 0.532952
v 14.145641 5.454950 -3.690968
v 4.580822 -1.141803 0.257510
v 13.667478 -1.817248 0.807494
v 5.884021 12.956300 -6.880954
v 13.471397 7.701754 -5.466924
v 18.934914 1.945686 5.435603
v 5.509743 9.888345 -5.817871
v 18.671274 1.898750 6.255960
v 16.787315 -1.914654 2.454836
v 12.790264 16.733604 -7.644441
v 17.653507 0.531397 3.777514
v 6.283248 14.033309 -8.076094
v 3.146228 0.394947 1.022863
v 13.633992 6.629185 -4.917889
v 3.557233 3.906781 -2.391479
v 19.150341 0.877999 6.412954
v 5.772055 13.402703 -6.867497
v 6.100821 -2.528768 1.018258
v 5.636096 9.774539 -5.827186
v 13.133848 14.590174 -8.250507
v 4.179630 -1.461442 0.358057
v 16.035625 2.078741 -0.377459
v 15.867003 3.035775 -0.933885
v 16.054922 2.667170 -0.879145
v 12.906292 20.761204 -7.479683
v 2.382048 0.900860 1.327516
v 16.258747 0.177998 1.353303
v 14.345366 5.477273 -3.509002
v 6.042903 11.142679 -6.415039
v 14.082514 7.435503 -4.643944
v 6.368799 16.642115 -7.635968
v 13.210238 19.256182 -7.312447
v 5.853380 -2.026276 0.857993
v 13.542949 6.989763 -5.132528
v 6.064916 -2.242849 0.967863
v 17.207344 -0.165303 4.216031
v 13.370269 13.081951 -6.899693
v 6.345765 20.761204 -7.479683
v 18.397886 0.396768 6.860450
v 14.573224 3.131492 -3.228003
v 14.604196 8.187955 -5.525769
v 6.496765 14.367204 -7.484219
v 17.960701 -0.145653 6.394552
v 5.588296 13.594771 -7.076033
v 5.689165 7.354551 -4.844848
v 5.434764 6.157278 -4.175985
v 3.299659 -0.224555 -0.537688
v 16.894014 -1.694382 3.411299
v 3.654738 0.004011 0.057987
v 14.774926 -1.560111 1.176171
v 5.788076 13.267110 -8.075268
v 18.985317 2.105994 5.801580
v 6.190166 15.552705 -8.334871
v 5.405618 10.144230 -5.684396
v 4.412199 3.258509 -3.559147
v 16.450478 1.033524 0.899083
v 4.937686 7.453608 -4.507995
v 14.988075 2.684967 -1.542356
v 13.513002 -2.559061 1.146192
v 2.629517 1.782776 -0.418170
v 5.264391 5.395146 -4.839046
v 5.791139 -2.424627 0.814337
v 1.048118 0.422313 3.890728
v 16.547949 -2.026079 1.847129
v 4.488144 5.299216 -3.144890
v 3.751137 2.871286 -1.224483
v 16.688877 0.384251 1.748252
v 15.717580 3.711233 -1.885557
v 0.757380 1.394308 6.609115
v 0.580782 1.898750 6.255960
v 1.708858 -1.241149 1.619055
v 1.272755 0.857117 6.377481
v 18.237404 0.205422 6.744832
v 5.869369 13.615574 -7.017683
v 15.033232 2.171663 -2.637808
v 5.553767 13.036111 -6.935117
v 2.212321 0.225867 2.442228
v 17.604082 0.490698 1.549118
v 6.404139 21.617626 -6.999005
v 0.406913 0.485438 4.756853
v 18.329754 -0.689137 3.364272
v 5.523571 5.815428 -4.121778
v 19.229115 0.975513 5.489009
v 14.978420 2.526179 -1.487794
v 3.786193 1.930366 -2.534769
v 12.847918 21.617626 -6.999005
v 13.663761 13.594771 -7.076033
v 17.000082 1.245266 0.726536
v 12.715763 15.675996 -7.777888
v 16.980371 1.202748 -0.091869
v 16.032236 -1.649015 2.021286
v 14.344135 6.954447 -5.802449
v 13.040790 16.561329 -7.610075
v 5.169543 7.435503 -4.643944
v 17.932877 -1.026283 2.237911
v 5.864877 14.191006 -7.157551
v 13.487662 15.620508 -8.253222
v 17.287720 -0.416117 4.907124
v 5.220449 10.192616 -7.072587
v 3.197134 2.667170 -0.879145
v 5.979889 17.932169 -7.647808
v 13.359372 11.124999 -6.382667
v 3.349880 3.255609 -2.497431
v 5.392195 11.868614 -6.704682
v 13.678181 11.970053 -6.558406
v 1.518905 -0.769916 5.793539
v 13.846438 10.144230 -5.684396
v 0.101715 0.878000 6.412954
v 6.046726 10.751986 -7.350427
v 13.158236 9.661716 -6.550670
v 14.628889 7.491785 -4.663557
v 16.198784 1.559612 0.196565
v 13.496189 -2.194766 0.600272
v 6.186492 20.929165 -7.054474
v 5.386396 5.528440 -4.416578
v 3.869717 -2.280923 1.737981
v 19.145432 0.365870 5.362382
v 13.846392 -1.848043 0.947054
v 3.609282 3.359316 -1.536591
v 12.889341 14.249716 -7.247639
v 5.988235 18.971697 -7.703542
v 12.761610 14.917747 -7.839534
v 15.929301 -1.306752 1.818611
v 13.684406 7.392775 -5.944688
v 13.883918 5.543745 -4.205411
v 1.378136 0.427771 2.709876
v 17.524145 -0.214962 0.910210
v 13.263823 18.971697 -7.703542
v 17.312721 -1.794749 3.775179
v 13.463985 13.267089 -8.075264
v 2.849495 -1.455298 2.454711
v 14.804577 5.513963 -4.906045
v 5.783801 7.174002 -4.969096
v 13.011391 17.631910 -7.622695
v 0.060036 0.347461 5.819217
v 4.537638 2.443202 -2.423952
v 13.060699 17.439150 -8.322138
v 6.047519 19.080416 -7.496546
v 4.387074 3.093055 -3.421631
v 0.209494 0.910243 6.644518
v 12.919469 20.309536 -7.146187
v 2.976124 0.793837 0.963266
v 6.016242 9.380331 -6.647963
v 12.842479 20.179485 -7.612707
v 13.686667 14.876623 -7.756968
v 3.961302 -1.459118 1.409614
v 6.410661 19.913004 -7.685252
v 3.784356 3.964864 -2.121556
v 5.567650 7.392775 -5.944688
v 15.916483 1.145474 -1.857702
v 19.042562 0.910243 6.644519
v 5.877050 8.374070 -5.380943
v 15.456696 4.503382 -2.673156
v 18.017580 0.927377 4.604104
v 19.192020 0.347461 5.819217
v 4.851737 9.113235 -5.929982
v 5.749994 9.226536 -5.713492
v 6.490447 14.917747 -7.839534
v 3.732489 -0.024808 -0.216608
v 13.479998 -2.430593 1.198149
v 4.273636 2.526179 -1.487794
v 15.319355 -2.166990 1.102877
v 13.387179 14.191006 -7.157551
v 13.065565 20.929165 -7.054472
v 5.301505 -2.325552 0.791201
v 13.987666 5.395145 -4.839046
v 3.543916 3.671339 -1.380522
v 17.408068 0.359107 3.516380
v 13.921675 5.774898 -3.876416
v 14.985748 -2.329585 1.186243
v 12.773961 14.994081 -7.687644
v 15.515021 0.313940 -0.160484
v 5.033703 6.764207 -4.237173
v 13.414544 15.182548 -7.404140
v 18.655619 0.976358 6.831523
v 13.270013 19.157713 -7.663013
v 13.130416 15.165547 -8.316611
v 13.518336 14.318508 -7.110658
v 2.483966 1.555130 0.287671
v 18.845142 0.485438 4.756853
v 14.354551 7.976714 -4.878372
v 0.254044 0.198945 5.023532
v 0.881916 -1.135608 4.157309
v 4.219110 -2.270580 1.652654
v 13.209153 11.142679 -6.415039
v 5.957044 17.438606 -7.716939
v 18.242981 1.776666 5.574501
v 15.445271 -1.250913 1.349821
v 1.702887 -0.233548 5.706161
v 3.143932 -0.710328 -0.094328
v 13.621634 10.133708 -5.942013
v 6.074196 10.779992 -6.448453
v 4.210668 5.996957 -3.906100
v 14.266137 4.277805 -3.219651
v 4.516649 5.655781 -3.438932
v 16.497280 -0.481868 -0.253588
v 4.623167 7.491785 -4.663557
v 12.755292 14.367204 -7.484219
v 13.255822 17.867807 -7.677189
v 6.482151 14.279105 -7.615929
v 19.214016 0.458852 5.783409
v 18.830511 1.343809 6.573257
v 17.282080 -1.558326 4.441636
v 6.191358 17.439150 -8.322138
v 6.332588 20.309536 -7.146187
v 2.031057 1.023127 0.785694
v 12.963480 22.059526 -6.532977
v 13.728484 5.815428 -4.121778
v 16.879158 -0.924630 3.781849
v 15.630093 4.181515 -2.742789
v 0.266739 2.105994 5.801580
v 12.889734 17.669241 -8.219604
v 12.880004 20.069939 -7.313314
v 12.984612 11.071815 -7.146559
v 13.102667 9.928495 -6.551017
v 17.929308 -1.557793 3.405477
v 14.589419 4.230592 -2.685684
v 6.167249 17.697689 -7.623664
v 14.092782 11.368788 -7.076102
v 0.596437 0.976359 6.831523
v 0.545211 -0.165742 6.606481
v 2.735528 -1.267441 2.710288
v 4.595812 2.580411 -2.390668
v 6.444232 18.927198 -7.700126
v 5.922582 -1.921979 0.502513
v 15.786129 2.950403 -1.165774
v 15.113001 -1.922890 0.735837
v 4.897506 7.976714 -4.878372
v 5.890649 8.113499 -5.822906
v 3.753134 4.103442 -3.550692
v 13.272398 15.668453 -7.314848
v 5.491902 7.637482 -6.157660
v 16.799206 -1.020590 0.455357
v 0.038041 0.458853 5.783409
v 13.502062 9.226536 -5.713492
v 13.463118 13.305346 -6.862905
v 17.117058 1.200225 0.899223
v 6.149390 9.928495 -6.551017
v 13.405284 16.801420 -7.776993
v 6.288578 22.059526 -6.532977
v 6.002995 16.092834 -7.544091
v 13.272168 17.932169 -7.647808
v 15.320465 0.642666 -0.548964
v 4.907705 4.614536 -3.059595
v 5.226843 4.727122 -4.265970
v 2.713780 -0.078561 -0.544897
v 4.665376 2.944308 -2.311119
v 5.618064 6.629185 -4.917889
v 13.778699 13.829137 -7.471622
v 12.888927 12.933530 -7.069819
v 14.027307 5.183814 -3.724988
v 14.466501 8.877570 -5.978057
v 5.266307 12.159566 -7.193815
v 6.362716 14.249716 -7.247639
v 6.438229 20.616703 -7.268498
v 16.108124 -0.710330 -0.094327
v 17.576002 0.511845 2.881085
v 3.712926 4.508599 -3.295884
v 14.883802 5.363518 -3.090128
v 15.467700 3.964864 -2.121556
v 4.593690 5.118091 -4.799927
v 1.051508 -1.272784 5.036422
v 0.441699 -0.282765 4.836485
v 4.539122 2.420963 -1.778275
v 17.204496 0.093290 3.486824
v 14.269706 7.624382 -4.558365
v 6.288870 11.013187 -7.013248
v 3.513084 3.024354 -1.315027
v 17.806396 -0.962725 5.664078
v 12.782564 16.090263 -8.132989
v 1.298895 -0.988167 2.250943
v 16.890306 1.500054 0.514519
v 5.733721 14.318508 -7.110658
v 5.907602 15.508503 -7.339978
v 6.532192 15.539557 -7.667783
v 14.460093 4.631937 -4.582334
v 4.982350 7.624382 -4.558365
v 5.709107 6.989763 -5.132528
v 0.421545 1.343809 6.573257
v 12.785604 13.339248 -7.406167
v 17.873919 0.427771 2.709876
v 14.334525 3.918692 -3.930322
v 5.835099 12.464532 -6.712693
v 4.985919 4.277805 -3.219651
v 6.363131 12.933530 -7.069819
v 12.807825 18.927198 -7.700126
v 14.952778 3.973427 -4.045159
v 3.148904 2.012266 -0.307686
v 1.936618 0.636006 2.108371
v 2.482496 0.038828 2.207933
v 5.249029 9.105162 -5.355901
v 6.325242 19.858105 -7.387443
v 6.540987 16.925037 -7.904243
v 13.344240 10.843493 -7.456809
v 14.763911 5.299216 -3.144890
v 5.482713 14.009584 -7.791183
v 5.491492 12.107244 -6.553450
v 14.656244 2.580411 -2.390668
v 3.931591 0.642667 -0.548964
v 14.342978 3.359076 -2.496912
v 13.289325 8.373023 -5.428211
v 6.170693 17.269068 -7.584315
v 4.206011 -0.909406 0.211812
v 5.309659 6.985604 -4.516442
v 15.153401 -0.715636 0.232110
v 15.642774 3.359316 -1.536591
v 3.734497 -1.296205 0.261584
v 13.907822 9.501144 -6.972318
v 13.061202 22.261036 -6.710793
v 15.349292 4.469109 -2.080510
v 5.979659 15.668453 -7.314848
v 15.632124 3.722128 -1.817641
v 15.220276 1.170884 -1.399562
v 13.830285 13.587177 -7.594399
v 6.142768 12.155449 -6.706168
v 17.344021 -0.548410 5.160028
v 18.706846 -0.165742 6.606481
v 14.858338 6.909571 -4.614236
v 13.376785 15.367934 -7.400244
v 4.018526 0.853419 -0.838388
v 17.645674 0.491421 1.771671
v 16.947838 1.081861 1.113651
v 5.106416 5.454950 -3.690968
v 13.320742 11.607819 -7.691441
v 17.453997 0.723642 1.753128
v 17.352663 0.258595 0.472577
v 14.004947 4.893336 -4.008114
v 6.424942 17.262457 -7.613686
v 0.796635 2.035546 5.927166
v 15.943198 -0.678586 -0.057317
v 13.760154 7.637482 -6.157660
v 3.164698 2.210377 -2.169715
v 6.190855 22.261036 -6.710793
v 4.838975 7.816598 -4.409353
v 0.939723 -0.544796 6.284534
v 6.132923 21.419786 -6.974074
v 14.655128 3.147447 -3.357228
v 4.647861 8.187955 -5.525769
v 1.858943 0.315776 3.844944
v 3.926309 3.759796 -1.998995
v 3.795360 4.503382 -2.673156
v 16.131035 1.048500 -1.645382
v 14.712934 2.420963 -1.778275
v 14.357533 8.303458 -6.278007
v 2.079852 -1.845731 2.655502
v 14.269747 8.808565 -4.976202
v 3.269613 3.029977 -0.823340
v 13.876289 9.955063 -5.713282
v 5.655223 14.983049 -7.561106
v 15.245928 5.353014 -3.259640
v 13.120146 19.675247 -7.878641
v 5.911168 15.601375 -7.222654
v 16.785713 1.528076 0.134804
v 4.560378 6.185751 -3.686535
v 4.180717 1.560963 -1.883992
v 2.191800 -1.391281 4.278126
v 3.733646 4.394269 -2.077441
v 15.541554 3.591208 -1.704006
v 15.233530 0.853418 -0.838388
v 15.521154 1.491903 -0.379394
v 16.405361 1.899658 -1.328818
v 6.359110 22.718081 -6.300126
v 18.470461 1.991869 6.113575
v 16.686287 1.582820 0.473837
v 12.892947 22.718081 -6.300126
v 15.678428 -0.275956 0.585259
v 14.080319 9.956545 -5.732852
v 13.375007 8.374070 -5.380943
v 13.942397 6.985604 -4.516442
v 2.466343 1.528076 0.134804
v 13.326680 18.000307 -7.702242
v 12.871453 15.245054 -7.495783
v 5.421772 13.587177 -7.594399
v 4.006128 5.353014 -3.259640
v 16.834938 -1.292921 0.772395
v 2.094662 -1.702249 3.939100
v 3.203773 -2.144113 1.911306
v 5.101030 9.277735 -5.461958
v 14.344351 4.614536 -3.059595
v 1.470691 -1.335897 5.171504
v 6.131912 19.675247 -7.878641
v 4.393719 6.909571 -4.614236
v 0.990720 -0.609680 3.088517
v 16.468142 -1.747293 2.379611
v 14.858747 6.228525 -3.558335
v 12.883259 16.642115 -7.635968
v 1.322793 -1.557812 3.405376
v 14.700644 5.742670 -3.512936
v 13.332846 15.912586 -7.444616
v 1.776688 0.660598 2.135004
v 5.931314 11.607821 -7.691442
v 5.435885 12.414337 -6.804083
v 2.748695 1.838150 -1.074361
v 4.206750 5.768173 -4.714874
v 5.100744 10.933603 -6.799862
v 5.101737 9.397463 -5.620606
v 18.372541 -1.132473 4.160356
v 3.730906 1.491908 -0.379401
v 6.426200 21.061859 -6.906880
v 13.769679 8.954021 -5.433462
v 14.078805 9.765517 -5.781312
v 1.409975 0.150593 6.284210
v 18.271629 0.871272 6.744215
v 2.546954 1.586032 0.526747
v 13.119134 21.419786 -6.974074
v 14.929805 3.580093 -2.058455
v 13.195245 19.729092 -7.799870
v 15.079729 2.100692 -1.206312
v 6.154021 18.143145 -7.492708
v 3.510566 -1.548203 1.792580
v 15.921814 3.283709 -2.394077
v 16.484818 -1.089642 2.601632
v 16.061138 -1.485614 2.013828
v 1.727911 -0.214961 0.910208
v 1.889222 -1.709504 2.215236
v 18.256800 -0.719693 6.063661
v 13.496193 15.686063 -7.488156
v 17.776390 0.511924 3.570622
v 0.145324 1.206684 5.239297
v 15.982443 3.029977 -0.823340
v 5.553326 11.179489 -6.156016
v 6.053771 16.698069 -7.564136
v 2.140995 -0.150367 3.693870
v 6.466453 13.339248 -7.406167
v 13.007619 22.117268 -6.544022
v 4.263981 2.684967 -1.542357
v 14.150319 9.397463 -5.620606
v 1.965305 -0.424364 4.909740
v 3.979870 -0.606446 0.287003
v 16.858335 -1.425762 3.705267
v 0.228078 0.039257 6.335755
v 5.635983 15.419180 -7.775491
v 19.023977 0.039257 6.335756
v 13.729580 5.824190 -3.920438
v 18.312332 -0.544796 6.284534
v 2.569533 -0.690825 0.047365
v 5.171737 9.956545 -5.732852
v 5.732852 13.369168 -6.798527
v 15.082232 2.215161 -2.714321
v 13.405181 12.583196 -6.765774
v 1.451822 1.041265 5.801111
v 1.504735 -0.156766 1.503423
v 14.151026 9.277735 -5.461958
v 3.549654 -0.018161 -0.472963
v 14.671314 -2.454813 1.325691
v 14.413081 7.816598 -4.409353
v 12.701768 15.822447 -7.713471
v 15.723311 2.686685 -2.856658
v 12.962240 19.881660 -7.818151
v 4.662637 4.230592 -2.685684
v 6.056813 19.729092 -7.799870
v 15.865802 3.237683 -1.524838
v 13.427352 14.737655 -7.209550
v 2.373003 -0.924814 3.781529
v 17.139973 -0.312175 0.288174
v 3.498678 1.216712 0.053168
v 13.160235 18.199743 -7.462632
v 4.172327 2.100692 -1.206312
v 14.929010 6.204768 -3.782873
v 5.012098 9.002773 -4.916320
v 12.719865 15.539557 -7.667783
v 5.366961 10.507811 -7.272166
v 14.483631 6.460796 -3.930885
v 18.567585 1.618975 5.149380
v 4.786433 3.149033 -2.806325
v 6.278196 14.670941 -7.261706
v 15.358314 3.595806 -3.580934
v 17.920963 0.826511 4.476545
v 6.537973 20.323696 -7.186244
v 13.698730 11.179489 -6.156014
v 6.211267 16.561329 -7.610075
v 12.840894 19.878916 -7.446562
v 6.511274 16.157549 -7.930983
v 13.182369 19.937626 -7.489811
v 16.029562 2.271995 -0.532811
v 1.628899 0.616632 4.549223
v 17.713427 -1.428236 5.006191
v 1.217824 1.513876 5.491543
v 5.669808 8.383818 -5.328897
v 3.572291 -0.321867 0.657793
v 5.549926 14.040427 -7.392720
v 6.289817 19.881660 -7.818151
v 12.825857 21.061859 -6.906880
v 3.023809 1.245733 0.520713
v 13.918277 9.990082 -5.523635
v 6.481407 17.614567 -7.829988
v 12.913006 14.344682 -8.072178
v 6.335797 -2.442775 0.947149
v 14.151313 10.933603 -6.799862
v 2.112084 -0.312175 0.288174
v 12.813828 20.616703 -7.268498
v 14.895291 1.887896 -1.658427
v 12.752949 15.984773 -7.618291
v 13.030069 21.665407 -6.827788
v 5.218724 9.875630 -5.676254
v 16.428980 2.072332 -0.430422
v 2.897673 -1.313696 0.490015
v 5.861558 14.833270 -7.274435
v 2.823077 2.072332 -0.430422
v 13.911945 -1.484941 0.351779
v 12.714085 20.323696 -7.186244
v 16.121815 2.611246 -0.927525
v 5.296793 4.772238 -3.229009
v 6.344019 17.859592 -7.610505
v 5.973052 18.037312 -7.401855
v 13.955263 4.772238 -3.229009
v 14.385667 -1.242930 0.556843
v 19.167463 1.697869 5.918318
v 6.594128 16.958199 -7.700899
v 16.975254 -0.415662 3.578975
v 12.657928 16.958199 -7.700899
v 5.330381 5.774898 -3.876416
v 4.098655 -0.715635 0.232110
v 13.081365 17.269068 -7.584315
v 6.350180 22.196793 -6.839738
v 12.901877 22.196793 -6.839738
v 18.426325 -0.928728 5.478619
v 13.109287 12.155449 -6.706168
v 4.031781 1.170884 -1.399562
v 17.793688 -0.262593 6.157440
v 5.962731 8.373023 -5.428211
v 3.645710 4.275138 -2.855451
v 6.506556 16.259495 -7.904637
v 2.842324 0.592614 -1.087829
v 12.916259 -2.442775 0.947149
v 3.039306 1.911578 -1.865636
v 4.300909 3.926283 -2.250099
v 2.609999 -1.960362 2.217860
v 13.279005 18.037312 -7.401855
v 2.464741 -1.914654 2.454836
v 3.918036 1.908889 -2.513463
v 3.617519 -2.275753 1.620352
v 15.287836 0.731361 -0.589538
v 3.386715 3.434639 -1.575973
v 5.333779 9.990082 -5.523635
v 18.516903 0.626770 4.463107
v 5.522478 5.824190 -3.920438
v 3.130242 2.611246 -0.927525
v 13.112537 21.575184 -7.083238
v 13.419667 11.407472 -6.442199
v 17.921249 -1.435519 4.945748
v 6.411163 19.878916 -7.446562
v 6.069687 19.937626 -7.489811
v 5.025764 8.629944 -5.199196
v 5.446875 10.094332 -7.201925
v 4.356765 1.887896 -1.658427
v 18.834797 0.851849 6.811968
v 17.194712 1.045154 0.549127
v 15.638951 -0.282595 0.389870
v 12.834751 19.740860 -7.451502
v 0.084593 1.697869 5.918318
v 15.121011 -1.136484 0.223071
v 12.741461 17.349260 -7.811220
v 13.783903 9.163838 -5.524625
v 4.201672 6.154162 -4.100529
v 5.736684 11.799240 -6.556872
v 14.370582 3.444093 -2.418012
v 4.881474 3.444093 -2.418012
v 0.005107 0.842174 5.623335
v 3.012060 -2.120775 1.808062
v 4.614114 4.844924 -4.664438
v 13.962550 10.113864 -5.473171
v 5.557211 13.112499 -6.896810
v 14.226292 8.629944 -5.199196
v 13.582248 8.383818 -5.328897
v 4.894523 8.303458 -6.278007
v 3.314483 3.269081 -1.777154
v 5.482377 8.954021 -5.433464
v 13.467780 16.767141 -7.940377
v 6.221988 21.665407 -6.827788
v 6.011029 16.778992 -7.397810
v 3.964220 0.731361 -0.589538
v 17.751703 -1.480163 2.516472
v 13.235070 14.864908 -7.298728
v 4.953791 4.342095 -3.039461
v 12.820500 13.691723 -7.801736
v 6.242671 10.156343 -6.225942
v 16.677183 -0.677864 2.781244
v 13.241027 16.778992 -7.397810
v 6.380604 15.245054 -7.495783
v 5.015757 3.649903 -2.732715
v 15.640864 1.633281 -2.289385
v 2.058251 1.087666 0.903615
v 6.139520 21.575184 -7.083238
v 13.307298 18.458687 -7.682890
v 16.222082 -1.218739 2.152347
v 15.624382 -0.003290 0.135936
v 15.126395 5.216783 -2.766215
v 12.761538 18.022894 -7.500335
v 5.784276 16.767141 -7.940377
v 15.278214 -0.978839 0.983509
v 4.680303 4.371383 -4.408973
v 5.289506 10.113864 -5.473171
v 15.753373 1.216712 0.053159
v 3.710502 3.591208 -1.704006
v 16.749660 -1.974292 1.948758
v 6.244439 22.117268 -6.544022
v 1.651273 -0.660970 5.698387
v 16.326303 1.816777 -0.008605
v 13.251159 8.875817 -6.042161
v 13.009385 10.156343 -6.225942
v 2.157895 0.972124 1.268053
v 6.007079 8.698800 -5.932403
v 3.819186 4.108747 -3.688326
v 3.866587 0.916959 -0.489465
v 6.044287 16.837856 -8.384459
v 0.744977 1.179941 4.830658
v 4.294145 1.637402 -1.215210
v 13.207673 -1.975491 0.687356
v 15.837320 3.641714 -1.411506
v 13.702130 14.040427 -7.392720
v 16.109621 1.340557 -1.831118
v 15.385469 0.916959 -0.489465
v 14.460601 7.924089 -6.052341
v 13.312951 17.216715 -7.652496
v 16.269949 2.527362 -0.479805
v 12.711070 16.925037 -7.904243
v 19.246948 0.842174 5.623335
v 6.241802 20.989328 -6.993681
v 4.005771 5.501274 -3.862938
v 3.335775 2.301892 -0.611529
v 4.487164 6.123524 -3.669266
v 19.015478 1.925748 6.073115
v 3.434824 2.695122 -0.967627
v 16.548901 -1.853817 2.366941
v 15.937573 3.269081 -1.777154
v 6.252922 21.668768 -6.805093
v 2.982109 2.527362 -0.479805
v 14.957911 1.637402 -1.215210
v 14.298265 4.342095 -3.039461
v 4.016196 -0.691519 0.636326
v 13.315765 8.358646 -5.574249
v 5.797320 15.486382 -8.280216
v 2.251974 1.245266 0.726536
v 6.006505 13.312399 -6.956557
v 3.457451 -1.844833 1.914569
v 15.885707 -0.399842 -0.172447
v 5.589598 15.050216 -7.968904
v 12.914523 -2.237089 0.746326
v 15.485275 -0.520260 0.188412
v 6.096777 20.971998 -6.909914
v 6.122344 8.465366 -5.329408
v 13.011158 10.775373 -6.778682
v 13.725699 7.679496 -4.975052
v 12.891302 11.862006 -6.972169
v 3.780237 0.367034 -0.457908
v 14.273413 8.777925 -5.106191
v 0.417260 0.851849 6.811968
v 16.563869 -1.463000 2.806939
v 6.490519 18.022894 -7.500335
v 15.471819 0.367034 -0.457908
v 13.519203 13.369168 -6.798527
v 3.619932 3.722128 -1.817641
v 15.817232 2.695122 -0.967627
v 13.694845 13.112499 -6.896810
v 0.560385 -0.657927 4.916777
v 6.158640 19.004961 -8.051864
v 1.843988 0.359108 3.516380
v 13.093417 19.004961 -8.051864
v 15.437468 4.579949 -3.741082
v 15.415072 3.413481 -1.675808
v 13.361408 8.113499 -5.822906
v 6.013798 13.835069 -8.170357
v 13.454737 15.486382 -8.280216
v 5.919641 18.344629 -7.690377
v 15.218444 5.083317 -4.275374
v 13.792450 9.339790 -6.952386
v 17.431747 0.470575 2.811054
v 13.238258 13.835069 -8.170357
v 0.236578 1.925748 6.073115
v 6.417306 19.740860 -7.451502
v 5.763634 8.454757 -6.467262
v 6.360754 11.862006 -6.972169
v 15.050385 6.154162 -4.100529
v 1.338946 0.934968 4.708738
v 15.023268 3.018785 -3.387678
v 5.654907 13.383636 -6.737002
v 17.284168 0.774166 1.718438
v 1.546284 -1.112024 5.444381
v 6.240898 10.775373 -6.778682
v 1.344038 -1.506013 4.788583
v 13.188659 8.431651 -5.312991
v 1.140124 -0.048990 2.837750
v 13.349495 16.701077 -8.334061
v 13.637617 12.113788 -6.481116
v 15.246286 5.501274 -3.862938
v 4.791455 7.924089 -6.052341
v 6.419554 20.934246 -7.282193
v 2.203902 -1.772798 3.489746
v 4.748023 5.718579 -3.533448
v 17.633524 -1.578338 2.474249
v 1.088942 0.712346 4.279673
v 6.135271 19.360806 -7.334663
v 2.688188 -1.463000 2.806940
v 13.272433 8.804611 -5.502904
v 5.095370 -1.607591 0.870179
v 2.783914 -1.747293 2.379611
v 1.879408 0.763782 1.874758
v 6.337533 -2.237089 0.746326
v 16.046507 2.457720 -2.297994
v 4.800715 3.894060 -2.568136
v 17.535624 0.446831 5.061569
v 18.126766 0.081800 3.115782
v 12.999135 21.668768 -6.805093
v 5.979623 8.804611 -5.502904
v 13.528977 7.682109 -5.213943
v 15.646878 4.046347 -2.459404
v 6.461792 16.733604 -7.644441
v 0.317142 1.945687 5.435603
v 13.010256 20.989328 -6.993681
v 6.510596 17.349260 -7.811220
v 3.115554 2.452367 -0.655974
v 6.433824 13.713697 -7.429374
v 16.784050 -1.591225 1.113633
v 14.784344 6.489998 -3.563017
v 15.205565 5.098648 -2.823804
v 13.695226 12.328193 -6.484899
v 4.675631 7.555186 -4.493294
v 5.887017 13.280413 -8.089871
v 4.697600 -2.398337 1.095443
v 5.317503 7.093686 -5.898366
v 5.212625 4.688059 -3.507822
v 5.449570 7.822168 -6.280287
v 0.720526 -0.957695 4.838518
v 18.279366 -0.930469 3.351258
v 3.959575 4.571006 -4.051288
v 14.980826 5.467980 -3.066358
v 6.070648 9.840207 -6.854511
v 17.521269 0.601455 2.260604
v 4.125661 5.216783 -2.766215
v 13.597150 13.383636 -6.737002
v 5.939105 17.216715 -7.652496
v 3.942746 -2.002796 1.710195
v 1.735464 0.594220 2.346656
v 14.751256 3.247079 -3.524534
v 6.191878 16.597769 -8.392471
v 14.451340 3.894060 -2.568136
v 14.729098 6.068703 -3.689581
v 13.116787 19.360806 -7.334663
v 17.116659 1.087067 1.131286
v 14.039431 4.688059 -3.507822
v 6.245398 18.877420 -7.543712
v 13.365039 13.280413 -8.089871
v 1.500353 -1.480167 2.516486
v 18.093288 1.146410 4.861567
v 13.060179 16.597769 -8.392471
v 12.832503 20.934246 -7.282193
v 18.449432 1.475227 6.549065
v 13.155280 20.971998 -6.909914
v 17.060257 -1.391281 4.278126
v 6.044383 -1.975491 0.687356
v 13.140678 11.180462 -6.423543
v 5.216036 11.801334 -7.188128
v 4.978643 8.777925 -5.106191
v 17.456051 0.676854 1.198984
v 5.457425 11.878897 -7.634028
v 5.885468 10.366976 -6.132172
v 18.345222 0.986401 4.649311
v 14.036026 11.801298 -7.188112
v 1.731228 0.633142 1.677128
v 13.802486 7.822168 -6.280287
v 0.870593 -0.962385 3.829250
v 15.732866 -1.176896 0.194748
v 18.679846 -0.302870 6.468033
v 5.732629 7.484603 -5.080564
v 13.006660 18.877419 -7.543712
v 1.158769 1.146410 4.861567
v 3.308859 -0.678586 -0.057317
v 18.006157 1.521132 5.728818
v 4.921881 4.050577 -4.083791
v 16.611530 -1.828203 2.505390
v 2.913310 -0.107611 -0.649707
v 5.023890 4.305135 -4.249751
v 15.277948 3.044343 -1.468733
v 14.576427 7.555186 -4.493294
v 6.499108 15.984773 -7.618291
v 0.572211 -0.302870 6.468033
v 6.489175 14.697429 -7.733104
v 15.591681 3.760886 -1.944772
v 5.495140 10.466319 -6.061787
v 13.181408 9.840207 -6.854511
v 2.105548 -0.435619 4.368713
v 2.928380 -1.565179 2.282975
v 6.111378 11.180462 -6.423543
v 12.818233 13.713697 -7.429374
v 14.670969 -1.481358 0.336034
v 3.902577 0.910042 -1.216505
v 6.277339 13.257059 -6.952456
v 12.836359 16.716002 -8.243019
v 1.557108 0.502800 2.005544
v 2.925752 1.816777 -0.008605
v 3.974108 3.044343 -1.468733
v 14.658359 5.118105 -4.799935
v 3.163361 2.950202 -1.787897
v 17.553612 0.261047 5.508804
v 13.562892 7.354551 -4.844848
v 4.046491 5.098648 -2.823804
v 5.611801 7.826704 -5.138514
v 0.428219 1.657578 5.202587
v 13.366589 10.366976 -6.132172
v 18.138258 1.625617 6.107321
v 1.245900 1.521132 5.728818
v 14.379171 7.863568 -4.664861
v 3.600758 -0.180457 -0.096176
v 16.655094 1.208413 0.814136
v 6.101836 9.826344 -6.746078
v 0.943878 -0.257129 6.552658
v 6.473034 21.857872 -6.732722
v 4.872886 7.863568 -4.664863
v 15.847166 3.548682 -1.962838
v 18.947962 1.141634 5.041098
v 17.272638 0.818328 1.643187
v 5.526358 7.679496 -4.975052
v 1.948742 0.390465 2.741169
v 13.150221 9.826344 -6.746078
v 0.364325 0.501789 6.798728
v 1.045174 -0.218269 6.538959
v 15.750010 -0.232353 -0.222280
v 16.858391 1.269622 0.743372
v 16.561174 1.778582 0.106336
v 0.802625 1.475227 6.549065
v 2.690882 1.778582 0.106336
v 3.766781 -0.520259 0.188412
v 0.594461 0.806714 4.682262
v 4.490571 2.208741 -2.003646
v 6.146242 21.726809 -6.984051
v 18.308178 -0.257129 6.552658
v 4.669367 8.160567 -5.405473
v 5.070839 3.609289 -2.652414
v 16.136501 2.452367 -0.655974
v 15.349479 0.910042 -1.216505
v 16.003996 0.294875 -1.088968
v 6.451276 13.429324 -7.144098
v 14.682714 6.652271 -3.889546
v 13.756917 10.466319 -6.061787
v 13.993156 11.183081 -6.439500
v 1.743723 -1.721740 4.224526
v 5.562117 12.058082 -6.510045
v 12.779023 21.857872 -6.732722
v 13.568515 14.741904 -7.339130
v 5.258900 11.183081 -6.439500
v 12.860944 12.428720 -7.049368
v 2.833112 1.709857 0.115182
v 15.610505 -0.536664 0.832376
v 13.105816 21.726809 -6.984051
v 13.625764 6.569891 -5.131763
v 4.271230 5.467980 -3.066358
v 17.008808 1.243611 0.107829
v 16.418943 1.709857 0.115182
v 6.391113 12.428720 -7.049368
v 18.999424 1.715373 5.325142
v 14.134069 4.451313 -4.262748
v 15.182556 2.540098 -1.240878
v 14.236300 3.649903 -2.732715
v 12.756944 17.965416 -7.857102
v 2.324695 -1.403851 0.991789
v 14.761486 2.208741 -2.003646
v 13.385039 17.181900 -8.212641
v 16.733883 -0.078805 2.266269
v 4.169825 2.215161 -2.714321
v 13.245552 13.312399 -6.956557
v 1.906557 -0.045365 4.715807
v 3.525882 3.793731 -2.283912
v 5.459608 9.339790 -6.952386
v 12.816608 12.271025 -7.073562
v 4.131045 -1.136484 0.223071
v 12.779753 14.340271 -7.189580
v 6.131477 11.643159 -7.606180
v 4.069500 2.540098 -1.240878
v 5.492431 12.191051 -6.489904
v 2.210458 1.221450 0.670650
v 4.453403 4.678747 -4.509230
v 6.435448 12.271025 -7.073562
v 5.683542 14.741904 -7.339130
v 5.315599 12.099190 -7.482348
v 17.941784 0.612327 6.402235
v 14.038236 5.149812 -3.559955
v 13.118304 13.004076 -6.941856
v 4.467713 6.489998 -3.563017
v 5.867016 17.181900 -8.212641
v 15.195075 4.266911 -2.288899
v 14.582689 8.160567 -5.405473
v 17.666601 0.542464 2.147665
v 1.829298 -0.300443 0.735620
v 13.491005 7.093635 -4.610973
v 18.337505 0.444936 4.095956
v 14.483533 8.767410 -6.031991
v 12.897968 21.628515 -7.109800
v 6.472304 14.340271 -7.189580
v 3.206036 -0.765388 1.633720
v 18.657595 0.806714 4.682262
v 18.173180 -1.407666 4.544585
v 5.031744 7.817699 -4.778281
v 17.568859 -1.771856 3.975726
v 17.811371 0.486983 2.732414
v 6.414037 21.873653 -6.913312
v 13.120580 11.643161 -7.606180
v 1.564731 0.497055 5.849108
v 0.995646 -1.327893 4.414179
v 0.492016 1.511455 6.470955
v 13.300424 9.271489 -5.937079
v 18.749525 -0.561120 5.042861
v 4.819861 6.592305 -5.590991
v 13.367588 11.739500 -7.736881
v 12.922213 11.486596 -7.145487
v 6.432951 21.135305 -7.204582
v 5.213820 5.149812 -3.559955
v 14.124211 9.727170 -6.872002
v 2.636409 0.284588 -0.699521
v 5.884468 11.739500 -7.736881
v 13.363728 8.607300 -6.399529
v 4.660588 8.239842 -5.792048
v 13.508037 7.467982 -5.274595
v 5.446782 5.803718 -4.443273
v 5.921854 14.655367 -7.192976
v 1.563791 0.604521 2.628386
v 17.422756 -0.300444 0.735620
v 12.861564 14.712847 -7.309554
v 12.784939 18.332197 -7.539902
v 6.433028 13.347069 -7.004767
v 6.467118 18.332197 -7.539902
v 1.595996 0.648966 2.456787
v 5.626293 6.569891 -5.131763
v 12.908038 17.859592 -7.610505
v 13.245483 18.202517 -7.425720
v 18.887732 0.501789 6.798728
v 4.641473 6.736570 -4.053024
v 16.409733 0.592614 -1.087829
v 4.794013 6.779725 -4.167197
v 13.805274 5.803718 -4.443273
v 14.181217 3.609289 -2.652414
v 4.056980 4.266911 -2.288899
v 15.575183 0.845239 -0.092587
v 3.534476 3.711233 -1.885557
v 14.078673 -1.500203 0.670104
v 13.415246 9.443131 -6.921449
v 12.670049 15.765714 -7.625648
v 12.926470 14.308167 -7.218550
v 5.460593 6.278507 -4.373117
v 5.398050 9.707448 -5.744549
v 3.676873 0.845239 -0.092587
v 6.170437 20.512491 -7.167359
v 5.187956 4.630927 -3.672193
v 5.951632 9.271489 -5.937079
v 13.822479 13.000622 -7.163553
v 19.114803 0.645877 6.544281
v 0.154664 0.819590 5.164005
v 5.508310 5.606676 -3.825759
v 2.328201 0.192354 -0.241711
v 15.148790 -2.030659 1.650361
v 13.743746 5.606676 -3.825759
v 6.390493 14.712847 -7.309554
v 13.368607 14.504033 -7.114419
v 13.010391 9.873771 -6.005470
v 15.361953 4.714591 -2.874436
v 6.355541 11.768436 -7.142630
v 3.913001 4.523134 -2.326630
v 14.064100 4.630927 -3.672193
v 6.383693 17.753531 -7.656457
v 0.137252 0.645878 6.544280
v 14.900375 3.608459 -3.818671
v 5.630804 -2.541540 1.091684
v 0.492044 -0.515348 4.980853
v 2.247876 1.328073 0.366420
v 5.761052 7.093635 -4.610973
v 18.156252 0.349004 3.693376
v 6.250102 10.870543 -6.538914
v 12.770650 17.614567 -7.829988
v 6.476668 17.904608 -7.756074
v 14.554000 6.247060 -3.789552
v 6.582008 15.765714 -7.625648
v 14.519044 5.943093 -3.669068
v 12.955762 15.606330 -7.413056
v 18.938431 0.464670 4.888174
v 5.220763 5.459625 -3.768045
v 15.075066 5.476406 -2.855766
v 13.791463 6.278507 -4.373117
v 6.241665 9.873771 -6.005470
v 13.854007 9.707448 -5.744549
v 12.889492 12.519606 -7.507514
v 1.963532 0.213433 3.528203
v 1.199852 -0.687324 2.306685
v 13.412692 10.229069 -7.264684
v 6.006574 18.202517 -7.425720
v 14.336884 4.169889 -2.914894
v 6.296295 15.606330 -7.413056
v 18.368673 -1.172233 4.312565
v 3.346008 -1.224811 1.746985
v 12.800780 13.429324 -7.144098
v 0.906833 0.986401 4.649311
v 13.001954 10.870544 -6.538914
v 5.261359 5.393114 -3.914983
v 4.472070 6.295158 -5.225586
v 14.463565 4.414727 -2.926578
v 2.093809 0.480927 2.222636
v 14.337515 8.062969 -6.221761
v 16.615646 0.284588 -0.699521
v 4.705003 -1.107399 0.434895
v 14.671233 -1.141803 0.257510
v 16.933586 -1.895991 2.552242
v 12.762882 14.697429 -7.733104
v 3.600888 4.103853 -2.893318
v 14.396212 8.738220 -5.511014
v 5.826458 11.047597 -6.342668
v 12.834847 18.886929 -7.912057
v 6.415698 16.716002 -8.243019
v 15.470763 -0.455964 0.478335
v 13.760565 12.107244 -6.553450
v 6.262959 10.143860 -6.126644
v 13.531611 13.826762 -8.121180
v 2.192876 -1.278269 4.365841
v 4.143432 5.524030 -4.554666
v 6.357722 16.807316 -7.578133
v 13.980760 8.178815 -5.051075
v 3.108954 -0.508337 1.610706
v 16.923855 0.192354 -0.241711
v 13.662227 6.892291 -4.615166
v 6.249236 -2.439667 0.871421
v 16.766096 1.148904 -0.672685
v 13.044739 10.880488 -6.461274
v 3.429408 -1.380088 1.762146
v 13.972004 8.906502 -5.321830
v 3.781294 -0.455965 0.478333
v 6.452360 17.649040 -7.765460
v 2.094505 1.073033 0.384216
v 4.014370 5.151719 -4.242893
v 18.484135 0.383758 4.235923
v 1.786249 0.722428 1.525189
v 12.819106 21.135305 -7.204582
v 14.293818 3.772335 -3.153121
v 13.081620 20.512491 -7.167359
v 17.041597 1.221450 0.670650
v 2.950183 2.517740 -0.420003
v 13.204538 19.080416 -7.496546
v 5.127844 9.727170 -6.872002
v 14.039353 9.628405 -6.929394
v 2.200155 0.617014 -0.084808
v 12.989097 10.143860 -6.126644
v 4.656656 4.936622 -3.038565
v 4.783910 7.886022 -4.821565
v 4.788492 4.414727 -2.926578
v 4.855844 8.738220 -5.511014
v 16.489769 1.937022 -0.259025
v 14.468146 7.886022 -4.821565
v 13.425599 11.047597 -6.342668
v 3.895629 1.586162 -0.652709
v 0.735267 0.139230 4.098938
v 14.809368 3.392606 -2.070348
v 12.879670 20.801964 -7.142452
v 5.791041 14.518257 -6.963217
v 6.394909 15.008978 -8.101463
v 4.942416 8.815578 -4.997839
v 5.744020 7.467982 -5.274595
v 16.301872 2.517740 -0.420004
v 5.670296 14.804135 -7.427011
v 12.891336 13.549881 -7.151797
v 17.380995 0.288904 3.925217
v 17.149437 0.398405 2.352693
v 19.078465 2.014980 5.829986
v 5.982044 19.157713 -7.663016
v 18.206882 -0.218269 6.538959
v 4.687717 -1.306905 0.812925
v 2.046143 0.244327 0.191517
v 6.207317 10.880488 -6.461274
v 3.951340 3.356948 -3.502352
v 13.002821 -2.439667 0.871421
v 12.984197 22.202166 -6.863513
v 6.325588 14.308167 -7.218550
v 13.760872 13.240039 -7.037742
v 6.267860 22.202166 -6.863513
v 6.452549 12.003569 -6.764338
v 12.799697 17.649040 -7.765460
v 16.625658 -0.647030 2.622270
v 13.000113 17.156004 -7.561423
v 2.762287 1.937022 -0.259025
v 3.971149 0.745550 -0.841793
v 0.953577 1.821184 6.161312
v 5.687052 12.210116 -6.524601
v 1.511499 0.750205 4.582498
v 5.230865 4.868071 -3.286650
v 15.293154 4.489902 -2.303614
v 13.279733 16.609411 -7.642285
v 6.084888 17.963131 -7.562657
v 4.176991 5.476406 -2.855766
v 4.914541 8.062969 -6.221761
v 16.968260 0.099572 2.493087
v 12.799507 12.003569 -6.764338
v 14.152599 10.118533 -6.120127
v 18.298479 1.821184 6.161312
v 13.596833 14.983049 -7.561106
v 0.173591 2.014981 5.829986
v 2.809587 -1.969206 2.154383
v 5.099457 10.118533 -6.120127
v 13.464755 14.412249 -8.214781
v 5.054203 -1.323256 0.320669
v 4.051193 5.337091 -2.648819
v 5.143210 10.797536 -7.065087
v 15.200864 5.337091 -2.648819
v 18.631628 0.852544 6.864408
v 6.400828 14.439384 -8.009241
v 3.577664 -0.574632 0.948525
v 0.620427 0.852545 6.864408
v 4.485589 3.625756 -2.218217
v 17.421314 0.412140 3.100187
v 14.629608 4.748879 -2.907717
v 1.694421 -1.782362 3.379049
v 5.411087 -1.606798 0.366114
v 4.664003 6.660918 -5.536832
v 17.804558 -1.705627 3.817069
v 6.015056 14.782516 -8.294979
v 15.590901 3.686990 -3.289077
v 4.915172 4.169889 -2.914894
v 5.427320 11.593225 -6.513592
v 5.589829 6.892291 -4.615166
v 6.285078 12.135443 -7.579859
v 6.267644 22.530565 -6.435647
v 12.957209 16.786867 -7.582261
v 14.465623 3.149033 -2.806325
v 6.375592 12.501277 -7.415603
v 13.824738 11.593225 -6.513592
v 17.373020 0.741258 1.971676
v 4.984237 7.694768 -4.592319
v 1.375277 1.268552 5.769220
v 3.866369 4.532328 -2.401356
v 15.878339 3.075807 -0.956306
v 13.840969 -1.606798 0.366114
v 15.356426 1.586162 -0.652709
v 15.280907 0.745549 -0.841791
v 13.959151 12.001383 -7.428641
v 1.979427 1.003346 1.359839
v 14.987414 4.525254 -2.598750
v 5.836810 9.443131 -6.921449
v 6.339959 11.898776 -6.812322
v 2.230367 -1.595634 1.372214
v 12.912097 11.898776 -6.812322
v 6.081421 12.502065 -6.803376
v 5.598346 8.339425 -5.280229
v 14.108846 10.797536 -7.065087
v 5.881874 10.919552 -6.344667
v 2.439558 1.188819 0.883122
v 5.280053 8.906502 -5.321830
v 13.122259 9.777240 -6.266391
v 13.167170 17.963131 -7.562657
v 17.655304 0.728837 5.517098
v 0.157295 1.102462 6.438450
v 14.309641 8.815578 -4.997839
v 13.376673 8.680861 -5.370259
v 5.142126 8.836858 -5.206547
v 12.984413 22.530565 -6.435647
v 4.102246 3.030358 -3.382869
v 5.839364 10.229069 -7.264684
v 15.837042 3.696387 -1.419281
v 15.000892 4.416543 -4.265124
v 14.872480 1.751604 -1.404269
v 17.190639 -1.602520 4.221673
v 3.404890 3.548682 -1.962838
v 6.221848 12.228178 -6.714038
v 0.282757 -0.214949 5.871829
v 4.918120 7.066462 -4.404298
v 12.849102 12.895496 -7.287081
v 18.969299 -0.214949 5.871829
v 6.372387 20.801964 -7.142452
v 13.916704 5.534929 -4.857409
v 13.775263 11.062554 -6.059544
v 5.646358 6.823025 -4.889498
v 18.520863 1.935708 5.478970
v 4.379576 1.751604 -1.404269
v 16.784744 -1.936952 1.777401
v 5.429577 13.000622 -7.163553
v 3.373717 3.075808 -0.956306
v 6.129797 9.777240 -6.266391
v 13.526357 14.462813 -6.967364
v 15.945675 -0.945504 1.607417
v 14.267818 7.694767 -4.592319
v 4.399703 7.221332 -5.150244
v 13.605698 6.823025 -4.889498
v 1.212083 0.582693 3.976405
v 14.911077 6.851097 -4.709569
v 3.624171 3.698927 -1.692162
v 0.729758 1.910506 5.447196
v 14.109931 8.836858 -5.206547
v 5.491185 13.240039 -7.037742
v 5.095767 7.499062 -4.628864
v 1.363175 0.193150 2.161786
v 2.873518 -0.041937 1.662055
v 0.053170 0.415430 5.600011
v 5.335353 5.534929 -4.857409
v 5.283805 6.093736 -4.028055
v 13.170636 12.502065 -6.803376
v 13.030210 12.228178 -6.714038
v 15.294839 4.043639 -2.174936
v 13.875793 10.430209 -5.986790
v 12.867239 18.710411 -7.602480
v 1.394150 -1.092130 2.107624
v 6.059059 20.116932 -7.635972
v 19.094761 1.102462 6.438450
v 4.891213 4.429109 -4.447816
v 13.880779 12.054958 -6.784410
v 6.132986 20.834209 -7.189915
v 13.813100 8.438305 -5.219903
v 14.031293 5.459625 -3.768045
v 4.808712 7.599280 -4.281479
v 14.432195 6.592300 -5.590989
v 13.269958 8.409719 -5.553766
v 13.370182 10.919552 -6.344667
v 16.864407 -1.783529 1.495533
v 17.857903 -1.092133 2.107621
v 13.997886 6.245455 -4.098632
v 5.875384 8.680861 -5.370261
v 13.934552 7.093686 -5.898366
v 14.021191 4.868071 -3.286650
v 14.255521 7.263214 -4.514685
v 5.722101 12.431763 -7.899505
v 14.212021 3.534225 -2.476096
v 3.957217 4.043639 -2.174936
v 15.465872 1.930363 -2.534765
v 2.491369 -1.856056 2.679428
v 19.198887 0.415429 5.600011
v 1.663437 -1.081257 5.380051
v 5.020480 5.110590 -4.818305
v 6.417209 18.886929 -7.912057
v 5.967432 15.453532 -7.380926
v 13.379066 8.431062 -5.355944
v 17.205914 0.244327 0.191517
v 15.122038 5.525649 -3.339828
v 14.340678 3.358840 -2.622949
v 6.247979 18.070137 -7.531597
v 3.696908 4.322415 -2.563753
v 3.899622 -2.237416 1.754240
v 17.465807 0.722428 1.525189
v 4.130019 5.525649 -3.339828
v 4.266266 -2.329575 1.186252
v 3.029721 -0.300048 -0.523987
v 5.376264 10.430209 -5.986790
v 15.408813 4.503473 -2.137984
v 5.256003 4.903157 -3.517830
v 0.027622 0.763698 5.991663
v 17.272629 1.003345 1.359839
v 13.284625 15.453532 -7.380926
v 18.839214 1.458779 6.469968
v 13.694967 11.049510 -6.210554
v 5.635210 9.473947 -7.012464
v 18.698902 -0.134153 4.428993
v 17.656061 0.648966 2.456787
v 13.996053 4.903157 -3.517830
v 15.386428 1.692477 -2.335063
v 14.443345 7.599280 -4.281477
v 6.162163 16.703522 -7.577089
v 5.704850 12.746004 -6.829395
v 12.819130 15.247014 -7.593534
v 13.089894 16.703522 -7.577089
v 13.696475 12.839425 -6.907677
v 13.028635 13.370914 -6.990445
v 14.553025 -2.398763 1.095692
v 15.455616 4.476871 -2.360161
v 1.249726 -1.564762 3.979151
v 5.476793 11.062554 -6.059544
v 14.513377 7.799254 -4.692265
v 13.431445 16.006247 -7.607499
v 6.432928 15.247014 -7.593534
v 2.074717 -0.988785 0.818158
v 3.056575 -0.505281 -0.320048
v 3.121021 1.048500 -1.645382
v 4.738679 7.799254 -4.692265
v 6.384819 18.710411 -7.602480
v 14.648800 7.206806 -5.677530
v 16.467558 1.968360 0.116087
v 12.907915 12.386796 -6.818295
v 13.517891 -2.495404 1.216315
v 4.578720 7.388808 -4.719493
v 3.658509 1.380423 -2.110556
v 13.255445 14.647943 -7.220843
v 5.732734 9.812464 -5.884367
v 12.942161 11.470871 -6.832750
v 1.440686 0.486983 2.732414
v 14.238392 5.336278 -4.958453
v 5.908079 16.714186 -7.670546
v 6.461057 20.128769 -7.412543
v 13.616846 9.473947 -7.012464
v 19.224434 0.763698 5.991663
v 13.004078 18.070137 -7.531595
v 15.517455 0.546531 -0.214947
v 13.529954 12.431766 -7.899505
v 18.731932 0.047943 4.500085
v 12.855207 12.093462 -7.211391
v 2.784499 1.968361 0.116087
v 2.002835 -1.814761 3.518499
v 14.902051 -1.016319 0.733133
v 17.509769 -0.613552 5.563624
v 1.662239 -1.647305 4.498321
v 3.484368 0.989136 -1.773296
v 13.192998 20.116932 -7.635972
v 2.566113 0.122918 1.989407
v 12.790999 20.128769 -7.412543
v 5.877926 8.096723 -5.734396
v 15.502814 0.409746 -0.723082
v 5.040035 3.534225 -2.476096
v 2.980398 1.714612 -1.731555
v 13.472080 12.962258 -6.878026
v 14.018033 -2.415156 0.933751
v 5.734165 -2.495404 1.216315
v 5.139459 4.598292 -3.129579
v 14.798071 2.934267 -1.846626
v 18.036667 -0.350997 2.243293
v 3.734601 0.546531 -0.214947
v 3.470147 3.432305 -1.470176
v 5.222503 11.623635 -6.843765
v 5.189055 4.552970 -3.876155
v 6.309896 11.470871 -6.832750
v 13.266645 15.798980 -7.373010
v 13.676651 6.313107 -5.034110
v 17.321342 -1.705273 4.161301
v 13.144076 18.899305 -7.553622
v 4.603257 7.206806 -5.677530
v 13.519322 9.812464 -5.884367
v 12.790642 13.073223 -7.265322
v 5.370313 7.048147 -4.566954
v 13.662459 15.050216 -7.968904
v 13.266996 19.348858 -7.410823
v 3.219820 -1.649015 2.021286
v 5.985411 15.798980 -7.373010
v 0.984784 1.264352 4.906033
v 18.414043 1.327756 4.932821
v 3.417151 -1.370445 0.355831
v 4.942533 9.360910 -5.901505
v 14.746941 2.230414 -1.833045
v 16.213381 2.449521 -0.350902
v 17.752630 0.722257 4.451483
v 2.301955 -0.474969 3.571638
v 3.749242 0.409746 -0.723082
v 16.807281 -0.448269 2.909074
v 13.515372 11.799240 -6.556872
v 0.632416 0.183485 6.823093
v 18.619640 0.183485 6.823093
v 16.395638 -1.302478 2.471112
v 16.722513 1.660266 -0.153557
v 5.557089 11.049510 -6.210554
v 17.177340 -0.988786 0.818158
v 14.330120 3.471674 -2.867697
v 14.063001 4.552970 -3.876155
v 18.155104 1.183049 6.476529
v 5.872990 8.431062 -5.355944
v 2.529543 1.660266 -0.153556
v 5.779976 12.962258 -6.878026
v 14.956548 2.165916 -2.556675
v 16.222334 -0.300048 -0.523987
v 3.038675 2.449521 -0.350901
v 6.308589 10.966286 -6.749383
v 18.060019 1.364252 6.204144
v 13.362729 17.754894 -7.862394
v 13.990697 5.393114 -3.914983
v 13.252359 18.436178 -7.536973
v 6.193522 20.099682 -7.769146
v 5.327163 6.021670 -5.242801
v 5.887283 11.814594 -6.593092
v 6.223422 13.370914 -6.990445
v 4.453984 2.934267 -1.846626
v 15.865340 3.434639 -1.575973
v 18.110275 0.755227 4.319376
v 4.023872 5.399232 -3.381701
v 3.957978 4.180430 -2.187881
v 4.580742 -2.454813 1.325691
v 17.597046 0.552066 4.234556
v 1.189793 0.837522 4.442921
v 4.266263 5.167967 -2.897376
v 3.817718 4.859016 -3.204157
v 3.964674 5.308392 -3.994012
v 14.231575 5.110612 -4.818317
v 13.365355 16.861427 -7.637888
v 15.737200 3.542999 -1.422332
v 14.673337 7.388808 -4.719493
v 15.168646 5.711239 -3.877974
v 16.789722 -0.557656 0.039425
v 6.461415 13.073223 -7.265322
v 14.029553 11.623635 -6.843765
v 2.736639 -0.991493 2.620923
v 3.311247 -2.193039 1.843069
v 3.603396 -0.377970 0.230984
v 6.085963 20.134098 -7.156784
v 14.588053 6.660918 -5.536832
v 15.294078 4.180430 -2.187881
v 18.181133 0.824226 6.671305
v 1.936889 0.874018 1.124440
v 5.154475 7.396340 -6.070297
v 15.675812 4.045401 -2.707231
v 14.112597 4.598292 -3.129579
v 5.505079 7.813056 -5.025674
v 6.366492 22.650909 -6.354980
v 3.611192 1.633280 -2.289383
v 12.885565 22.650909 -6.354983
v 14.333937 7.066462 -4.404298
v 14.309524 9.360910 -5.901505
v 4.505116 2.230415 -1.833045
v 4.397909 -1.651577 1.292086
v 18.019859 0.723855 4.235968
v 14.923422 -1.629914 1.313716
v 2.249573 -1.687613 3.666416
v 0.099170 0.336149 6.174213
v 3.503287 3.839991 -2.599591
v 4.162502 5.091122 -2.841047
v 6.344141 12.386796 -6.818295
v 4.983955 7.576640 -6.100809
v 6.490633 18.426588 -7.783718
v 14.707578 7.435681 -5.624225
v 13.058535 20.099682 -7.769146
v 5.547235 14.279830 -7.476306
v 4.911378 3.358839 -2.622949
v 3.477196 0.852521 -1.641991
v 3.831520 1.874690 -0.663114
v 14.523700 7.462331 -4.426260
v 13.270759 18.394922 -8.070149
v 14.884047 5.872157 -4.969557
v 1.908036 -0.548406 5.160024
v 6.222552 11.123306 -6.403401
v 4.295508 2.165916 -2.556675
v 6.448178 19.818674 -7.570457
v 4.382347 2.513945 -2.869256
v 13.136483 17.198748 -7.562105
v 0.573999 0.178479 4.425165
v 16.040026 -0.421768 -0.352267
v 5.619711 11.539430 -6.432539
v 15.434339 4.859016 -3.204157
v 15.420547 1.874694 -0.663104
v 15.648661 -0.377970 0.230984
v 5.889327 17.754894 -7.862394
v 6.396849 12.093462 -7.211391
v 17.776926 -1.707640 3.586813
v 5.083222 3.622535 -2.534852
v 13.100838 10.342634 -6.268699
v 6.151218 10.342634 -6.268699
v 15.032947 -2.270580 1.652654
v 12.943467 10.966286 -6.749383
v 14.268101 7.576640 -6.100809
v 6.326388 21.946255 -6.552081
v 15.794604 -1.844834 1.914569
v 3.518241 -1.243650 1.589214
v 18.586334 -0.509281 4.188018
v 13.704822 14.279830 -7.476306
v 13.119071 20.834209 -7.189915
v 14.985792 5.167967 -2.897376
v 16.389126 2.040236 -1.300904
v 6.458366 19.116587 -7.684422
v 6.115574 17.198748 -7.562105
v 13.881744 7.048147 -4.566954
v 16.820999 0.041232 -0.319284
v 14.832767 5.424783 -3.189924
v 5.996611 14.647943 -7.220843
v 13.628313 13.739846 -7.146506
v 16.713871 1.092406 0.986393
v 13.029504 11.123306 -6.403401
v 14.006436 -2.523528 1.183304
v 15.679044 -1.769602 0.750079
v 4.921936 3.471674 -2.867697
v 13.166094 20.134098 -7.156784
v 5.985061 19.348858 -7.410823
v 14.305106 -2.234238 1.391373
v 3.386254 3.237683 -1.524838
v 14.168834 3.622535 -2.534852
v 3.062586 -0.952667 0.079181
v 19.152885 0.336148 6.174213
v 4.150370 1.318785 -1.352263
v 0.366825 -0.054119 6.533535
v 1.096953 1.183049 6.476529
v 5.480258 5.602716 -3.918776
v 1.192038 1.364252 6.204144
v 12.925670 21.946255 -6.552081
v 5.721004 14.789720 -8.197309
v 17.888882 0.193150 2.161786
v 1.891522 -1.530520 4.586940
v 1.070923 0.824226 6.671305
v 13.517484 12.115940 -6.586549
v 15.089555 5.091122 -2.841047
v 18.885231 -0.054120 6.533535
v 1.475012 -1.707556 3.586677
v 5.762630 8.707391 -5.381132
v 17.116253 0.689359 1.851238
v 12.858283 11.003977 -6.466695
v 5.883467 16.471895 -7.718958
v 2.370197 -0.181011 -0.122128
v 14.477715 7.337675 -4.475126
v 17.917255 -0.737528 5.967980
v 6.507467 14.561259 -7.531028
v 2.924911 1.337711 -1.563203
v 4.589809 5.925098 -3.643504
v 5.623744 13.739846 -7.146506
v 12.812845 14.597854 -7.231967
v 15.101686 1.318785 -1.352263
v 2.456713 1.312459 0.695484
v 6.209643 10.159765 -6.379433
v 17.680975 -1.531040 4.807361
v 17.386976 0.744254 0.917260
v 12.761424 18.426588 -7.783718
v 16.403353 1.972524 -0.173135
v 6.063397 8.431651 -5.312991
v 13.489426 8.707391 -5.381132
v 6.107981 18.899305 -7.553622
v 6.320332 13.994142 -7.276242
v 1.711081 0.492826 4.822195
v 2.330628 0.467485 -0.333619
v 12.723985 16.984919 -7.973051
v 13.746977 7.813056 -5.025674
v 17.065035 -1.616202 3.968990
v 6.439212 14.597854 -7.231967
v 6.429573 17.855892 -7.682849
v 13.771798 5.602716 -3.918776
v 0.892541 1.959925 5.941774
v 3.550227 -0.858053 1.238613
v 5.927304 13.674408 -7.044071
v 14.586679 2.944308 -2.311119
v 5.999698 18.436178 -7.536975
v 16.571133 -0.961210 2.726260
v 5.234234 -2.415173 0.933715
v 6.278219 17.485518 -8.291753
v 12.897255 11.792937 -7.067869
v 14.869709 2.513944 -2.869256
v 4.728357 7.462331 -4.426260
v 6.528072 16.984919 -7.973051
v 15.391683 4.383152 -1.928037
v 5.540001 10.071545 -5.877087
v 3.257474 3.059424 -1.038078
v 2.862930 2.040236 -1.300904
v 13.164471 8.423137 -5.356283
v 3.607395 3.429695 -1.527270
v 13.042414 10.159765 -6.379433
v 4.419289 5.424783 -3.189924
v 2.848704 1.972525 -0.173135
v 6.271077 12.990294 -6.971246
v 16.046810 0.341820 0.965573
v 4.377646 -1.333384 0.286595
v 1.499425 0.722258 4.451483
v 18.359514 1.959925 5.941774
v 12.803879 19.818674 -7.570457
v 1.709800 0.766697 2.037955
v 13.051533 16.169689 -7.555631
v 12.931725 13.994142 -7.276242
v 4.990710 4.444441 -3.089407
v 3.062955 2.140716 -0.355691
v 14.261346 4.444441 -3.089407
v 5.929997 -2.231005 0.630716
v 15.963022 -2.140068 1.943099
v 15.994582 3.059424 -1.038078
v 2.532666 0.728821 1.438442
v 6.477151 14.930782 -7.922922
v 14.232830 4.190898 -3.323879
v 15.906878 2.855794 -0.909250
v 4.255619 5.590246 -3.322721
v 2.863259 2.192459 -0.844289
v 16.921429 0.467485 -0.333619
v 13.073179 21.297426 -6.907954
v 5.580127 7.082212 -4.627654
v 3.860373 4.383152 -1.928037
v 6.393773 11.003977 -6.466695
v 13.671929 7.082212 -4.627654
v 12.973838 17.485518 -8.291753
v 13.577843 11.447765 -6.396868
v 14.467250 3.146309 -2.729148
v 12.822484 17.855892 -7.682849
v 14.996437 5.590246 -3.322721
v 1.417841 0.427563 3.027651
v 4.774343 7.337675 -4.475126
v 16.049269 2.853292 -0.914963
v 14.010910 -2.456730 1.346064
v 19.002907 -0.099644 6.155169
v 6.347256 12.570091 -7.104313
v 5.023484 3.958833 -3.494979
v 6.354800 11.792937 -7.067869
v 6.200524 16.169689 -7.555633
v 16.189102 2.140716 -0.355691
v 15.396324 1.736970 -0.634916
v 6.455093 13.430946 -7.555676
v 4.322383 4.182791 -4.180636
v 16.940456 -1.911933 2.381989
v 14.305314 3.633812 -2.986501
v 3.390397 -2.087137 1.272304
v 17.428015 0.573103 2.392012
v 13.712054 10.071546 -5.877087
v 13.464211 8.111676 -6.223433
v 6.178878 21.297426 -6.907954
v 12.986705 12.934385 -7.844937
v 13.324752 13.674408 -7.044071
v 5.989600 8.928322 -5.783145
v 16.388798 2.192459 -0.844289
v 6.513977 14.360955 -7.384162
v 3.509771 3.347645 -2.946367
v 18.710112 -0.525743 5.948575
v 5.241146 -2.456730 1.346064
v 3.608589 3.476699 -3.159133
v 15.073742 3.701385 -3.829367
v 13.301199 17.026665 -7.520047
v 12.738080 14.360954 -7.384162
v 0.638455 -0.154682 4.196415
v 1.824042 0.573103 2.392012
v 3.345179 2.855794 -0.909250
v 13.406734 16.461214 -8.310738
v 0.458599 -0.095099 4.657805
v 17.273800 0.093489 3.977495
v 16.178762 2.487303 -0.823417
v 3.073293 2.487303 -0.823417
v 12.904801 12.570091 -7.104313
v 16.327145 1.337711 -1.563203
v 14.235620 4.363048 -3.253545
v 13.242534 8.869463 -5.700729
v 15.519154 4.628686 -3.168731
v 16.296534 1.842518 -0.068813
v 5.019227 4.190898 -3.323879
v 16.444130 1.331017 -1.358592
v 3.036599 -1.338068 2.157575
v 16.612616 0.196264 1.821322
v 3.202787 2.853292 -0.914963
v 3.343149 3.120953 -1.437510
v 18.275639 -0.344855 3.143610
v 3.855732 1.736971 -0.634916
v 15.427946 0.645095 -0.423435
v 3.540228 2.228681 -2.632825
v 13.322059 -2.231005 0.630716
v 3.566303 -0.313308 0.203185
v 13.866561 7.369967 -6.036058
v 17.194633 1.036579 1.113984
v 3.034661 2.589064 -1.423672
v 12.752015 12.075679 -6.655726
v 12.840962 21.180285 -6.898396
v 16.401327 2.063386 0.038645
v 14.360828 4.429002 -4.447737
v 13.921019 4.764014 -3.290886
v 14.028935 4.971299 -3.378670
v 0.221415 2.063460 5.849544
v 16.195480 -0.505281 -0.320048
v 12.926658 22.238583 -6.519257
v 2.127526 -1.837484 2.130222
v 5.950858 17.026665 -7.520047
v 17.542255 0.766697 2.037955
v 6.325399 22.238583 -6.519257
v 5.981298 18.394922 -8.070149
v 2.955523 1.842518 -0.068813
v 0.249148 -0.099644 6.155169
v 2.850729 2.063386 0.038645
v 12.793691 19.116587 -7.684422
v 18.081854 0.348821 3.540229
v 17.418184 0.808259 1.869187
v 4.105721 1.346722 -1.660997
v 2.142974 -0.018788 3.312703
v 1.997393 -1.488694 1.491000
v 6.411095 21.180285 -6.898396
v 0.713618 -0.881494 5.279856
v 15.759871 -2.219503 1.489264
v 13.224003 8.672517 -5.813781
v 3.351983 -0.522874 -0.064276
v 5.526232 12.632155 -6.842933
v 4.784806 3.146309 -2.729148
v 15.767697 0.989125 -1.773288
v 15.774971 0.852351 -1.641829
v 4.198000 1.578644 -1.126049
v 6.303152 12.858416 -7.030662
v 15.685753 -0.313308 0.203185
v 0.412123 2.159304 5.785427
v 15.751871 -0.043761 0.579414
v 5.674213 11.447765 -6.396868
v 1.600011 0.683679 4.716225
v 3.441888 2.260669 -2.568542
v 19.030642 2.063460 5.849545
v 14.785393 6.685479 -4.055429
v 3.205958 2.198471 -0.464534
v 15.146336 1.346722 -1.660997
v 2.247826 1.057143 1.152662
v 3.824110 0.645095 -0.423435
v 18.780546 0.819091 4.786220
v 16.046099 2.198471 -0.464534
v 5.746161 15.498878 -7.529822
v 17.001699 -0.690783 4.095407
v 1.833871 0.808259 1.869187
v 0.471510 0.819091 4.786220
v 15.673698 3.130407 -3.054086
v 2.786555 -1.731436 1.072659
v 6.500041 12.075679 -6.655726
v 17.635803 0.695133 4.911786
v 12.980980 12.990294 -6.971246
v 12.744590 14.561258 -7.531028
v 4.946742 3.633812 -2.986501
v 5.845323 16.461214 -8.310738
v 13.016170 14.554972 -8.189981
v 12.948904 12.858416 -7.030662
v 5.875271 15.367934 -7.400244
v 15.900073 -0.522874 -0.064276
v 15.908907 3.120953 -1.437510
v 1.032567 -0.445983 2.922312
v 17.732861 -0.028520 1.496668
v 6.309167 18.892168 -7.551442
v 4.538383 3.147192 -3.403736
v 13.558035 15.518931 -7.645303
v 18.553751 1.192983 6.742118
v 2.444439 -0.171534 2.513264
v 5.385495 7.369967 -6.036058
v 15.850052 1.830195 -2.313215
v 0.369461 2.053113 5.528906
v 15.906775 3.380963 -2.368977
v 3.865628 1.692477 -2.335063
v 4.199969 4.436099 -2.503585
v 13.788409 6.547554 -4.463872
v 5.987757 10.053809 -7.097309
v 4.150366 -1.293652 1.146316
v 0.398532 0.143981 6.723064
v 13.806973 6.376018 -4.361349
v 13.376547 15.223896 -7.392173
v 5.331037 4.764014 -3.290886
v 13.264299 10.053809 -7.097309
v 14.211728 9.805581 -6.040767
v 6.405494 18.425144 -7.551666
v 19.066669 1.372761 6.268509
v 4.347412 6.397373 -3.760656
v 5.040328 9.805581 -6.040767
v 6.023566 8.501729 -5.675172
v 15.054056 1.578644 -1.126049
v 17.761940 0.847634 4.810917
v 6.171986 12.948462 -7.929832
v 13.187140 -2.242849 0.967863
v 17.714994 -0.345808 6.019506
v 15.843691 -0.312284 0.944009
v 13.492318 16.014923 -7.717068
v 18.839933 2.159304 5.785427
v 15.048615 -2.386335 1.392824
v 13.444935 12.520020 -7.933951
v 0.722976 -0.780562 4.183076
v 5.016438 4.363048 -3.253545
v 2.856418 -1.302477 2.471112
v 15.287382 5.308392 -3.994012
v 5.463647 6.547554 -4.463872
v 0.185386 1.372761 6.268509
v 17.990696 -0.660607 2.133025
v 12.942890 18.892168 -7.551442
v 3.212032 -0.421768 -0.352267
v 12.796964 13.430946 -7.555675
v 6.318874 12.892692 -7.761777
v 12.931224 -2.187948 0.758502
v 1.403496 0.434576 2.781404
v 16.601837 -1.592371 0.969273
v 18.882595 2.053113 5.528906
v 5.394742 5.611247 -4.765920
v 5.742359 7.856347 -5.297801
v 14.904645 6.397373 -3.760656
v 14.049712 4.590952 -3.355211
v 6.107800 18.781977 -7.565238
v 16.101431 2.820486 -1.035305
v 14.716063 3.822021 -2.338075
v 18.433084 -0.285831 3.666221
v 15.711502 0.307916 0.406681
v 5.435547 12.836388 -7.090332
v 17.393124 0.315788 3.844958
v 4.558592 7.740562 -5.609092
v 17.707180 0.495338 2.920793
v 4.538123 2.560168 -2.682894
v 14.230467 8.739292 -5.147552
v 0.698304 1.192983 6.742118
v 12.846563 18.425144 -7.551666
v 4.233029 4.780814 -4.416635
v 4.729403 3.146283 -2.462476
v 15.810267 2.260631 -2.568437
v 12.951228 22.549025 -6.631183
v 13.509697 7.856347 -5.297801
v 4.025386 -2.116027 1.702588
v 1.616254 0.695133 4.911784
v 4.535994 3.822021 -2.338075
v 0.332552 0.766795 6.780232
v 6.507088 19.171059 -7.405279
v 5.445085 6.376018 -4.361349
v 16.667921 1.034158 -0.872161
v 5.202343 4.590952 -3.355211
v 6.234657 11.260391 -6.450627
v 6.300829 22.549026 -6.631183
v 12.744969 19.171059 -7.405279
v 16.246305 0.549224 -1.210198
v 4.667288 3.999235 -4.138891
v 17.840563 -0.463154 1.738640
v 6.253579 18.698803 -7.557989
v 4.350014 -1.016321 0.733129
v 6.208474 -2.118828 0.797035
v 1.312490 0.250880 2.464709
v 6.137023 14.489954 -7.211232
v 16.321224 2.046435 -0.312144
v 3.005751 0.549222 -1.210198
v 16.480328 -1.354474 2.640455
v 5.807123 12.520018 -7.933951
v 2.830676 1.770703 0.096230
v 13.857313 5.611247 -4.765920
v 12.830543 19.135509 -7.433250
v 0.922890 0.404396 6.836270
v 18.853525 0.143981 6.723064
v 18.393129 0.604910 6.870062
v 12.780643 12.229578 -6.965179
v 2.930833 2.046435 -0.312144
v 6.002001 17.512577 -7.692138
v 15.174661 4.070943 -2.226190
v 13.144258 18.781977 -7.565238
v 12.998479 18.698803 -7.557989
v 15.958335 3.038580 -1.313885
v 13.781484 6.130106 -4.207674
v 0.892033 0.162785 3.800612
v 13.250056 17.512577 -7.692138
v 17.939568 0.250879 2.464709
v 5.843314 8.271884 -6.250039
v 14.071536 9.022542 -5.214143
v 6.471414 12.229578 -6.965179
v 17.848324 1.221026 5.406588
v 18.358004 -0.019486 6.704960
v 14.030792 5.152910 -3.789850
v 5.787845 8.111676 -6.223433
v 17.254663 -1.488695 1.491000
v 16.307407 0.648880 -1.220058
v 6.138218 22.073721 -6.703221
v 5.748718 -2.339998 1.150660
v 3.150625 2.820486 -1.035307
v 13.107883 20.103329 -7.247808
v 6.421515 19.135509 -7.433250
v 1.411492 -0.463154 1.738641
v 3.014773 0.830877 -1.407617
v 12.840329 19.402422 -7.350105
v 15.508016 -0.728329 0.109047
v 14.717416 4.220184 -4.278584
v 5.060437 4.099959 -3.849038
v 13.706493 12.514630 -6.702821
v 5.470572 6.130106 -4.207674
v 15.519879 0.239560 -0.424125
v 13.565003 12.210116 -6.524601
v 5.875511 15.223896 -7.392173
v 4.636765 6.895176 -4.206673
v 6.355554 20.254726 -7.658825
v 6.481678 22.009155 -6.669280
v 1.798070 -1.027821 5.253045
v 13.702957 12.160083 -6.353332
v 17.274851 0.654831 0.379825
v 4.077396 4.070943 -2.226190
v 4.580941 2.366500 -2.091819
v 2.259044 -0.016724 2.789679
v 13.017399 11.260391 -6.450627
v 1.378216 -0.038654 1.907577
v 0.828859 1.797404 5.380629
v 17.800236 1.041269 5.801108
v 0.894053 -0.019486 6.704960
v 16.421381 1.770702 0.096230
v 1.111384 -0.022070 6.598897
v 1.608528 0.493043 3.182288
v 4.103269 -2.030658 1.650360
v 15.211202 0.808680 -0.731954
v 13.113839 22.073721 -6.703219
v 18.140671 -0.022070 6.598897
v 15.597319 0.004011 0.057987
v 5.021589 8.739292 -5.147552
v 12.775389 15.268068 -7.984779
v 15.807103 2.562984 -0.872826
v 13.863980 13.092722 -7.315875
v 6.223813 10.618151 -6.841288
v 12.770379 22.009155 -6.669280
v 16.375784 1.748443 0.073898
v 6.385979 19.177473 -7.894392
v 2.584136 1.034158 -0.872161
v 3.293720 3.038580 -1.313885
v 5.964596 12.661068 -7.954230
v 6.144174 20.103329 -7.247808
v 12.878834 12.667952 -7.286738
v 2.876271 1.748443 0.073898
v 18.919504 0.766795 6.780232
v 18.423197 1.797404 5.380629
v 16.795343 1.312459 0.695484
v 15.742763 3.297705 -2.952480
v 13.224464 9.696967 -6.025874
v 13.115033 14.489954 -7.211232
v 6.411728 19.402422 -7.350103
v 3.627674 -0.003290 0.135936
v 15.601370 -2.014340 1.844751
v 4.040854 0.808680 -0.731954
v 6.373223 12.667952 -7.286738
v 3.732177 0.239560 -0.424125
v 13.408742 8.271884 -6.250039
v 1.035123 -0.657895 6.154215
v 2.479921 -1.416778 0.869436
v 3.455882 2.437619 -0.764200
v 2.637583 -0.960576 0.260758
v 6.256628 -2.499352 1.020262
v 6.027591 9.696967 -6.025874
v 2.603814 1.522689 -0.865451
v 14.191619 4.099959 -3.849038
v 12.896502 20.254726 -7.658825
v 17.008245 1.100551 -0.082998
v 4.934134 5.863118 -3.718915
v 18.552055 0.320218 4.288932
v 13.156947 21.105570 -7.228446
v 0.632987 1.786492 6.351283
v 13.774342 11.474376 -6.347350
v 13.287461 12.661073 -7.954232
v 1.170202 0.348821 3.540229
v 16.246428 -1.529306 2.196419
v 14.330496 9.386296 -6.457219
v 5.871662 10.444325 -6.173196
v 13.028243 10.618151 -6.841288
v 4.670211 6.567549 -3.915601
v 15.836667 -0.751565 1.311424
v 12.866078 19.177473 -7.894392
v 3.744041 -0.728328 0.109047
v 5.506588 6.202531 -4.601301
v 13.380394 10.444325 -6.173196
v 14.629460 6.477713 -3.782449
v 15.785770 -1.204854 0.215197
v 19.022501 0.921915 5.060163
v 13.042466 21.783287 -6.669381
v 13.380498 15.510521 -7.344288
v 5.573876 11.970053 -6.558406
v 13.505896 15.498878 -7.529822
v 5.555321 9.092393 -5.526732
v 4.672038 7.759520 -4.926763
v 14.580018 7.759520 -4.926763
v 5.477715 11.474376 -6.347350
v 2.798128 1.513113 0.345140
v 5.690268 15.512469 -8.158421
v 0.779584 -1.026130 4.408260
v 13.896163 12.832427 -7.570158
v 0.229555 0.921915 5.060163
v 13.153934 16.269215 -8.405324
v 13.174096 21.001917 -7.093342
v 15.177471 4.654030 -2.669534
v 6.095110 21.105570 -7.228446
v 4.583242 -1.025319 0.349843
v 3.573734 -0.275682 0.584424
v 18.256409 -1.327895 4.414175
v 14.578912 5.573101 -3.413416
v 4.627137 2.901364 -2.091486
v 6.114556 9.777440 -6.073377
v 17.765564 0.533601 3.692579
v 13.137500 9.777440 -6.073377
v 14.237000 4.986437 -3.303639
v 12.933183 12.892685 -7.761775
v 6.209591 21.783287 -6.669381
v 15.701832 -0.858055 1.238617
v 5.646008 13.826327 -8.069451
v 17.529068 0.643776 1.731165
v 4.921561 9.386296 -6.457219
v 17.606224 0.577024 2.220781
v 16.201681 0.404588 1.146992
v 14.287355 8.298066 -5.109776
v 13.696735 9.092393 -5.526732
v 18.619068 1.786492 6.351283
v 14.178704 6.247554 -5.458195
v 2.087688 1.091595 0.638426
v 0.648409 -0.819601 5.151664
v 14.218353 6.764207 -4.237173
v 1.726185 0.453739 3.644351
v 12.871344 11.187580 -6.436013
v 12.995428 -2.499352 1.020262
v 1.361348 0.620095 3.951760
v 13.426063 7.169378 -4.782521
v 5.221263 5.152910 -3.789850
v 13.745467 6.202531 -4.601301
v 5.694021 15.518931 -7.645303
v 18.790850 -0.514803 5.625924
v 2.771053 1.994069 -0.105110
v 14.668814 -1.025319 0.349843
v 5.825993 7.169378 -4.782521
v 15.634542 -2.275752 1.620354
v 13.251166 -1.899426 0.560019
v 4.988730 5.766154 -3.711403
v 1.519195 -0.028520 1.496668
v 3.423887 0.151757 0.686884
v 5.773987 12.264315 -6.613508
v 5.094186 9.061047 -5.076294
v 13.366499 17.100630 -7.691346
v 6.077961 21.001917 -7.093344
v 1.722988 0.643776 1.731165
v 5.180521 9.022542 -5.214143
v 3.668438 -0.386255 0.301609
v 5.704052 12.416170 -6.618281
v 18.544121 0.396697 4.331773
v 2.229460 0.292888 2.301454
v 13.606050 13.826327 -8.069451
v 14.719849 -1.006848 0.275496
v 3.755852 4.383828 -1.896776
v 18.374859 0.654767 4.362957
v 3.313501 3.101877 -1.551707
v 14.624920 2.901364 -2.091486
v 13.916196 8.818020 -5.329457
v 5.759738 16.014923 -7.717068
v 6.352985 14.875596 -7.395351
v 13.488329 7.154458 -5.041784
v 18.360023 0.162784 3.800611
v 18.112787 0.039446 3.002410
v 6.000889 -1.899426 0.560019
v 4.964701 8.298066 -5.109776
v 12.899072 14.875596 -7.395351
v 13.758660 11.946150 -6.607238
v 14.336453 5.753198 -3.652290
v 17.362837 -1.709503 2.215240
v 13.128819 15.563657 -7.410641
v 16.222441 2.549721 -1.223330
v 6.123239 15.563657 -7.410641
v 5.178404 10.569731 -6.329920
v 1.645833 0.577024 2.220781
v 3.564017 2.920611 -2.971752
v 15.496204 4.383828 -1.896776
v 4.180285 1.326470 -1.198543
v 6.380713 11.187580 -6.436013
v 0.700000 0.320219 4.288931
v 14.133726 -2.140549 0.654947
v 12.982760 20.019201 -7.324116
v 5.223120 4.971299 -3.378670
v 0.641351 -0.743878 5.541336
v 13.700895 6.915390 -5.629117
v 12.798262 19.688501 -7.495389
v 5.885557 17.100630 -7.691346
v 6.316822 22.372364 -6.484426
v 3.969718 5.357960 -3.637847
v 14.713933 2.560168 -2.682894
v 18.700441 -0.603147 4.807528
v 15.071772 1.326469 -1.198543
v 5.820612 16.006247 -7.607499
v 12.746416 21.115374 -6.923000
v 4.735960 3.309282 -2.345092
v 0.707935 0.396697 4.331773
v 14.516096 3.309282 -2.345092
v 3.456276 -0.334508 0.883766
v 18.471577 0.878019 4.610350
v 5.355894 12.832427 -7.570158
v 15.282338 5.357960 -3.637847
v 4.095766 1.306432 -1.046308
v 14.508714 3.992253 -4.125361
v 15.156290 1.306432 -1.046308
v 6.009408 16.704735 -7.573193
v 17.453985 -1.027822 5.253045
v 12.935235 22.372364 -6.484426
v 2.135804 0.689359 1.851238
v 12.781524 13.961550 -7.613483
v 3.514856 3.542999 -1.422332
v 5.763728 7.154458 -5.041782
v 0.877198 0.654767 4.362957
v 18.096600 -0.235170 2.514409
v 14.833557 5.035936 -4.672765
v 14.924600 6.552515 -4.225640
v 14.509054 6.553135 -3.971789
v 14.578611 3.775752 -3.941870
v 13.049973 11.568100 -6.667706
v 13.347158 18.095768 -7.807603
v 5.015055 4.986437 -3.303639
v 4.901480 3.613309 -2.464198
v 2.036790 -0.095009 4.124358
v 1.834907 -1.104998 1.270832
v 4.327456 6.552515 -4.225640
v 16.990839 -1.810200 1.730885
v 14.178758 5.446055 -5.015253
v 13.354503 15.185194 -8.319334
v 0.780480 0.878019 4.610350
v 4.492927 6.309115 -3.511664
v 3.712278 2.907837 -3.108443
v 16.453928 1.513113 0.345140
v 15.391991 5.027070 -3.638107
v 5.334798 -1.991606 0.509853
v 0.010947 1.196255 5.803225
v 16.481003 1.994068 -0.105110
v 5.217196 9.564140 -5.678703
v 1.742963 0.289035 0.894098
v 14.350576 3.613309 -2.464198
v 14.547053 -1.107399 0.434895
v 6.269297 20.019201 -7.324116
v 14.073652 10.569731 -6.329920
v 14.044400 9.581760 -5.683441
v 1.618531 -1.578337 2.474249
v 3.996671 5.474751 -3.922489
v 5.904899 18.095768 -7.807601
v 6.470533 13.961550 -7.613483
v 13.179194 17.851994 -7.630459
v 5.992198 8.911367 -5.671546
v 13.259858 8.911367 -5.671546
v 15.236752 -1.250598 1.197866
v 17.811697 -1.026879 1.945794
v 18.610704 -0.743878 5.541336
v 14.245000 -1.721115 1.022697
v 6.072863 17.851995 -7.630459
v 15.246481 4.427776 -2.308016
v 2.965031 1.081707 0.720834
v 15.512169 -0.420251 0.313108
v 13.832467 10.980171 -6.149966
v 16.287025 1.081707 0.720834
v 6.606617 15.663264 -7.326751
v 6.031332 10.003565 -5.961743
v 4.532208 -1.006848 0.275496
v 2.442169 1.524291 0.264355
v 6.143422 21.990667 -6.598981
v 13.108635 21.990667 -6.598981
v 5.897555 15.185194 -8.319334
v 15.762188 -1.469046 1.765478
v 6.098122 16.269215 -8.405324
v 17.848560 0.434575 2.781404
v 6.381143 15.880190 -8.237903
v 5.419590 10.980171 -6.149966
v 6.488458 17.912020 -7.952869
v 13.624558 13.090819 -6.809824
v 15.700583 -1.561317 0.524184
v 5.073353 6.247554 -5.458195
v 15.757764 3.400528 -2.894869
v 5.073298 5.446053 -5.015253
v 5.627497 13.090819 -6.809824
v 17.948214 -1.609449 4.097865
v 13.490276 16.527147 -8.172451
v 0.106625 0.365876 5.362375
v 13.548003 12.416170 -6.618281
v 5.023217 -2.060673 1.272918
v 15.838306 -0.208080 0.857957
v 12.645440 15.663264 -7.326751
v 13.220724 10.003565 -5.961743
v 14.897506 6.047399 -3.722181
v 4.919674 -2.500132 1.322374
v 5.794731 9.887948 -5.924358
v 6.202083 11.568100 -6.667706
v 5.253910 9.953997 -5.510044
v 13.457325 9.887948 -5.924358
v 6.453795 19.688501 -7.495389
v 4.365344 5.104489 -2.953978
v 12.763599 17.912020 -7.952869
v 14.785402 7.185174 -5.450889
v 13.783177 6.314310 -5.305699
v 2.020241 -0.897710 4.887341
v 3.726532 4.070388 -2.155472
v 1.139268 0.039446 3.002410
v 3.944956 4.724222 -2.749473
v 12.946346 18.770683 -8.063158
v 6.462588 17.742422 -7.782428
v 14.723955 6.527618 -3.665297
v 19.241110 1.196255 5.803225
v 2.387944 -1.783693 1.495456
v 14.807413 6.018764 -3.679362
v 3.395391 2.778732 -2.718000
v 5.335861 8.818020 -5.329457
v 4.938738 6.264933 -5.461320
v 4.354550 6.047399 -3.722181
v 15.525524 4.070388 -2.155472
v 13.625995 13.034028 -6.841887
v 14.886712 5.104489 -2.953978
v 13.547207 12.746004 -6.829395
v 14.614399 2.596419 -2.192837
v 6.339887 15.174130 -7.468115
v 12.912170 15.174130 -7.468115
v 4.758127 3.704767 -3.837170
v 15.231754 5.313892 -2.737178
v 6.505641 21.115374 -6.923000
v 14.295062 9.054292 -6.507017
v 14.870560 1.845373 -1.546222
v 17.231821 -0.897701 4.887355
v 14.766466 3.625756 -2.218217
v 15.503058 4.473921 -2.775354
v 12.796021 20.958761 -7.070384
v 18.245144 -1.288317 3.986531
v 1.440359 -1.026877 1.945792
v 6.121331 21.451017 -7.112933
v 12.824366 13.226630 -6.931178
v 12.908344 21.472313 -6.902293
v 5.338502 9.855920 -5.723339
v 16.775604 0.822243 1.375727
v 3.540555 0.307916 0.406681
v 4.956995 9.054292 -6.507017
v 17.417149 -1.104998 1.270832
v 5.454069 9.999113 -5.795397
v 6.264103 12.018173 -6.716771
v 14.669953 -2.379658 1.536965
v 4.918080 8.950097 -5.361685
v 13.998146 9.953997 -5.510044
v 17.613636 -1.309839 5.138567
v 0.614996 2.136254 5.838201
v 12.987952 12.018173 -6.716771
v 1.137972 1.040767 4.720338
v 18.596684 -0.701504 4.374363
v 2.811970 -1.389961 0.623248
v 4.920382 -1.317811 0.635516
v 16.354586 -1.313194 0.489594
v 14.333976 8.950097 -5.361685
v 17.004568 1.265376 0.622380
v 12.789469 17.742422 -7.782426
v 17.588619 -1.081257 5.380051
v 4.444644 6.018764 -3.679362
v 13.372591 13.374055 -6.934396
v 14.332382 -2.500132 1.322374
v 4.381496 1.845373 -1.546222
v 5.383187 5.597653 -3.974575
v 6.270309 10.859213 -6.868403
v 18.637060 2.136254 5.838201
v 5.626061 13.034028 -6.841887
v 13.825800 5.955260 -3.997597
v 5.426257 5.955260 -3.997597
v 4.376414 1.487773 -1.247574
v 6.456035 20.958761 -7.070384
v 2.575402 -0.677372 2.779220
v 2.470066 0.218480 -0.457042
v 13.913554 9.855920 -5.723339
v 6.426014 20.717978 -7.275444
v 0.821274 -0.241109 3.671187
v 14.875642 1.487773 -1.247574
v 6.305710 18.770683 -8.063158
v 2.912363 2.295547 -1.067549
v 6.354915 16.955143 -7.543877
v 6.427691 13.226630 -6.931178
v 17.784960 -1.630639 3.168945
v 13.868870 5.597653 -3.974575
v 1.638420 -1.309839 5.138567
v 2.565769 1.582820 0.473837
v 16.853106 0.165589 2.200809
v 4.252505 3.323080 -3.606628
v 3.551369 3.718990 -1.953800
v 14.313328 6.264848 -5.461274
v 13.242037 11.589792 -6.574224
v 4.423833 -2.261898 1.594223
v 12.897142 16.955143 -7.543877
v 6.243402 13.858624 -7.193223
v 14.973432 5.360126 -4.695527
v 18.114084 1.040767 4.720339
v 15.215946 0.646858 -0.694709
v 5.879466 13.374055 -6.934396
v 6.010019 11.589792 -6.574224
v 15.700686 3.718990 -1.953800
v 4.036110 0.646858 -0.694709
v 4.718515 8.170877 -5.310049
v 13.475811 7.019560 -4.578700
v 4.813416 3.272818 -3.084346
v 12.870096 17.188105 -8.246674
v 6.059876 8.537343 -5.301748
v 12.826043 20.717978 -7.275444
v 2.261215 -1.810198 1.730887
v 15.938556 3.101877 -1.551707
v 3.285802 -0.142608 -0.642450
v 13.797988 9.999113 -5.795397
v 0.338295 2.131380 5.888140
v 17.322863 0.512957 2.421603
v 14.533541 8.170877 -5.310049
v 13.281669 17.983700 -7.457615
v 4.322252 3.580093 -2.058455
v 3.549606 -1.422599 1.690388
v 4.528101 6.527618 -3.665299
v 4.005576 4.427776 -2.308016
v 5.776246 7.019560 -4.578702
v 6.343713 21.472313 -6.902295
v 5.682827 15.846181 -8.100987
v 12.981747 10.859213 -6.868403
v 17.364605 -0.209984 5.044161
v 18.998013 0.198944 5.023531
v 13.043972 13.638211 -7.111556
v 15.966254 -0.142608 -0.642450
v 18.913761 2.131380 5.888140
v 12.752429 16.130903 -8.051231
v 19.092216 0.031513 5.968862
v 13.006673 13.974845 -7.215324
v 5.127143 10.064167 -5.968189
v 13.199451 12.002829 -7.757946
v 4.283568 2.125836 -1.401381
v 14.181085 9.506837 -5.810361
v 5.991302 15.547185 -7.364715
v 14.092062 4.489234 -3.663314
v 16.768091 1.555130 0.287671
v 4.442689 3.392606 -2.070348
v 18.603643 -0.819608 5.151658
v 17.007818 -1.832625 3.065508
v 15.807226 3.193653 -1.453642
v 3.444830 3.193653 -1.453642
v 1.861581 0.753872 1.004454
v 16.781990 0.218480 -0.457042
v 14.078544 9.085706 -5.238848
v 4.589593 6.368257 -3.686390
v 0.159839 0.031513 5.968862
v 15.781909 3.432305 -1.470176
v 5.487691 5.716294 -4.121416
v 1.820309 0.470575 2.811054
v 17.199072 -1.440154 4.491685
v 14.254725 7.805112 -4.733041
v 15.547857 3.742580 -1.932636
v 6.052606 12.002829 -7.757946
v 15.687618 3.739282 -1.495807
v 13.260755 15.547185 -7.364715
v 17.207504 -1.324482 4.626865
v 1.303848 -1.609454 4.097875
v 3.116667 2.767458 -1.271121
v 14.662463 6.368257 -3.686390
v 12.696701 18.045923 -7.552025
v 5.159995 4.489234 -3.663314
v 5.994731 19.166573 -7.387753
v 0.542453 -0.475802 4.648851
v 14.968488 2.125835 -1.401381
v 3.656152 0.879524 -1.626720
v 5.717446 10.775072 -6.231623
v 17.935617 0.350313 3.119766
v 16.339693 2.295547 -1.067549
v 15.595907 0.879526 -1.626724
v 6.499628 16.130903 -8.051231
v 5.970388 17.983700 -7.457615
v 4.020302 5.313892 -2.737178
v 5.315978 10.228354 -5.634731
v 13.519535 13.260719 -6.793086
v 5.892843 12.233975 -6.668911
v 4.997332 7.805112 -4.733041
v 1.569230 0.864288 5.363887
v 5.732521 13.260719 -6.793086
v 12.900350 22.773779 -6.407356
v 17.094162 0.972124 1.268053
v 13.257326 19.166573 -7.387753
v 3.704199 3.742580 -1.932636
v 6.555356 18.045923 -7.552025
v 1.467095 -1.630637 3.168942
v 15.205522 3.354744 -1.716319
v 16.809887 1.524291 0.264355
v 5.465552 7.415160 -4.777356
v 3.644714 0.378181 -0.920378
v 16.792856 1.592181 0.537928
v 13.130726 21.451017 -7.112933
v 2.237555 -0.087115 3.055970
v 14.933397 1.859647 -2.059058
v 14.033673 5.581668 -3.795802
v 15.644661 3.429695 -1.527270
v 6.040682 20.276909 -7.403648
v 14.215104 9.183619 -5.314231
v 3.887563 4.777661 -3.941383
v 4.947939 3.702414 -3.248276
v 6.381961 17.188105 -8.246674
v 1.050721 -1.189306 3.440128
v 13.211375 20.276909 -7.403648
v 13.192180 8.537343 -5.301748
v 14.322261 3.659122 -3.408105
v 15.607342 0.378181 -0.920378
v 4.885170 7.242325 -5.923217
v 2.833697 -1.787030 2.299171
v 13.936078 10.228354 -5.634729
v 0.883475 -1.172284 4.312064
v 14.366886 7.242324 -5.923217
v 14.969007 6.237644 -3.900518
v 13.786504 7.415160 -4.777356
v 14.629505 7.018495 -4.339499
v 13.534611 10.775071 -6.231623
v 16.135389 2.767458 -1.271121
v 14.626847 7.220564 -4.549607
v 3.493402 1.492449 -2.159845
v 15.758654 1.492449 -2.159845
v 1.104102 1.526197 5.295886
v 5.036952 9.183619 -5.314229
v 4.622552 7.018495 -4.339499
v 14.124914 10.064167 -5.968189
v 13.622939 9.236433 -6.913861
v 4.954449 3.995643 -2.880901
v 18.018827 -1.371796 5.020643
v 1.458368 -0.262591 6.157440
v 13.246932 9.556098 -6.086165
v 13.094802 19.688927 -7.395718
v 5.629117 9.236433 -6.913861
v 17.727959 0.312050 1.723365
v 13.831309 10.183157 -5.757431
v 12.911929 19.223160 -7.378092
v 18.234842 0.097455 3.447034
v 1.017213 0.097456 3.447035
v 6.351707 22.773779 -6.407356
v 16.717274 1.624277 0.454002
v 2.771729 -1.354474 2.640455
v 4.761054 7.059411 -4.380956
v 4.318660 1.859647 -2.059058
v 18.741846 1.032438 4.848334
v 4.283049 6.237644 -3.900518
v 13.764365 5.716294 -4.121416
v 15.608393 4.142319 -2.437827
v 16.925535 1.344618 0.620833
v 4.153509 -1.850487 1.552119
v 13.418962 16.334272 -7.741468
v 19.124559 1.837873 5.541142
v 1.524096 0.312050 1.723365
v 14.274270 5.511238 -5.066414
v 5.952725 18.720253 -7.798203
v 5.260200 5.620051 -3.816143
v 6.470256 18.223530 -7.484591
v 0.510209 1.032438 4.848334
v 12.781800 18.223530 -7.484591
v 15.564950 -1.916631 1.812628
v 15.578413 3.646024 -1.704493
v 1.598550 0.531397 3.777514
v 1.458115 0.820284 5.984916
v 13.299332 18.720253 -7.798203
v 18.685198 -0.417030 4.497964
v 14.304116 3.702414 -3.248276
v 16.014086 2.999761 -1.225071
v 16.682524 -0.690825 0.047365
v 16.159136 -1.007853 1.978078
v 6.215780 14.874281 -7.337293
v 3.237970 2.999761 -1.225071
v 17.776638 1.080109 5.364330
v 13.426394 9.471846 -5.875185
v 12.758364 15.412334 -7.685528
v 6.157255 19.688927 -7.395718
v 1.979418 0.818328 1.643187
v 4.399611 5.774689 -3.568161
v 5.584582 -1.817250 0.807492
v 17.400837 0.360498 3.361412
v 6.340128 19.223160 -7.378092
v 5.420747 10.183157 -5.757431
v 1.383963 0.765219 6.205610
v 13.825452 12.613080 -6.989888
v 6.005124 9.556098 -6.086165
v 16.280252 2.391409 -1.438957
v 17.656126 0.558275 3.901803
v 13.478069 12.264315 -6.613508
v 14.852445 5.774689 -3.568161
v 2.459199 1.592181 0.537928
v 16.951279 0.999143 1.203806
v 6.485148 15.900777 -7.459172
v 6.245384 13.974845 -7.215324
v 14.692197 3.336992 -3.588684
v 1.978024 -0.335004 0.496894
v 6.065759 14.587093 -8.264374
v 2.534783 1.624277 0.454002
v 18.965992 0.569266 6.749205
v 13.961222 10.363800 -5.938310
v 17.193810 0.789193 1.693316
v 16.436127 2.026784 -0.396964
v 6.504315 15.431638 -7.734437
v 14.297606 3.995643 -2.880901
v 2.543074 1.523493 -0.700844
v 13.036278 14.874281 -7.337293
v 4.496781 6.994181 -5.479520
v 4.235025 4.919000 -2.848519
v 4.397942 2.095174 -1.606371
v 2.113808 -1.210986 4.578056
v 6.345166 15.040030 -8.163800
v 5.070971 9.506837 -5.810361
v 16.435867 -0.132330 1.818098
v 13.685610 12.436112 -7.827595
v 14.601772 7.605756 -4.649646
v 4.249114 -2.289503 1.124553
v 14.012679 9.427639 -5.632409
v 5.372107 12.535701 -7.048763
v 13.268106 16.307682 -8.394670
v 2.462333 -0.557656 0.039425
v 16.708982 1.523493 -0.700844
v 3.129119 2.310052 -0.447460
v 15.017031 4.919000 -2.848519
v 6.493320 15.469555 -7.538560
v 14.493931 3.704763 -3.837168
v 15.082680 5.548558 -3.281884
v 2.117467 -1.791524 3.540134
v 13.496814 -2.375253 0.758033
v 6.500226 14.645741 -7.500560
v 12.766909 15.900777 -7.459172
v 5.825663 9.471846 -5.875185
v 14.854114 2.095174 -1.606371
v 4.169376 5.548558 -3.281884
v 5.290834 10.363800 -5.938310
v 17.996181 1.349536 5.252044
v 15.861463 2.898715 -0.969925
v 3.956483 2.536548 -3.013752
v 15.530390 2.730333 -3.034406
v 0.365416 -0.330241 5.231631
v 13.219141 17.760553 -7.673106
v 4.770755 3.228001 -2.441033
v 3.643663 4.142317 -2.437824
v 5.151757 4.649862 -4.404104
v 14.575791 2.676928 -1.986609
v 15.217084 3.012244 -3.353990
v 14.908406 4.399340 -2.544524
v 3.673644 3.646024 -1.704493
v 3.938419 -1.376779 0.311865
v 13.108809 10.427787 -6.354814
v 13.130211 -2.530233 1.077757
v 6.143248 10.427787 -6.354814
v 3.080829 2.341837 -1.909343
v 0.127497 1.837874 5.541142
v 15.144356 5.647224 -3.704931
v 1.929194 0.512957 2.421603
v 0.286063 0.569266 6.749205
v 13.980518 4.573236 -3.149602
v 4.074584 4.654030 -2.669534
v 17.510195 -1.618856 4.540726
v 0.908311 -0.867231 5.744469
v 14.445774 6.652401 -4.078340
v 13.054098 10.248743 -6.330043
v 6.463247 20.212372 -7.150517
v 14.477139 6.157953 -3.794037
v 6.107855 16.498938 -7.607648
v 2.971804 2.391409 -1.438957
v 4.179175 5.528905 -3.163575
v 4.107701 5.647224 -3.704931
v 15.072881 5.528905 -3.163575
v 16.052891 -0.022099 1.151458
v 5.566446 12.436112 -7.827595
v 3.390594 2.898715 -0.969925
v 6.032916 17.760553 -7.673106
v 4.147679 4.816239 -2.806925
v 12.801553 20.430933 -7.441372
v 4.155613 5.917922 -3.944936
v 4.676265 2.676928 -1.986610
v 1.751289 0.257902 5.194611
v 17.868093 0.765219 6.205611
v 12.788810 20.212372 -7.150517
v 16.401449 1.333510 0.549782
v 6.288865 18.155283 -7.504526
v 6.072766 16.288034 -7.587430
v 1.595461 -0.129167 1.246149
v 14.201306 9.286370 -5.550655
v 6.127190 20.273855 -7.132546
v 2.850608 1.333510 0.549782
v 1.753835 0.845187 1.896981
v 18.886641 -0.330242 5.231633
v 6.450505 20.430933 -7.441372
v 6.197958 10.248743 -6.330043
v 6.165629 20.420752 -7.151480
v 3.050375 0.404588 1.146993
v 12.963192 18.155283 -7.504526
v 3.714945 4.531191 -3.020502
v 13.124867 20.273855 -7.132546
v 5.983951 16.307682 -8.394670
v 13.086429 20.420752 -7.151480
v 0.705218 0.212607 6.836658
v 5.271538 4.573236 -3.149602
v 15.104377 4.816239 -2.806925
v 6.385087 14.172909 -7.323925
v 3.134544 2.377630 -0.516746
v 4.466654 7.185174 -5.450889
v 4.714448 2.496374 -2.002916
v 13.732611 13.558281 -7.190246
v 5.519445 13.558281 -7.190246
v 16.542734 -1.817923 1.254578
v 17.214146 0.211066 3.055336
v 3.026899 1.324940 -1.696496
v 6.121845 -2.530233 1.077757
v 15.882812 3.047044 -1.191124
v 13.753771 10.524154 -7.343646
v 15.688037 2.920617 -2.971758
v 14.537609 2.496374 -2.002916
v 1.988284 0.949086 0.717792
v 14.618484 -2.422290 1.497061
v 4.397589 6.394568 -3.286424
v 3.172379 2.960336 -1.707358
v 3.369245 3.047044 -1.191124
v 4.080739 -2.372165 1.480301
v 6.039190 12.800156 -6.885103
v 18.546839 0.212607 6.836658
v 4.418509 5.035964 -4.672785
v 16.050867 1.676438 0.002074
v 2.939480 2.252648 -1.430096
v 3.201190 1.676439 0.002072
v 16.079678 2.960336 -1.707358
v 16.614082 -0.960613 0.260527
v 2.620219 1.520275 0.436552
v 12.758738 15.469555 -7.538560
v 12.751830 14.645741 -7.500560
v 13.707772 14.334184 -7.923027
v 6.416482 12.299342 -6.765705
v 4.190002 1.414671 -1.121317
v 4.650284 7.605756 -4.649646
v 5.034950 9.234304 -5.483317
v 1.222684 0.576992 6.545868
v 15.462236 -0.656226 0.812735
v 13.003866 20.742998 -7.138722
v 4.423119 6.518933 -3.722214
v 1.836507 0.100684 0.607903
v 13.470502 8.267021 -5.370521
v 6.454856 12.073803 -6.973138
v 12.868593 17.252665 -7.596740
v 12.748552 16.680166 -7.838721
v 13.554995 8.307002 -5.341136
v 16.631836 1.520275 0.436552
v 6.503505 16.680166 -7.838721
v 15.096444 5.917922 -3.944936
v 5.498285 10.524154 -7.343646
v 16.786905 -1.956872 2.214287
v 5.117082 5.614890 -3.760472
v 4.633572 -2.422290 1.497061
v 1.146982 -1.419713 4.770188
v 14.631686 -1.941862 0.619241
v 13.144201 16.498938 -7.607648
v 15.969224 -0.951231 0.057386
v 6.411485 15.917211 -7.457106
v 2.789981 -1.607524 2.488469
v 14.134974 5.614890 -3.760472
v 5.596398 -2.526098 1.053876
v 13.075994 10.886834 -7.263043
v 1.316439 0.350313 3.119766
v 2.815929 2.026784 -0.396964
v 12.751468 16.906689 -7.519932
v 12.835574 12.299342 -6.765705
v 0.979144 -1.248365 4.934839
v 17.498220 0.845187 1.896981
v 13.212867 12.800156 -6.885103
v 17.280432 -1.782992 2.345619
v 6.117772 20.091745 -7.741466
v 1.080397 -1.386412 3.980988
v 5.239377 9.427639 -5.632409
v 14.509855 8.531538 -6.026270
v 6.068120 17.189579 -7.561102
v 4.715961 5.244135 -3.243789
v 18.763985 2.100986 6.034615
v 5.781555 8.267021 -5.370522
v 5.505371 6.760190 -4.560853
v 14.366097 9.277380 -6.357331
v 12.840571 15.917211 -7.457106
v 4.512631 2.254076 -1.786249
v 13.507749 7.272291 -5.259930
v 14.130401 11.003602 -6.729891
v 3.460093 3.502143 -2.743681
v 14.854467 6.394568 -3.286424
v 1.971625 -1.782992 2.345617
v 14.641170 7.802448 -5.137050
v 18.472305 -1.026438 4.408369
v 13.746686 6.760190 -4.560853
v 1.876905 0.611228 0.641388
v 19.019033 0.370699 6.648856
v 13.561789 15.512469 -8.158421
v 5.697062 8.307002 -5.341136
v 0.488071 2.100986 6.034615
v 6.070456 19.681419 -7.445179
v 17.375151 0.611228 0.641389
v 5.544284 14.334184 -7.923027
v 3.500184 -0.043761 0.579414
v 13.343978 16.714186 -7.670546
v 16.472412 -1.992175 2.109722
v 13.134285 20.091745 -7.741466
v 12.797200 12.073803 -6.973138
v 16.122938 2.310052 -0.447460
v 5.744308 7.272291 -5.259930
v 5.613289 10.470998 -6.087630
v 13.181601 19.681419 -7.445179
v 15.062054 1.414671 -1.121317
v 1.151917 -0.672934 2.451160
v 14.002603 11.857236 -7.318526
v 14.465244 8.741867 -5.704738
v 2.393665 1.269622 0.743372
v 13.183937 17.189579 -7.561102
v 15.406302 4.339732 -1.937766
v 16.117512 2.377630 -0.516746
v 5.013664 5.336277 -4.958453
v 15.616420 -0.377228 0.617226
v 0.233022 0.370699 6.648856
v 16.750011 -0.785101 3.123485
v 18.446077 1.950062 5.581066
v 6.383464 17.252665 -7.596740
v 14.133442 7.633408 -4.704869
v 2.573541 -0.872579 2.950893
v 14.739425 2.254076 -1.786249
v 4.423170 5.522395 -3.289198
v 5.392013 11.019592 -6.132436
v 17.415548 0.100684 0.607903
v 5.886701 16.861427 -7.637888
v 13.215004 9.747291 -6.861598
v 17.656595 -0.129167 1.246150
v 13.834229 5.662526 -4.716771
v 16.817261 -0.529262 3.072562
v 14.831141 6.692172 -5.289209
v 5.594098 9.572115 -7.054500
v 14.819374 2.210904 -1.668845
v 13.154902 10.840248 -7.339976
v 5.236943 5.107266 -3.596166
v 0.805978 1.950062 5.581066
v 15.555145 4.322422 -2.563751
v 15.726175 3.793731 -2.283912
v 2.667934 -0.810494 2.660531
v 4.610887 7.802448 -5.137050
v 6.176063 10.886834 -7.263043
v 5.775000 7.293181 -4.845510
v 15.914615 3.076173 -0.837174
v 6.037052 9.747291 -6.861598
v 12.912673 15.663693 -7.398704
v 14.828886 5.522395 -3.289198
v 14.015113 5.107266 -3.596166
v 5.199764 10.235286 -5.924816
v 3.094313 -1.934951 2.091315
v 6.407583 22.671011 -6.403982
v 1.008104 0.475847 6.790383
v 6.097154 10.840248 -7.339976
v 5.555581 12.839425 -6.907677
v 4.343649 4.399340 -2.544524
v 18.216934 -0.657895 6.154215
v 1.330806 -1.435519 4.945748
v 18.243952 0.475847 6.790383
v 15.168989 5.177130 -2.778153
v 6.500589 16.906689 -7.519932
v 14.517206 5.457456 -3.371400
v 5.245421 5.625581 -5.049302
v 14.828938 6.518933 -3.722214
v 17.917385 -1.215125 2.450085
v 13.638767 10.470997 -6.087630
v 6.382685 16.389671 -7.656861
v 4.432683 2.210906 -1.668845
v 19.122498 0.169340 5.504838
v 13.860044 11.019592 -6.132436
v 5.913440 9.329130 -5.886447
v 15.947160 3.039805 -0.812035
v 3.382758 -2.221999 1.612091
v 4.773639 8.249122 -6.101470
v 6.314806 21.773319 -7.076736
v 4.152481 5.093171 -4.458745
v 17.274033 -0.335004 0.496894
v 5.417828 5.662526 -4.716773
v 13.318562 8.297859 -5.853467
v 3.223630 2.356437 -2.321501
v 4.786813 8.741867 -5.704738
v 3.163133 -0.357554 1.406978
v 5.118614 7.633408 -4.704869
v 0.129558 0.169341 5.504838
v 12.892157 10.971667 -6.455856
v 12.913840 12.478951 -6.920430
v 3.635639 -0.377192 0.617152
v 13.086915 14.826644 -8.261662
v 12.802317 20.304735 -7.124354
v 6.248191 20.742998 -7.138722
v 14.588337 -2.306933 0.973448
v 6.338217 12.478951 -6.920430
v 14.052293 10.235286 -5.924816
v 5.330935 10.733647 -7.297795
v 0.952050 1.366799 6.526110
v 5.360826 11.599187 -6.596529
v 1.334801 -0.737528 5.967980
v 5.733500 7.892689 -5.268573
v 6.449740 20.304735 -7.124354
v 6.023239 19.746902 -7.663806
v 3.337441 3.076173 -0.837174
v 4.642522 6.178132 -5.316419
v 1.215387 -0.350998 2.243296
v 13.461016 14.518257 -6.963217
v 18.239134 1.813512 6.037606
v 12.869372 16.389671 -7.656861
v 14.478417 8.249122 -6.101470
v 12.844474 22.671011 -6.403982
v 13.228819 19.746902 -7.663806
v 3.092905 -1.007859 1.978107
v 12.866970 14.172908 -7.323925
v 16.726381 -0.984619 3.183379
v 17.417707 0.735609 1.741479
v 13.249672 19.539539 -7.606729
v 6.002386 19.539539 -7.606729
v 14.276784 7.555450 -4.539299
v 2.378119 -1.124081 3.830652
v 6.072812 9.628979 -6.289935
v 6.339385 15.663693 -7.398704
v 15.386485 4.556053 -3.878313
v 13.338615 9.329130 -5.886447
v 13.836270 12.321908 -6.774638
v 13.184639 19.189531 -7.972436
v 6.067418 19.189531 -7.972436
v 15.736410 -1.963443 1.021358
v 13.961598 -2.029415 1.144245
v 16.277504 1.994261 -1.671784
v 18.610165 0.614160 6.893146
v 6.570033 17.107616 -7.657275
v 18.300007 1.366799 6.526110
v 13.179245 9.628979 -6.289935
v 12.682024 17.107616 -7.657273
v 6.334262 20.458900 -7.144766
v 13.657959 9.572115 -7.054500
v 6.254608 20.561848 -7.153737
v 18.328699 -1.058570 3.759678
v 4.975272 7.555450 -4.539299
v 17.953470 -0.421480 2.017777
v 15.276764 4.369916 -2.201114
v 5.121656 11.003602 -6.729891
v 6.445613 13.076544 -7.371221
v 6.443199 14.396540 -7.169508
v 13.477057 7.293181 -4.845510
v 12.808858 14.396540 -7.169508
v 13.924894 6.021670 -5.242801
v 16.312576 2.252648 -1.430096
v 17.253799 -1.097710 1.023225
v 16.418360 -1.787030 2.299171
v 0.641892 0.614161 6.893146
v 6.359900 10.971667 -6.455856
v 4.147244 2.865249 -1.498032
v 14.377975 7.761812 -4.336500
v 19.090712 1.715328 6.087027
v 13.270065 17.375067 -8.289421
v 12.740358 18.233456 -7.508136
v 15.142579 -2.377950 1.541019
v 3.304896 3.039805 -0.812035
v 13.913345 7.856540 -4.933725
v 19.020655 1.576959 6.226630
v 1.012922 1.813512 6.037606
v 12.822479 19.943552 -7.472867
v 4.697608 4.206545 -4.296678
v 13.891230 11.599187 -6.596530
v 13.518557 7.892689 -5.268573
v 5.766193 14.313589 -7.105433
v 15.104811 2.865249 -1.498032
v 17.908020 -1.506014 4.788585
v 5.981992 17.375067 -8.289421
v 2.370838 -0.362912 3.053611
v 4.530635 4.190256 -4.257519
v 14.192780 10.477933 -6.549776
v 12.954948 21.601736 -6.843630
v 14.686889 5.578342 -5.007856
v 5.838316 15.404100 -7.424955
v 6.429578 19.943552 -7.472867
v 4.465041 7.336113 -4.954474
v 5.059276 10.477933 -6.549776
v 18.683548 -0.345628 6.396469
v 15.595570 -1.256408 1.475822
v 14.717489 3.433019 -3.690639
v 13.949360 11.215080 -6.315528
v 12.806444 13.076544 -7.371221
v 12.937251 21.773319 -7.076736
v 2.974531 1.994256 -1.671725
v 12.917795 20.458900 -7.144766
v 16.157743 -1.934951 2.091315
v 13.921122 10.733647 -7.297795
v 13.374130 8.096723 -5.734396
v 13.274041 19.177143 -7.763897
v 5.734685 14.252766 -7.135519
v 3.114913 2.507881 -0.788091
v 5.614439 12.113788 -6.481116
v 13.120307 21.546574 -7.016423
v 0.568509 -0.345627 6.396469
v 17.729288 -1.434887 2.334268
v 12.819487 16.111874 -7.625488
v 3.845754 4.339732 -1.937766
v 2.706955 1.258624 -1.147437
v 13.566389 7.808855 -5.182662
v 0.094681 1.821648 5.618687
v 13.485864 14.313589 -7.105433
v 4.052763 4.447642 -2.396266
v 12.997449 20.561848 -7.153737
v 14.787016 7.336113 -4.954474
v 3.248426 -1.384641 0.414544
v 6.221933 -2.085841 0.651774
v 0.656740 -0.319508 6.507556
v 5.551160 6.915390 -5.629117
v 1.341200 1.174953 6.021475
v 13.655658 -2.526098 1.053876
v 1.834348 0.735609 1.741479
v 3.564437 3.739282 -1.495807
v 17.164368 1.091595 0.638426
v 4.379878 6.503725 -3.846676
v 15.297490 5.160039 -3.073852
v 15.327429 4.224958 -2.147038
v 13.205763 11.542953 -7.628922
v 18.922716 1.523947 6.356110
v 14.649680 3.644879 -2.309712
v 15.072427 -1.461443 0.358057
v 6.620137 15.616376 -7.459610
v 17.282368 0.924475 1.032238
v 13.517371 14.252766 -7.135519
v 5.117159 4.352992 -3.602653
v 4.691256 7.455518 -5.842717
v 4.020451 -1.552378 0.431173
v 14.155431 -1.539470 0.794635
v 16.710825 1.390089 0.618910
v 13.603712 12.039842 -6.551243
v 3.796439 4.476871 -2.360161
v 3.414735 3.641714 -1.411506
v 5.302696 11.215080 -6.315528
v 12.817113 13.579193 -7.367818
v 13.096115 18.152836 -8.214404
v 14.560801 7.455518 -5.842715
v 3.415014 3.696387 -1.419281
v 17.678804 0.510705 3.613506
v 16.137144 2.507881 -0.788091
v 3.975292 4.369916 -2.201114
v 4.602376 3.644879 -2.309712
v 6.155942 18.152836 -8.214404
v 4.457571 -1.678958 0.459427
v 5.313116 12.478378 -7.446651
v 4.674156 2.850201 -2.699200
v 6.536294 15.675996 -7.777888
v 5.746154 8.950427 -6.737741
v 13.208515 19.156498 -7.338182
v 15.029793 5.336688 -2.852288
v 14.600539 2.668164 -1.946928
v 18.029373 0.576992 6.545868
v 5.290458 -2.029415 1.144245
v 13.062016 19.393106 -7.963793
v 4.874081 7.761812 -4.336500
v 13.115489 20.040077 -7.327365
v 2.195373 -0.139929 0.075051
v 14.777981 -1.040061 0.245980
v 15.796173 2.437618 -0.764201
v 14.872178 6.503725 -3.846676
v 14.553308 2.915474 -2.637130
v 1.433046 1.040767 5.076842
v 13.006416 10.085505 -6.006530
v 3.444952 2.562984 -0.872826
v 4.651517 2.668164 -1.946928
v 14.557863 4.751982 -4.635041
v 0.161344 1.715329 6.087027
v 13.656281 14.393289 -7.350648
v 15.004327 1.433913 -1.395558
v 4.474074 -1.040060 0.245980
v 4.247730 1.433913 -1.395558
v 5.595777 14.393289 -7.350648
v 1.483948 -0.062104 6.158755
v 19.157375 1.821648 5.618687
v 4.083067 5.177130 -2.778153
v 14.522418 3.358214 -3.461351
v 14.577020 3.163427 -2.259814
v 0.231402 1.576959 6.226629
v 6.178848 10.235824 -6.747615
v 4.288689 6.645914 -4.569763
v 0.329341 1.523947 6.356110
v 6.432570 16.111874 -7.625488
v 1.183788 1.316452 5.100550
v 3.917741 5.126435 -3.212561
v 13.836654 12.896603 -7.725705
v 13.471231 15.131290 -7.446346
v 15.712607 -0.090129 0.488863
v 13.505902 8.950427 -6.737741
v 17.694670 0.488243 3.137525
v 5.338711 7.856540 -4.933725
v 5.731379 9.528666 -5.806802
v 4.845716 3.966790 -4.060171
v 6.511699 18.233456 -7.508136
v 14.517042 5.093973 -3.173107
v 12.721407 14.575547 -7.260231
v 18.595316 -0.319509 6.507556
v 5.725701 14.462813 -6.967364
v 13.073209 10.235824 -6.747615
v 14.858891 6.796366 -5.257984
v 5.882540 14.564731 -7.125751
v 17.228125 -1.769752 3.808648
v 6.046294 11.542953 -7.628922
v 5.373736 12.813153 -7.630929
v 5.978016 19.177143 -7.763897
v 2.541232 1.390089 0.618910
v 15.092825 3.827657 -2.111050
v 3.629480 -0.124226 0.071282
v 6.297109 21.601736 -6.843630
v 13.220007 18.719351 -7.606980
v 6.434944 13.579193 -7.367818
v 6.190041 19.393106 -7.963793
v 6.032050 18.719351 -7.606980
v 6.344214 13.757927 -7.254820
v 15.622576 -0.124226 0.071282
v 6.530651 14.575547 -7.260231
v 3.924627 4.224958 -2.147038
v 4.159231 3.827657 -2.111050
v 13.520678 9.528667 -5.806802
v 17.910856 1.174953 6.021475
v 5.685668 7.808855 -5.182662
v 5.775823 13.633392 -7.014388
v 6.245640 10.085505 -6.006530
v 14.373526 3.596794 -3.506090
v 17.776726 -0.518881 6.024725
v 6.136568 20.040077 -7.327365
v 1.870284 -0.368308 5.224832
v 18.019157 -1.245158 5.265244
v 15.627886 3.698927 -1.692162
v 4.768524 8.767410 -6.031991
v 17.056684 -0.139929 0.075051
v 13.030123 -2.085842 0.651775
v 4.735013 5.093973 -3.173107
v 16.237282 0.830877 -1.407617
v 13.413741 15.404100 -7.424955
v 2.411441 -1.877406 2.666753
v 4.764053 5.849808 -5.213883
v 17.449518 -1.490186 1.802430
v 2.450938 -1.704179 3.144938
v 3.507897 3.619472 -1.369758
v 13.369516 14.564731 -7.125751
v 14.158028 9.027306 -6.655407
v 1.784174 0.090720 5.235932
v 13.081818 9.872321 -6.321103
v 6.386443 12.913657 -7.161229
v 4.878531 3.596794 -3.506090
v 5.255424 9.286638 -5.520225
v 0.596138 0.543560 4.548257
v 5.565995 12.216649 -6.365085
v 6.170238 9.872321 -6.321103
v 5.094028 9.027306 -6.655407
v 13.292992 9.030921 -5.780636
v 15.361629 4.892136 -3.038845
v 5.375621 9.067945 -5.439729
v 6.131750 21.546574 -7.016423
v 14.134898 4.352992 -3.602653
v 15.193247 1.396899 -0.989772
v 1.156971 0.145751 6.620856
v 1.522763 -1.434884 2.334277
v 17.126591 -0.808380 4.587336
v 15.205884 4.146364 -3.984881
v 15.744159 3.619472 -1.369758
v 12.835218 14.785982 -7.389199
v 15.671665 3.775650 -2.139869
v 1.606046 -1.704739 4.283345
v 14.719515 6.805953 -4.152072
v 3.954565 5.160039 -3.073852
v 6.416839 14.785982 -7.389199
v 0.520213 0.047905 4.499908
v 16.562506 -0.481534 2.331956
v 13.996633 9.286638 -5.520225
v 5.993445 16.957314 -8.354914
v 3.770801 4.024447 -2.136180
v 18.655918 0.543560 4.548257
v 2.632732 -1.524043 2.912299
v 15.271470 5.015369 -2.946878
v 4.955117 4.494659 -3.058410
v 16.873941 -1.124082 3.830664
v 2.779644 -1.992175 2.109722
v 13.477539 13.632730 -7.013752
v 5.286438 6.380158 -5.490192
v 16.619326 -1.524043 2.912300
v 6.177824 12.459373 -6.813543
v 17.057652 0.561357 1.977621
v 13.037338 11.189212 -6.419198
v 5.575768 10.411230 -7.335700
v 14.244447 10.029603 -6.652774
v 3.078807 0.366266 -1.116046
v 15.893357 3.443850 -1.931649
v 2.170690 0.926738 1.373944
v 4.826058 3.600829 -3.626947
v 5.740832 9.063099 -5.609405
v 13.074233 12.459372 -6.813543
v 15.343977 0.822227 -1.035306
v 13.741029 11.558661 -6.423716
v 6.208085 13.638211 -7.111556
v 14.221653 3.427366 -2.531103
v 13.876435 9.067945 -5.439729
v 6.214718 11.189213 -6.419198
v 2.515689 -1.347330 3.307874
v 4.875450 8.203553 -5.123850
v 6.339052 14.344682 -8.072178
v 4.532541 6.805953 -4.152072
v 5.273960 7.613939 -6.185553
v 12.631921 15.616376 -7.459610
v 5.710741 11.150097 -6.309081
v 16.736366 -1.347330 3.307874
v 4.222263 5.336688 -2.852288
v 4.058810 1.396900 -0.989772
v 18.095085 0.145751 6.620856
v 2.041724 0.893833 1.541969
v 15.823721 3.612171 -2.210970
v 14.366302 6.299226 -5.469012
v 3.244478 0.865008 0.610072
v 12.865615 12.913657 -7.161229
v 13.676290 10.411230 -7.335700
v 14.854610 2.190223 -2.402227
v 6.244373 18.254374 -7.503695
v 16.175543 2.463778 -0.419602
v 15.481255 4.024447 -2.136180
v 3.729678 3.987838 -2.132936
v 14.376607 8.203553 -5.123850
v 6.043542 19.156498 -7.338182
v 13.189992 13.955010 -7.135505
v 5.511027 11.558661 -6.423716
v 15.503655 0.494951 -0.902967
v 4.397446 2.190223 -2.402227
v 13.541316 11.150097 -6.309081
v 13.007685 18.254374 -7.503695
v 14.100299 4.649862 -4.404104
v 16.173250 0.366267 -1.116046
v 13.095107 9.844999 -5.997793
v 0.936671 0.736278 4.402689
v 5.955622 18.184500 -8.088829
v 4.965527 4.230693 -3.107675
v 6.156949 9.844999 -5.997793
v 5.007609 10.029603 -6.652774
v 15.467901 -0.573712 0.162197
v 1.262581 -0.842824 2.226713
v 12.904336 11.296820 -6.852398
v 2.304219 1.081861 1.113651
v 14.961764 3.107409 -1.741310
v 5.648344 12.039842 -6.551243
v 18.315386 0.736278 4.402689
v 6.027969 8.756761 -5.781358
v 4.290293 3.107409 -1.741311
v 6.062064 13.955010 -7.135505
v 13.511225 9.063099 -5.609405
v 18.678062 0.178484 4.425178
v 3.076514 2.463778 -0.419602
v 6.347719 11.296820 -6.852398
v 12.747742 15.431638 -7.734437
v 16.007578 0.865014 0.610066
v 3.784154 -0.573712 0.162197
v 6.420373 21.450430 -7.029921
v 3.480066 3.311975 -1.493098
v 6.245819 11.472136 -6.630185
v 17.256495 -1.833285 3.129749
v 14.412067 3.777649 -2.523175
v 13.258612 16.957314 -8.354914
v 6.493693 15.412335 -7.685528
v 6.530319 17.276522 -7.838624
v 12.721738 17.276522 -7.838624
v 1.557386 0.488243 3.137525
v 2.950828 2.459572 -0.589108
v 3.693141 3.795166 -1.993529
v 2.311600 -1.911933 2.381989
v 12.719339 15.596580 -7.755973
v 5.596145 11.218620 -6.228762
v 13.978096 7.613939 -6.185553
v 15.334315 5.126435 -3.212561
v 1.582237 0.623296 4.277032
v 18.761026 1.944103 5.399476
v 13.296434 18.184500 -8.088829
v 15.639102 -0.071891 -0.292306
v 2.635792 -1.243361 0.564498
v 2.525678 -0.984622 3.183372
v 14.542751 3.111029 -2.326899
v 1.560061 0.491353 3.331221
v 17.172205 -1.845729 2.655504
v 12.905155 21.811756 -6.636926
v 4.742201 8.531538 -6.026270
v 1.674330 0.517780 4.039271
v 13.655912 11.218620 -6.228762
v 4.839988 3.777649 -2.523175
v 15.637712 4.134554 -2.964379
v 6.284229 9.936268 -5.962475
v 5.911656 17.962700 -7.794928
v 13.008656 13.858624 -7.193223
v 0.338158 1.003924 6.731244
v 14.553996 7.158320 -4.436641
v 1.310270 0.612327 6.402238
v 5.426413 10.897890 -6.191929
v 2.497981 0.870565 1.298406
v 12.875105 13.637168 -7.251725
v 2.647226 -0.130243 2.093421
v 15.771991 3.311975 -1.493098
v 18.913898 1.003924 6.731244
v 5.707757 11.219490 -6.323332
v 12.799388 18.592409 -7.899792
v 12.823555 21.984928 -6.575047
v 16.655687 0.803636 1.301008
v 13.965619 6.380158 -5.490192
v 16.338423 2.464118 -0.460844
v 4.698061 7.158320 -4.436641
v 12.723028 15.929927 -7.644572
v 12.870914 15.880190 -8.237903
v 5.030403 3.427366 -2.531103
v 4.781505 6.084303 -3.761020
v 13.038612 13.002614 -6.958576
v 6.346902 21.811756 -6.636926
v 15.815303 3.724186 -1.347242
v 5.460864 5.848518 -4.348025
v 0.491029 1.944103 5.399476
v 13.825643 10.897890 -6.191929
v 15.171391 5.485993 -4.411655
v 6.040037 19.960289 -7.639531
v 3.908079 0.822227 -1.035305
v 5.780825 15.131290 -7.446346
v 18.867157 1.911785 5.384910
v 3.802405 3.774071 -2.001357
v 12.831684 21.450430 -7.029921
v 14.296939 4.494659 -3.058410
v 3.748401 0.494951 -0.902967
v 1.628294 -1.745162 3.249653
v 6.058485 21.091806 -6.871992
v 18.204971 -0.478952 6.341768
v 6.428502 21.984928 -6.575047
v 13.030256 19.740007 -7.385904
v 13.544299 11.219490 -6.323332
v 15.522379 3.987838 -2.132936
v 1.334642 -1.215269 2.450441
v 5.674538 7.047431 -5.489158
v 3.760894 -1.718224 0.634594
v 13.791192 5.848518 -4.348025
v 5.601168 14.499511 -7.354649
v 15.558916 3.795166 -1.993529
v 0.384899 1.911785 5.384910
v 6.330595 17.432579 -7.628501
v 6.529029 15.929927 -7.644572
v 5.483722 5.735549 -3.843894
v 1.802536 -1.490187 1.802431
v 15.785057 -0.430041 0.045701
v 4.110960 -1.979526 0.802643
v 13.340401 17.962700 -7.794928
v 5.611107 14.703473 -7.479596
v 13.690187 12.894018 -7.906135
v 13.006238 11.472136 -6.630185
v 5.641605 6.682054 -5.022648
v 6.055120 21.025658 -6.854867
v 13.511727 16.074429 -8.208773
v 4.013669 5.386414 -4.211201
v 1.047084 -0.478951 6.341768
v 3.612955 -0.071891 -0.292306
v 1.775950 -0.498134 5.520597
v 14.286530 4.230693 -3.107675
v 13.212021 19.960289 -7.639531
v 6.549910 16.815647 -7.628557
v 13.244977 8.698800 -5.932403
v 13.131526 11.268777 -7.484932
v 6.120531 11.268777 -7.484932
v 14.963367 6.645914 -4.569763
v 5.561871 12.894018 -7.906135
v 17.149172 0.077676 3.216276
v 5.386693 10.270488 -5.782624
v 13.865364 10.270488 -5.782624
v 14.064585 7.793413 -4.839839
v 16.462074 -1.607524 2.488469
v 16.022495 1.524231 -2.005808
v 13.775355 -1.554859 0.421798
v 6.221801 19.740007 -7.385904
v 14.228166 4.305135 -4.249751
v 0.404683 2.141588 5.911313
v 5.725201 7.622414 -5.262325
v 18.847372 2.141587 5.911313
v 5.814703 7.731836 -5.651380
v 12.702147 16.815647 -7.628557
v 12.757097 16.722290 -7.750248
v 4.675036 3.163427 -2.259814
v 4.559859 3.336991 -3.588681
v 6.213443 13.002614 -6.958576
v 15.230067 1.129734 -1.138313
v 6.406651 14.150253 -7.377502
v 13.577519 7.047431 -5.489158
v 4.073483 5.459337 -2.736536
v 6.009523 8.869463 -5.700729
v 13.268279 8.825713 -6.297582
v 16.540142 1.871910 -0.898968
v 13.659636 14.219277 -8.026676
v 2.074712 0.232771 2.821051
v 15.442096 1.118732 -1.811556
v 16.885983 1.407151 -0.177153
v 6.148780 21.786455 -6.834151
v 17.177343 0.232770 2.821048
v 15.539124 4.508621 -3.295904
v 12.967827 9.936268 -5.962475
v 6.494960 16.722290 -7.750250
v 13.610451 6.682054 -5.022648
v 5.046784 4.536252 -4.444180
v 5.187472 7.793413 -4.839841
v 12.980805 11.578959 -7.417861
v 13.768334 5.735549 -3.843894
v 13.650889 14.499511 -7.354649
v 14.596684 2.818222 -2.430839
v 14.100944 7.302051 -4.581476
v 5.151112 7.302051 -4.581476
v 13.640949 14.703473 -7.479596
v 4.655371 2.818222 -2.430839
v 3.436754 3.724186 -1.347242
v 2.660588 1.661076 0.155834
v 16.591469 1.661076 0.155834
v 3.466999 -0.430041 0.045702
v 13.103277 21.786455 -6.834151
v 15.178573 5.459337 -2.736536
v 12.921463 17.432579 -7.628501
v 1.568922 -1.660606 4.452008
v 13.526856 7.622414 -5.262325
v 3.907871 4.562102 -2.463906
v 13.193572 21.091806 -6.871992
v 2.799779 -0.815416 2.388311
v 14.286846 9.145155 -5.597625
v 5.740329 16.074429 -8.208773
v 15.797517 3.719085 -1.620874
v 12.845407 14.150253 -7.377502
v 6.353052 19.644247 -7.387540
v 13.196937 21.025658 -6.854867
v 14.864016 2.832157 -1.724314
v 12.988084 12.594530 -6.931511
v 12.778355 14.247009 -7.526604
v 13.081052 21.059654 -7.394656
v 5.983778 8.825713 -6.297582
v 4.388041 2.832157 -1.724314
v 6.171005 21.059654 -7.394656
v 13.330464 16.509489 -7.689321
v 6.452670 18.592409 -7.899792
v 13.190901 15.933432 -7.467307
v 15.423141 0.791577 -1.226736
v 2.409642 1.584239 0.473551
v 6.271250 11.578959 -7.417861
v 5.453858 5.826388 -4.550127
v 18.449377 1.297930 6.660086
v 1.241440 0.496991 3.772188
v 0.802680 1.297930 6.660086
v 6.263973 12.594530 -6.931511
v 6.109222 19.897972 -7.409652
v 2.991953 -2.090367 1.938928
v 19.029541 1.571577 5.284461
v 14.693464 7.740562 -5.609092
v 4.965209 9.145155 -5.597625
v 13.798198 5.826388 -4.550127
v 16.668873 1.757321 -0.060291
v 2.057424 1.036579 1.113984
v 13.337301 16.027431 -7.539285
v 6.473702 14.247009 -7.526604
v 16.872385 -1.340213 3.800554
v 5.258985 11.627862 -6.767323
v 15.708009 -0.440669 0.854133
v 15.254841 4.558647 -2.491251
v 12.899006 19.644247 -7.387540
v 17.158476 -1.515535 4.317995
v 0.222516 1.571577 5.284460
v 13.437353 7.731836 -5.651380
v 13.384739 14.071259 -7.148476
v 14.225029 8.858834 -4.904555
v 17.952282 1.137911 6.156444
v 13.142835 19.897972 -7.409652
v 5.643247 12.281805 -6.460403
v 5.974519 10.349768 -6.159912
v 0.508930 0.356106 6.843082
v 5.503177 14.246034 -7.665800
v 16.984602 -1.445577 1.109798
v 14.847574 5.909523 -3.658602
v 5.867318 14.071259 -7.148476
v 2.462043 -1.963451 2.124971
v 18.010616 0.496991 3.772188
v 2.711914 1.871910 -0.898968
v 17.528372 -1.754185 4.095819
v 1.919110 0.296036 3.342598
v 17.319229 -0.526858 5.078008
v 18.743126 0.356106 6.843082
v 14.134551 -1.368629 0.414487
v 4.021987 1.129734 -1.138313
v 4.571340 5.454400 -3.295000
v 13.859862 11.868614 -6.704682
v 13.277537 10.349768 -6.159912
v 13.689939 12.058082 -6.510045
v 0.343692 -0.167794 6.328201
v 17.691738 0.519080 2.257831
v 19.204187 1.046974 5.410358
v 13.724763 11.975037 -6.569863
v 15.054030 -0.751842 0.321331
v 4.686341 2.659575 -2.066299
v 13.748879 14.246034 -7.665800
v 2.366075 1.407153 -0.177155
v 5.810657 17.123369 -8.001297
v 14.388312 5.993391 -3.747009
v 0.047868 1.046974 5.410358
v 5.879762 10.112613 -5.992071
v 2.125471 -0.808385 4.587320
v 13.900276 11.395342 -6.388534
v 17.994734 -0.861151 2.254243
v 5.027028 8.858835 -4.904555
v 5.328225 10.039194 -5.447741
v 4.198024 -0.751841 0.321331
v 6.428724 22.259878 -6.665650
v 4.404482 5.909523 -3.658602
v 17.228052 0.976558 1.270366
v 12.823333 22.259878 -6.665650
v 14.565715 2.659575 -2.066299
v 1.342517 0.447778 3.435581
v 4.806282 6.652401 -4.078340
v 13.788344 13.511877 -7.313144
v 5.462501 12.154669 -6.587617
v 1.475332 -0.518879 6.024725
v 13.649232 5.659556 -3.863626
v 6.406185 18.964106 -7.580919
v 3.289033 -2.140068 1.943099
v 5.351780 11.395342 -6.388534
v 5.592420 14.219277 -8.026676
v 3.809961 1.118732 -1.811556
v 1.560317 0.519080 2.257831
v 18.070866 -0.942372 2.568096
v 5.463711 13.511877 -7.313144
v 6.329844 11.486596 -7.145487
v 2.682044 -0.421979 -0.252790
v 12.864859 17.899395 -7.607365
v 5.900058 9.708995 -5.969717
v 12.875613 -2.286808 0.816363
v 12.845873 18.964106 -7.580919
v 3.068091 0.577872 -1.273826
v 13.372294 10.112613 -5.992071
v 3.358698 3.443848 -1.931651
v 13.441400 17.123369 -8.001297
v 5.527294 11.975037 -6.569863
v 17.404396 0.792163 1.278507
v 15.142042 5.360979 -2.656512
v 3.787378 -1.487079 1.556142
v 3.575599 -0.227464 0.500782
v 6.387198 17.899395 -7.607365
v 13.179291 16.288034 -7.587430
v 16.225164 1.324915 -1.696478
v 12.818163 19.024458 -7.597534
v 13.923832 10.039194 -5.447741
v 4.392123 3.107542 -1.846189
v 6.191845 21.031071 -6.942683
v 3.657377 3.885228 -2.118376
v 2.099675 -1.175645 0.969377
v 16.259350 1.626845 0.152019
v 17.558159 -1.792580 3.685081
v 6.433894 19.024458 -7.597534
v 3.428336 3.612171 -2.210970
v 14.168158 8.367890 -6.456881
v 1.797534 0.353034 4.384772
v 6.384100 20.547918 -7.168751
v 17.519543 0.359325 5.139998
v 14.629279 4.115540 -4.224511
v 0.923125 -1.073883 3.787787
v 2.244181 -1.832631 3.065583
v 5.602824 5.659556 -3.863626
v 1.616003 -1.754738 4.012475
v 14.680717 5.454400 -3.295000
v 14.082236 4.571017 -3.449176
v 13.077044 17.933447 -7.583836
v 14.665164 6.443990 -5.388197
v 15.545633 1.015151 -0.192742
v 3.005630 -1.529304 2.196419
v 17.740557 0.750205 4.582498
v 5.410440 12.072603 -6.712085
v 4.768425 6.460796 -3.930885
v 14.859933 3.107542 -1.846189
v 18.908363 -0.167794 6.328201
v 5.789271 14.609053 -7.070620
v 15.416966 3.543174 -1.777209
v 6.376443 -2.286807 0.816363
v 2.194405 0.561357 1.977620
v 3.989194 4.876593 -2.843127
v 2.992707 1.626845 0.152019
v 17.419266 0.734894 1.690114
v 13.710927 11.229255 -6.150303
v 15.339498 2.610732 -3.056545
v 2.885882 -1.727142 2.277345
v 13.146125 20.591782 -7.539783
v 3.835090 3.543174 -1.777209
v 14.538200 -1.438153 0.318202
v 3.706423 1.015151 -0.192742
v 6.175013 17.933449 -7.583836
v 15.374297 1.238403 -0.570755
v 6.105932 20.591782 -7.539783
v 6.061155 15.933432 -7.467307
v 6.105612 18.072536 -7.492104
v 5.083899 8.367890 -6.456881
v 1.755288 0.431153 4.298134
v 4.220336 1.860316 -1.217266
v 17.651405 0.544022 2.740578
v 5.914755 16.027431 -7.539285
v 17.730879 0.601575 2.635518
v 16.971529 0.255304 -0.188734
v 13.462786 14.609053 -7.070620
v 3.799061 2.757361 -1.157668
v 12.867957 20.547918 -7.168751
v 5.476701 -1.554859 0.421798
v 17.533281 0.661609 2.123907
v 15.031720 1.860316 -1.217266
v 3.877759 1.238404 -0.570755
v 14.220457 8.559636 -5.198021
v 17.594765 0.720137 2.015509
v 12.896516 11.768436 -7.142630
v 4.581088 -1.481358 0.336034
v 19.115473 1.907416 5.907282
v 5.031600 8.559636 -5.198021
v 5.901530 8.252024 -5.679660
v 1.796005 0.676855 1.198982
v 6.026444 10.721777 -6.415019
v 13.146445 18.072536 -7.492104
v 14.921041 5.640824 -3.417220
v 1.832790 0.734894 1.690113
v 5.541129 11.229255 -6.150303
v 4.713856 -1.438153 0.318202
v 3.828915 0.791577 -1.226736
v 0.136584 1.907416 5.907282
v 13.165593 14.708121 -7.257927
v 6.086464 14.708121 -7.257927
v 4.331014 5.640824 -3.417220
v 16.453695 -0.815106 2.390706
v 4.534572 3.433005 -3.690623
v 17.032526 0.405392 -0.116700
v 4.583915 3.219685 -2.165100
v 5.362525 12.966519 -7.341240
v 13.154796 16.864634 -7.450880
v 14.401083 -1.564972 0.352611
v 1.600650 0.544022 2.740578
v 13.224193 19.454813 -7.841541
v 13.166264 20.316540 -7.149708
v 15.452995 2.757361 -1.157668
v 17.039736 0.225865 2.442230
v 13.351998 9.708995 -5.969717
v 14.668141 3.219685 -2.165100
v 13.578465 7.981187 -6.261974
v 5.117506 -1.368629 0.414487
v 18.793457 -0.095091 4.657804
v 17.283438 -0.150372 4.560698
v 6.097262 16.864634 -7.450880
v 4.067343 4.641668 -4.209122
v 1.521178 0.601576 2.635518
v 0.998065 0.627030 4.229052
v 15.931637 0.202941 -0.989074
v 13.188497 16.024197 -7.507272
v 14.662248 5.925098 -3.643504
v 15.224328 0.620211 -0.636543
v 2.280528 0.255304 -0.188734
v 4.046185 4.146387 -3.984907
v 5.721556 15.868283 -7.714506
v 1.552341 0.671132 2.549828
v 2.034634 0.995756 1.149485
v 17.246298 -0.373680 4.704687
v 16.910156 -1.147582 0.678871
v 3.270722 2.838726 -0.876619
v 5.673591 7.981187 -6.261974
v 3.725999 0.167114 -0.356251
v 3.912566 2.610745 -3.056557
v 5.636055 8.080544 -6.350774
v 13.616001 8.080544 -6.350774
v 13.719344 6.700705 -4.621408
v 17.877949 0.702194 4.194837
v 13.694185 10.997535 -6.221920
v 5.367425 5.508597 -4.260111
v 6.307194 20.670019 -7.546639
v 2.187620 -0.424180 4.017512
v 12.944863 20.670019 -7.546639
v 6.225109 21.155384 -6.906090
v 3.821774 2.701322 -3.077256
v 5.557871 10.997535 -6.221920
v 13.781545 10.598911 -6.131463
v 16.570013 -0.421979 -0.252790
v 17.699715 0.671131 2.549828
v 12.827768 12.989469 -7.113260
v 13.060212 21.031071 -6.942680
v 6.085793 20.316540 -7.149710
v 13.816135 10.828263 -6.199921
v 6.424289 12.989469 -7.113260
v 5.415786 12.321908 -6.774638
v 3.972549 -0.618455 0.527920
v 1.718775 0.661609 2.123907
v 3.206891 1.384276 0.251316
v 16.045166 1.384275 0.251316
v 5.532712 6.700705 -4.621408
v 3.320419 0.202942 -0.989074
v 0.944755 0.271571 6.799289
v 5.169820 4.571017 -3.449176
v 13.884631 5.508597 -4.260111
v 5.470511 10.598911 -6.131463
v 13.026948 21.155384 -6.906090
v 1.948683 0.471120 2.494182
v 3.623082 3.258336 -1.519435
v 1.044778 1.797881 5.958819
v 6.279799 21.549795 -7.196848
v 5.435921 10.828263 -6.199921
v 18.548534 -0.101304 6.688884
v 5.575405 6.313107 -5.034110
v 18.253990 0.627030 4.229052
v 3.274237 2.714854 -0.888252
v 13.225612 10.721777 -6.415019
v 17.670984 -0.204882 5.974648
v 6.094277 15.297957 -7.398155
v 5.133296 9.457841 -5.649452
v 1.400063 -0.591384 6.050534
v 15.628975 3.258336 -1.519435
v 16.212772 1.911525 -1.865583
v 17.768106 -0.062106 6.158754
v 4.714311 2.444153 -1.976347
v 5.629524 -2.413441 0.826335
v 13.530500 15.868283 -7.714506
v 17.851994 -0.591384 6.050534
v 16.096617 -2.078114 1.410048
v 5.612837 5.564081 -3.815540
v 15.526056 0.167114 -0.356251
v 12.972259 21.549795 -7.196848
v 14.361359 4.927205 -3.208732
v 13.157779 15.297957 -7.398155
v 15.522073 3.468982 -1.649283
v 15.970662 -1.108809 1.750570
v 5.838245 16.520065 -7.774855
v 4.665061 3.690080 -3.870448
v 4.027729 0.620212 -0.636543
v 6.490077 13.227173 -7.270722
v 16.005453 -1.200491 1.844486
v 13.132116 14.009973 -8.168494
v 0.703522 -0.101304 6.688884
v 18.207279 1.797880 5.958819
v 5.881788 13.081951 -6.899693
v 2.577423 1.720610 0.009174
v 18.068268 1.316452 5.100550
v 3.753562 0.181270 -0.165504
v 3.177947 -1.127280 1.897882
v 15.354115 2.736775 -3.131810
v 13.639031 6.660817 -5.317889
v 18.039972 0.582693 3.976406
v 0.215659 0.131238 6.418949
v 13.561990 12.667252 -6.790325
v 6.165754 10.790400 -6.473053
v 13.292295 8.834303 -6.398354
v 4.100174 1.267067 -1.395379
v 13.622521 -2.413443 0.826337
v 6.027865 19.454813 -7.841541
v 6.189475 20.848036 -7.124806
v 6.293782 16.397629 -8.346791
v 17.778616 0.450085 6.111911
v 3.316130 3.322378 -1.885441
v 13.889531 12.966519 -7.341240
v 15.199630 4.807539 -2.777006
v 13.329712 18.285505 -7.953992
v 3.798663 -0.538801 0.643013
v 15.935926 3.322378 -1.885441
v 2.016737 -1.657304 1.776175
v 13.086302 10.790400 -6.473053
v 3.528299 3.709388 -2.102072
v 18.307301 0.271571 6.799289
v 3.554145 -0.459080 0.860236
v 2.895652 -0.388810 1.883788
v 12.784120 19.160856 -7.629427
v 6.503098 17.556229 -7.936957
v 5.959762 8.834303 -6.398354
v 14.930901 1.472921 -1.175165
v 0.311347 1.305448 6.511437
v 12.761980 13.227173 -7.270722
v 15.279495 -0.618463 0.527915
v 4.110013 5.360979 -2.656512
v 13.330454 13.633136 -8.147871
v 15.498494 0.181269 -0.165504
v 2.247488 1.265376 0.622380
v 19.036398 0.131238 6.418949
v 1.657290 0.720137 2.015509
v 6.320833 -2.187948 0.758502
v 1.424736 0.395195 2.341096
v 15.151882 1.267067 -1.395379
v 15.981335 2.838726 -0.876619
v 17.195450 0.153832 0.182008
v 13.062582 20.848036 -7.124806
v 6.467937 19.160856 -7.629427
v 2.102893 0.077661 3.216268
v 5.921603 13.633136 -8.147871
v 0.630732 -0.767976 5.379622
v 15.977818 2.714854 -0.888252
v 3.765195 0.497248 -0.335023
v 12.748959 17.556229 -7.936957
v 4.890697 4.927205 -3.208732
v 18.621325 -0.767976 5.379622
v 15.517656 3.350179 -1.594105
v 15.462349 -0.602410 0.750263
v 5.922345 18.285505 -7.953992
v 4.911983 9.179184 -5.812905
v 1.299775 1.137911 6.156444
v 16.639740 1.684817 0.106456
v 2.612316 1.684817 0.106456
v 15.059949 3.652574 -2.005538
v 14.128184 7.934861 -4.904972
v 13.043582 -2.118828 0.797035
v 12.996440 22.745520 -6.407535
v 4.903687 -1.531849 0.905800
v 14.026858 10.703063 -7.185310
v 13.475430 7.970001 -5.446750
v 13.971802 12.135971 -7.062614
v 5.776626 7.970001 -5.446750
v 5.280254 12.135971 -7.062614
v 4.192107 3.652574 -2.005538
v 14.282784 9.033707 -5.007129
v 3.977717 2.664949 -1.228527
v 5.639821 7.158522 -4.666975
v 14.803364 -1.943534 1.459473
v 5.938352 10.850009 -6.366798
v 18.108744 1.292799 5.029858
v 13.313704 10.850009 -6.366798
v 3.771333 1.448921 -0.418651
v 18.940710 1.305448 6.511437
v 5.234588 4.890066 -3.597317
v 5.123873 7.934861 -4.904974
v 4.443784 4.135043 -2.454353
v 13.964105 11.139112 -6.337139
v 17.827318 0.395194 2.341096
v 15.430965 -1.656595 0.557723
v 13.612236 7.158522 -4.666975
v 13.639219 5.564081 -3.815540
v 1.143313 1.292800 5.029858
v 6.469066 19.235846 -7.343174
v 14.017468 4.890066 -3.597317
v 6.153745 11.364699 -6.507411
v 1.490116 0.847634 4.810917
v 13.098311 11.364699 -6.507411
v 15.274339 2.664949 -1.228527
v 13.903622 5.672658 -4.970887
v 2.578434 -1.676146 1.140758
v 5.287952 11.139112 -6.337139
v 3.238145 0.413607 -1.208967
v 6.469494 15.797934 -8.078399
v 5.643197 15.621750 -7.910940
v 15.271070 1.116217 -1.492022
v 4.969272 9.033709 -5.007129
v 2.219529 0.405392 -0.116700
v 12.782991 19.235846 -7.343176
v 4.321156 1.472921 -1.175165
v 14.229047 4.654251 -4.541600
v 17.235317 -1.657304 1.776175
v 6.247814 18.001720 -8.229609
v 13.083320 16.772589 -7.550612
v 14.115523 5.427868 -4.977697
v 12.786281 22.105080 -6.699656
v 12.807053 15.690356 -7.364331
v 18.992527 1.835875 6.144631
v 5.432911 5.617019 -3.983183
v 17.216290 -1.714869 4.000426
v 14.340073 9.179184 -5.812905
v 2.991941 2.521008 -0.382137
v 2.056606 0.153833 0.182006
v 16.925682 -0.229895 2.986328
v 3.980985 1.116217 -1.492022
v 6.063560 16.024197 -7.507272
v 5.388688 5.598619 -3.869093
v 4.772724 4.215580 -2.798876
v 3.113097 2.084606 -0.357281
v 1.593674 0.562381 5.707311
v 6.465776 22.105080 -6.699656
v 17.340155 0.130347 4.304025
v 14.479333 4.215580 -2.798876
v 16.013924 0.413592 -1.208950
v 6.416592 15.387138 -7.498159
v 15.025867 -2.215298 1.647787
v 2.539462 -0.136456 2.284921
v 6.044311 9.317886 -6.419388
v 12.867606 12.757154 -7.342627
v 6.300474 20.986891 -6.990334
v 15.594680 3.885228 -2.118376
v 5.613025 6.660817 -5.317889
v 14.576990 2.981307 -2.267253
v 3.766275 2.188204 -0.772380
v 3.729983 3.468982 -1.649283
v 6.347206 -2.398493 0.852117
v 14.133785 5.052372 -4.735995
v 15.617052 3.924389 -2.251891
v 14.176057 3.465797 -2.542588
v 5.556819 6.579632 -5.374416
v 12.951583 20.986891 -6.990334
v 3.666054 1.950990 -0.535200
v 13.819145 5.617019 -3.983183
v 15.486861 0.497248 -0.335023
v 4.962957 4.564195 -4.515844
v 15.816438 2.923032 -1.081344
v 12.868971 12.715382 -7.469898
v 12.803788 20.589914 -7.337451
v 3.435618 2.923032 -1.081344
v 3.710004 4.468554 -2.909927
v 13.344455 15.508503 -7.339978
v 6.168737 16.772589 -7.550612
v 14.808272 4.135043 -2.454353
v 13.841616 12.072603 -6.712085
v 13.863368 5.598619 -3.869093
v 5.136533 5.427869 -4.977697
v 15.480723 1.448921 -0.418651
v 15.485782 2.188204 -0.772379
v 16.842415 1.584239 0.473551
v 5.118270 5.052370 -4.735993
v 16.260115 2.521008 -0.382137
v 4.226188 -2.215298 1.647787
v 2.020828 -1.504928 4.454225
v 13.502332 13.742188 -7.063498
v 3.566786 1.582093 -0.236179
v 5.826969 15.528510 -7.375885
v 5.749725 13.742188 -7.063498
v 4.820370 7.883497 -4.717987
v 6.062493 14.235812 -7.184339
v 18.623608 -0.797138 5.028986
v 6.384451 12.757154 -7.342627
v 3.734401 3.350179 -1.594105
v 5.076000 3.465797 -2.542588
v 6.383087 12.715382 -7.469901
v 6.213521 10.018976 -6.344889
v 3.229560 1.524232 -2.005808
v 0.259530 1.835875 6.144631
v 15.716374 0.950622 0.120725
v 1.204069 -0.963749 2.513124
v 13.026047 22.546244 -6.526737
v 5.225198 10.703063 -7.185310
v 14.286751 3.897933 -2.956980
v 6.448269 20.589914 -7.337451
v 4.982310 8.808565 -4.976202
v 5.918877 18.340790 -7.781422
v 14.363553 4.087690 -2.816565
v 12.835465 15.387138 -7.498159
v 17.303373 0.471120 2.494182
v 14.764112 7.549798 -5.222342
v 4.965305 3.897933 -2.956980
v 14.577971 2.360550 -1.926097
v 15.707686 -0.849793 0.053076
v 15.567036 2.956347 -1.278614
v 5.824137 13.428817 -6.922963
v 6.406034 20.045076 -7.361002
v 17.710165 0.626345 4.125027
v 13.189563 14.235812 -7.184339
v 4.888504 4.087690 -2.816565
v 12.935507 16.219660 -7.589898
v 14.927512 5.214639 -2.960198
v 6.190682 14.484092 -8.205680
v 13.265594 14.325016 -7.178107
v 13.004243 18.001720 -8.229609
v 15.260377 -0.828488 0.828752
v 3.685019 2.956347 -1.278614
v 2.824483 0.770950 -1.154132
v 3.607184 3.883899 -3.093923
v 1.225203 0.152291 2.829756
v 4.324544 5.214639 -2.960198
v 5.810370 7.750039 -5.805126
v 15.586002 1.950990 -0.535200
v 15.723757 3.709388 -2.102072
v 13.207746 9.317886 -6.419388
v 14.431686 7.883497 -4.717987
v 13.581506 15.902796 -7.984718
v 6.445004 15.690356 -7.364333
v 1.707144 -1.395362 1.827209
v 3.416658 -0.372527 -0.092295
v 16.492123 0.957902 -1.159764
v 13.621496 7.479987 -4.918925
v 5.631652 11.893653 -7.744892
v 3.535682 0.950622 0.120725
v 13.333179 18.340790 -7.781422
v 15.236083 4.730403 -2.713163
v 0.986915 0.714512 6.779033
v 4.396707 6.411485 -5.169067
v 6.431557 13.691723 -7.801736
v 13.227827 10.583673 -6.361757
v 17.301250 0.984491 1.507209
v 2.185753 -1.868464 2.668364
v 4.948843 3.847912 -3.765717
v 14.330175 4.050577 -4.083791
v 14.118761 9.457841 -5.649452
v 16.928995 -0.148144 2.830479
v 13.620404 11.893654 -7.744892
v 15.239154 5.012947 -2.859406
v 4.989122 8.626300 -5.209102
v 14.864988 3.093037 -3.421621
v 12.856695 13.154942 -7.702422
v 4.572049 4.335268 -2.657170
v 1.232196 0.723856 4.235968
v 13.318186 18.257721 -7.493699
v 6.316551 16.219660 -7.589898
v 5.933870 18.257721 -7.493699
v 14.680007 4.335268 -2.657170
v 17.692890 0.826362 5.029349
v 6.008781 -2.436207 1.135027
v 16.632133 -1.931219 2.298291
v 4.810349 4.719323 -3.041098
v 13.427920 13.428817 -6.922963
v 14.441708 4.719323 -3.041098
v 14.262934 8.626300 -5.209102
v 5.401664 8.631122 -6.668166
v 15.685269 1.582093 -0.236179
v 6.024229 10.583673 -6.361757
v 13.006348 11.553966 -6.704730
v 3.223053 2.329970 -0.591392
v 13.652711 13.264421 -6.650788
v 5.986464 14.325016 -7.178107
v 16.442471 -1.969206 2.154383
v 4.703103 6.040427 -3.714322
v 16.029005 2.329970 -0.591392
v 4.487944 7.549798 -5.222342
v 15.835398 -0.372528 -0.092295
v 12.824243 20.886110 -7.191457
v 6.427814 20.886110 -7.191457
v 17.268724 0.972350 1.522137
v 12.904850 -2.398493 0.852117
v 3.660066 0.189292 0.039668
v 13.006977 -2.161270 0.661626
v 6.034061 9.306911 -6.292981
v 16.839380 1.119518 1.008077
v 4.922794 8.128053 -5.026843
v 1.331093 0.826511 4.476545
v 14.329262 8.128053 -5.026843
v 5.630560 7.479987 -4.918925
v 15.292480 4.571010 -4.051290
v 6.255617 22.745520 -6.407535
v 18.523594 0.935102 4.674522
v 4.052427 4.807539 -2.777006
v 14.874410 -1.333386 0.286595
v 4.869620 7.604165 -4.369843
v 4.935541 7.739922 -6.128756
v 5.173513 9.085706 -5.238848
v 5.599346 13.264421 -6.650788
v 18.265141 0.714512 6.779033
v 6.411909 20.103357 -7.301661
v 4.095433 3.253350 -1.677059
v 16.183966 0.577872 -1.273826
v 15.785422 -1.527330 1.813207
v 12.781701 18.568199 -7.795699
v 4.953625 7.891344 -4.798219
v 4.015974 4.730403 -2.713163
v 5.205503 9.254376 -5.456449
v 18.085508 1.619764 5.948884
v 6.226010 22.546244 -6.526737
v 13.479679 14.869242 -7.327249
v 14.382436 7.604165 -4.369843
v 15.591990 0.189292 0.039668
v 18.024485 0.113998 6.539096
v 6.245080 -2.161270 0.661626
v 1.227571 0.113998 6.539096
v 4.819356 7.566980 -4.336556
v 1.166548 1.619765 5.948884
v 6.470356 18.568199 -7.795699
v 13.611432 13.545870 -6.939015
v 5.028027 10.300130 -6.575413
v 2.944647 0.648880 -1.220058
v 14.224030 10.300130 -6.575413
v 14.432700 7.566980 -4.336556
v 2.412676 1.119519 1.008077
v 5.959691 17.938841 -8.160703
v 13.292366 17.938841 -8.160703
v 12.774758 12.142333 -6.956959
v 13.038536 10.018976 -6.344889
v 3.619058 4.011462 -2.367385
v 4.012902 5.012947 -2.859406
v 6.477297 12.142333 -6.956959
v 12.719649 12.062706 -6.684639
v 5.235992 6.514025 -4.231523
v 13.397405 16.220182 -8.331766
v 5.772377 14.869242 -7.327249
v 3.357387 3.112759 -2.607546
v 3.605178 4.046348 -2.459404
v 13.398676 -2.026276 0.857993
v 2.186260 1.120793 1.119069
v 5.640624 13.545870 -6.939015
v 6.193101 9.868299 -6.213439
v 5.724620 6.947251 -4.776654
v 17.544910 -1.395362 1.827203
v 13.217994 9.306911 -6.292981
v 13.850391 8.631122 -6.668166
v 18.913084 0.212621 6.708720
v 5.759001 6.939597 -4.677520
v 6.245708 11.553966 -6.704730
v 13.820120 11.135958 -5.957677
v 13.671686 8.892820 -5.437070
v 13.243276 -2.436207 1.135027
v 13.287833 8.395890 -5.721809
v 13.244543 16.820589 -7.382640
v 6.532407 12.062706 -6.684639
v 5.110662 7.720473 -6.208891
v 2.641728 0.461122 -0.799359
v 13.527436 6.947251 -4.776654
v 15.156624 3.253350 -1.677059
v 0.728463 0.935102 4.674522
v 14.298431 7.891344 -4.798219
v 5.082423 -1.890767 1.131410
v 13.493055 6.939597 -4.677520
v 14.046554 9.254376 -5.456449
v 0.338972 0.212621 6.708720
v 5.929665 10.266078 -7.237505
v 5.580369 8.892820 -5.437070
v 13.993003 10.582059 -6.234823
v 2.913632 2.464118 -0.460843
v 13.919876 9.282524 -5.540838
v 5.332181 9.282524 -5.540838
v 5.682792 6.914835 -4.675442
v 1.299352 0.291419 2.739925
v 14.157870 9.061047 -5.076294
v 16.085310 2.902825 -1.949758
v 2.109354 1.155517 1.025638
v 16.519716 1.952988 -0.609858
v 6.453704 21.248512 -6.947163
v 12.798352 21.248512 -6.947163
v 14.316515 7.739922 -6.128756
v 14.141395 7.720473 -6.208891
v 16.345890 2.297022 -0.737979
v 13.322392 10.266078 -7.237505
v 14.514088 -1.834071 1.248997
v 5.259054 10.582059 -6.234823
v 6.152468 21.706173 -6.913665
v 5.431937 11.135958 -5.957677
v 13.611565 12.232176 -6.433901
v 6.451715 13.902993 -7.513997
v 3.755021 -0.047982 -0.119722
v 5.430490 9.801011 -5.771793
v 5.295671 9.079906 -6.804973
v 6.081849 21.283201 -7.003327
v 0.602898 -0.750542 4.943667
v 12.846024 20.045076 -7.361002
v 13.569264 6.914835 -4.675442
v 17.065796 1.120792 1.119069
v 0.144030 1.456127 6.152736
v 19.108027 1.456127 6.152736
v 6.456537 13.219796 -7.440913
v 5.924055 18.124065 -7.428534
v 6.390275 22.408066 -6.508632
v 13.058956 9.868299 -6.213440
v 12.861783 22.408066 -6.508632
v 6.229851 19.162096 -7.409987
v 6.417714 16.707031 -7.632550
v 5.335312 4.681209 -3.216092
v 0.426358 1.144310 6.716708
v 14.408772 -1.617061 1.016766
v 6.007514 16.820589 -7.382640
v 18.825699 1.144310 6.716708
v 19.111452 0.491018 5.211716
v 2.457326 -0.321444 2.681531
v 16.610327 0.461122 -0.799359
v 6.060737 20.516832 -7.323183
v 0.043041 0.862095 5.413250
v 4.751103 7.926378 -6.001172
v 15.956445 -0.549213 -0.106456
v 14.633102 2.614650 -2.277930
v 13.821566 9.801011 -5.771793
v 2.361750 1.500054 0.514519
v 18.135893 -0.500608 2.551542
v 1.006665 1.054277 4.708311
v 15.360782 0.530558 -0.626987
v 6.030308 19.043730 -7.564485
v 12.958275 16.397629 -8.346791
v 13.174031 10.703292 -6.439689
v 14.016065 6.514024 -4.231523
v 13.022206 19.162096 -7.409987
v 5.854652 16.220182 -8.331766
v 2.596370 0.803636 1.301008
v 3.295612 -0.549213 -0.106456
v 17.138248 -1.210986 4.578056
v 17.103516 1.175282 1.058281
v 18.245392 1.054275 4.708311
v 14.500954 7.926378 -6.001172
v 4.618953 2.614650 -2.277930
v 6.078024 10.703292 -6.439689
v 13.099589 21.706173 -6.913663
v 15.632999 4.011462 -2.367385
v 13.191319 20.516832 -7.323183
v 4.957509 7.337802 -4.521533
v 18.343744 -0.867233 5.744469
v 4.264642 4.525254 -2.598750
v 3.891275 0.530558 -0.626987
v 14.903925 2.748410 -3.124847
v 14.280949 8.874541 -4.755295
v 5.755867 -2.194766 0.600271
v 5.912481 9.450755 -5.924205
v 13.328002 18.124065 -7.428534
v 14.536095 5.244135 -3.243789
v 0.821307 -0.454007 3.652386
v 18.026854 0.152290 2.829756
v 4.053254 0.713902 -0.716359
v 15.695463 -1.775141 1.848688
v 3.945719 4.879883 -2.948376
v 2.732340 1.952988 -0.609860
v 6.025526 17.824099 -7.667450
v 6.233724 20.134338 -7.239069
v 15.042903 -1.883387 1.541739
v 14.294548 7.337802 -4.521533
v 16.138958 2.084606 -0.357281
v 12.800343 13.902993 -7.513997
v 14.903012 -2.415142 1.530281
v 4.349044 -2.415142 1.530281
v 15.198802 0.713901 -0.716359
v 17.606636 0.600188 2.370024
v 13.916744 4.681209 -3.216092
v 16.818571 0.291089 1.999809
v 6.433940 16.495380 -7.726167
v 17.952705 0.291418 2.739925
v 12.795520 13.219796 -7.440913
v 13.744460 11.105144 -6.061959
v 4.622596 6.477713 -3.782449
v 2.619923 -1.931218 2.298291
v 16.320690 -2.060394 1.571756
v 13.956385 9.079906 -6.804973
v 17.541401 -1.478003 4.839918
v 15.497035 -0.047982 -0.119722
v 3.887164 5.118176 -3.426143
v 13.221749 19.043730 -7.564485
v 16.322756 -0.703746 -0.125538
v 16.301228 2.459572 -0.589108
v 3.062891 -2.130728 1.677214
v 15.262716 -0.605855 0.346859
v 13.027768 12.307919 -7.715437
v 5.026857 3.443226 -2.490161
v 6.026183 20.266117 -7.206881
v 2.703155 -1.853817 2.366941
v 4.675066 2.981307 -2.267253
v 12.834343 16.707031 -7.632550
v 1.703001 -1.544767 4.724867
v 15.748172 0.064363 -0.690490
v 2.747686 1.971685 -0.881788
v 15.140409 4.518713 -4.206768
v 18.155964 -1.267253 3.434007
v 2.168088 1.204263 0.441913
v 3.989339 -0.605855 0.346859
v 6.297585 11.813534 -6.844128
v 13.226531 17.824099 -7.667450
v 16.006041 2.854387 -2.340843
v 5.837756 -2.134286 0.962972
v 15.056416 3.379732 -3.629297
v 12.818117 16.495380 -7.726167
v 13.815794 11.071502 -5.947443
v 2.891598 2.240131 -0.920164
v 12.728855 18.072205 -7.713638
v 5.507596 11.105144 -6.061959
v 13.414300 -2.134286 0.962972
v 15.936577 2.805259 -2.566412
v 12.840148 20.103355 -7.301661
v 14.225199 3.443226 -2.490161
v 5.489832 -2.542890 1.182924
v 2.352242 0.371131 2.015234
v 6.523202 18.072205 -7.713638
v 0.728025 -0.711201 5.850989
v 16.330339 2.397048 -0.340940
v 13.762224 -2.542890 1.182924
v 14.818850 6.153669 -3.639054
v 4.063748 2.084674 -1.057722
v 3.843244 4.503473 -2.137983
v 13.018333 20.134338 -7.239069
v 0.889693 -1.111943 5.120671
v 15.634435 -0.872410 1.179272
v 3.503884 0.064363 -0.690490
v 17.419901 0.319884 4.169243
v 18.524031 -0.711201 5.850989
v 17.890707 0.620095 3.951760
v 15.262862 4.876593 -2.843127
v 18.790575 1.773144 5.266407
v 16.390421 1.976205 0.109867
v 0.620638 -0.232583 4.251143
v 5.436262 11.071502 -5.947443
v 4.438661 -1.090784 0.242571
v 12.892260 16.206993 -8.292460
v 12.954472 11.813534 -6.844128
v 3.695307 -2.249544 1.779735
v 15.019027 4.780815 -4.416637
v 1.950805 0.984491 1.507209
v 16.551445 -1.776906 2.479713
v 5.554645 6.763984 -4.648525
v 12.706493 18.205698 -7.537609
v 15.385687 4.532328 -2.401356
v 2.338634 1.400164 0.094657
v 13.170209 21.283201 -7.003327
v 4.368010 5.872157 -4.969557
v 2.283801 0.099576 2.493072
v 16.215454 -1.338068 2.157572
v 17.998617 -1.484254 3.417675
v 0.461481 1.773144 5.266407
v 3.366977 1.327243 -1.994739
v 4.278620 5.360102 -4.695509
v 6.545563 18.205698 -7.537609
v 0.725876 0.707142 6.890446
v 14.506933 5.388760 -4.981700
v 14.813396 -1.090784 0.242571
v 5.348435 5.672658 -4.970887
v 6.006507 18.575762 -8.059451
v 15.625377 -0.111276 -0.222948
v 13.245549 18.575762 -8.059451
v 3.281422 -1.108842 1.750557
v 1.983333 0.972350 1.522137
v 13.201635 16.780251 -7.442512
v 5.226017 4.871109 -3.856294
v 17.083967 1.204263 0.441913
v 13.246838 -2.392073 0.772204
v 16.273071 -1.103531 2.213648
v 13.225875 20.266117 -7.206881
v 2.716004 -0.842993 0.096531
v 3.626680 -0.111276 -0.222948
v 1.882422 -0.683401 0.866379
v 18.526180 0.707142 6.890446
v 1.645420 0.600189 2.370024
v 2.373347 1.443508 -0.032442
v 13.788782 9.403014 -5.627924
v 5.396421 10.579109 -6.099842
v 16.504370 1.971684 -0.881788
v 14.026039 4.871109 -3.856294
v 4.526480 2.623118 -1.812714
v 6.224291 12.307915 -7.715435
v 13.191140 8.757104 -5.550580
v 14.725576 2.623118 -1.812714
v 2.393723 -1.425764 3.705262
v 4.433207 6.153669 -3.639054
v 12.706429 17.026398 -7.555736
v 15.200087 5.535032 -3.664772
v 3.971384 0.977619 -1.033920
v 15.188307 2.084673 -1.057722
v 6.236596 -2.487254 1.056304
v 13.855636 10.579109 -6.099842
v 3.190919 -1.485615 2.013829
v 16.179459 -1.117986 2.057210
v 4.108609 5.783570 -4.439371
v 12.725163 16.785177 -7.822540
v 13.027112 11.760364 -7.552372
v 17.753368 1.040179 5.535084
v 2.861634 1.976206 0.109867
v 16.913422 1.400164 0.094657
v 2.921717 2.397048 -0.340940
v 12.927380 13.031560 -6.965843
v 6.060915 8.757104 -5.550580
v 6.188715 10.414978 -6.953644
v 5.755242 -2.375253 0.758034
v 17.506512 0.488594 2.934064
v 5.463274 9.403014 -5.627924
v 6.545627 17.026398 -7.555736
v 5.989926 8.536249 -5.906231
v 4.274053 6.616421 -4.878651
v 2.044552 -1.324482 4.626865
v 4.051970 5.535032 -3.664772
v 2.001884 0.375667 2.633131
v 14.278202 4.147465 -3.195385
v 4.911909 8.867476 -4.960611
v 6.224944 11.760364 -7.552372
v 5.460453 13.173008 -7.129613
v 17.250172 0.375667 2.633132
v 0.332452 -0.271285 6.014046
v 4.432365 6.269647 -3.449793
v 4.973854 4.147465 -3.195385
v 14.340147 8.867476 -4.960611
v 13.064981 17.386471 -7.606750
v 5.179508 4.627022 -4.323571
v 15.885079 1.327241 -1.994739
v 5.850241 15.805281 -7.375532
v 15.120487 5.801340 -4.527797
v 5.928933 -2.553683 1.102471
v 1.846935 0.800869 1.584580
v 3.818900 0.557632 -0.846569
v 18.919605 -0.271286 6.014046
v 6.223501 10.753557 -7.090055
v 14.242110 7.145921 -4.467113
v 13.401816 15.805281 -7.375532
v 0.875246 1.767313 6.320570
v 18.376810 1.767313 6.320570
v 17.369633 -0.683405 0.866379
v 15.556748 -2.249544 1.779735
v 15.179566 4.533566 -2.522190
v 5.371502 -2.209655 0.659607
v 0.294667 2.070872 5.982815
v 13.563622 15.607263 -7.687983
v 14.610583 6.736570 -4.053024
v 13.697412 6.763984 -4.648525
v 17.167175 -1.838432 3.124034
v 14.072547 4.627022 -4.323571
v 14.483744 3.260255 -3.233876
v 4.393166 6.796366 -5.257984
v 14.952960 6.347410 -4.986937
v 5.009945 7.145921 -4.467113
v 13.624364 15.239676 -7.711430
v 6.436800 12.319649 -7.007215
v 1.585303 0.110462 5.930727
v 6.426846 18.056450 -8.078418
v 4.199450 2.402594 -1.321118
v 13.015460 -2.487254 1.056304
v 15.940809 -2.193039 1.843069
v 13.791603 13.173008 -7.129613
v 6.050422 16.780251 -7.442512
v 2.783241 -2.047046 1.779417
v 19.010273 0.127432 5.089846
v 6.490524 12.131686 -6.659537
v 13.339576 9.450755 -5.924205
v 1.559170 0.826339 5.029293
v 15.280672 0.977619 -1.033920
v 1.690723 0.009596 5.682137
v 13.063341 10.414978 -6.953644
v 2.927898 2.303584 -1.313012
v 15.433156 0.557632 -0.846569
v 1.149291 0.541151 6.644732
v 0.491197 1.119587 6.754158
v 13.544294 15.161957 -7.548448
v 17.405123 0.800868 1.584580
v 15.096093 4.402577 -4.192828
v 17.616879 0.506194 3.699432
v 13.028555 10.753557 -7.090055
v 3.311073 3.061560 -1.392235
v 12.825212 18.056450 -8.078418
v 6.001978 19.295755 -7.347583
v 6.513937 20.334219 -7.317347
v 18.147953 1.526197 5.295887
v 15.940984 3.061560 -1.392235
v 1.676054 0.511846 2.881085
v 13.376793 17.352667 -7.823040
v 12.738120 20.334219 -7.317347
v 13.913652 10.377213 -5.922166
v 17.476099 -0.498146 5.520576
v 13.323123 -2.553683 1.102471
v 19.097393 0.819589 5.164005
v 4.589057 2.331561 -2.009737
v 18.957390 2.070871 5.982815
v 3.386299 1.739061 -0.178693
v 5.190997 9.890587 -5.720842
v 4.743453 7.568744 -4.321425
v 18.102766 0.541151 6.644732
v 5.338404 10.377213 -5.922166
v 6.187077 17.386471 -7.606750
v 3.554001 -1.774120 1.849747
v 0.313625 0.464671 4.888174
v 4.569343 6.652271 -3.889546
v 6.363481 13.650358 -7.919880
v 5.524337 13.298212 -6.909516
v 13.250079 19.295755 -7.347583
v 15.984434 -2.022497 2.008033
v 5.782744 16.340937 -8.249947
v 5.665542 13.162045 -6.738447
v 18.760859 1.119587 6.754158
v 18.372272 1.043915 6.754981
v 13.812212 7.177324 -5.898842
v 4.492329 2.475638 -1.742780
v 4.273630 5.393949 -2.974832
v 4.804346 5.232894 -4.906386
v 14.061059 9.890587 -5.720842
v 15.865757 1.739061 -0.178693
v 13.673584 -2.249391 0.659957
v 14.819692 6.269647 -3.449793
v 14.978427 5.393949 -2.974832
v 4.063997 5.463319 -2.843395
v 15.188059 5.463319 -2.843395
v 16.516529 -1.267441 2.710289
v 18.344534 1.886098 5.617302
v 0.907522 1.886098 5.617302
v 16.199017 -1.585016 0.730637
v 13.917257 -1.991606 0.509855
v 4.935150 3.391888 -2.660877
v 1.170090 -1.331852 3.296315
v 6.324677 13.031560 -6.965843
v 14.508604 7.568744 -4.321425
v 4.557744 2.358302 -2.149274
v 12.815256 12.319649 -7.007215
v 14.316906 3.391888 -2.660877
v 6.005219 -2.392073 0.772204
v 3.225881 3.028177 -2.119759
v 17.786520 -1.235959 5.320893
v 13.727719 13.298212 -6.909516
v 6.130568 14.946843 -7.335862
v 17.666754 0.110463 5.930727
v 15.713784 -2.161529 1.886833
v 15.967275 -0.334791 1.178026
v 12.753168 15.485913 -7.930735
v 13.780875 8.136474 -5.124005
v 2.929300 -0.703746 -0.125538
v 5.471181 8.136474 -5.124005
v 15.527759 0.814431 -0.193591
v 3.800429 4.484171 -2.116175
v 15.509237 -1.511824 0.432313
v 18.187534 -0.825532 2.913901
v 1.255874 1.349537 5.252044
v 1.299398 -0.544732 2.017980
v 13.121489 14.946843 -7.335862
v 0.879783 1.043916 6.754981
v 16.878710 1.443507 -0.032442
v 12.656602 17.026703 -7.685986
v 3.724297 0.814431 -0.193591
v 13.368036 12.956300 -6.880954
v 17.210333 0.893833 1.541969
v 0.094547 1.207166 6.164508
v 5.439844 7.177324 -5.898842
v 0.101953 1.875129 5.715733
v 0.444764 0.932280 4.849099
v 12.888577 13.650358 -7.919880
v 16.447838 -0.719195 -0.069893
v 1.581071 -0.204888 5.974648
v 12.761532 12.131686 -6.659537
v 6.526895 16.785177 -7.822540
v 14.671115 2.366500 -2.091819
v 16.684229 1.705920 -0.276189
v 17.311041 0.701489 1.975411
v 14.022801 -1.567847 0.727117
v 4.371884 1.646326 -1.322969
v 19.150103 1.875129 5.715733
v 6.595455 17.026703 -7.685986
v 4.895657 3.352190 -2.695982
v 2.567827 1.705920 -0.276189
v 15.683685 -0.229152 0.069618
v 14.356400 3.352190 -2.695982
v 15.984052 -0.216510 1.134281
v 0.045709 0.621822 6.059966
v 15.344185 4.562102 -2.463906
v 4.315823 -1.190867 0.945562
v 14.880173 1.646326 -1.322969
v 5.099887 4.937577 -3.304339
v 18.563526 2.042602 6.086724
v 4.915998 7.853374 -4.704533
v 3.464794 3.025778 -1.295806
v 12.948796 19.058426 -7.488901
v 14.662999 2.331561 -2.009737
v 3.267622 -2.022497 2.008033
v 15.787264 3.025778 -1.295806
v 15.451626 4.484171 -2.116175
v 18.807291 0.932280 4.849100
v 3.538271 -2.161529 1.886834
v 3.560741 -0.565565 0.064812
v 13.469313 16.340937 -8.249947
v 1.598007 -0.224817 1.231673
v 6.303260 19.058426 -7.488901
v 15.163755 5.053158 -2.826780
v 0.007049 0.739076 5.739257
v 13.586514 13.162045 -6.738447
v 1.782848 0.116630 0.740781
v 4.107502 1.275116 -1.082315
v 4.088301 5.053158 -2.826780
v 0.688530 2.042603 6.086724
v 15.044211 5.551091 -4.667886
v 5.707762 15.161957 -7.548448
v 14.152168 4.937577 -3.304339
v 12.883155 19.278727 -7.355105
v 18.571386 2.098297 5.748553
v 15.691315 -0.565565 0.064812
v 0.907478 1.636925 6.398062
v 0.241485 0.126815 5.091143
v 3.768603 4.439631 -1.881302
v 13.082597 13.509295 -8.061543
v 4.988045 3.966482 -3.257973
v 13.164813 12.372542 -6.754610
v 17.561335 0.009599 5.682136
v 13.843690 11.358236 -6.261942
v 3.568371 -0.229152 0.069618
v 15.483454 4.439631 -1.881302
v 15.692341 3.963949 -2.795541
v 4.348132 2.748410 -3.124847
v 19.157509 1.207166 6.164508
v 17.654049 -0.224818 1.231673
v 15.660671 -0.246273 0.327659
v 18.344578 1.636925 6.398062
v 6.169459 13.509295 -8.061543
v 6.368902 19.278727 -7.355105
v 4.808022 3.947810 -2.610907
v 16.640148 -0.812065 2.799219
v 19.206347 0.621822 6.059966
v 6.429924 19.970732 -7.627471
v 5.600152 10.954843 -6.242004
v 14.794491 -1.678956 0.459427
v 14.264010 3.966482 -3.257973
v 13.441686 7.750039 -5.805126
v 15.144552 1.275116 -1.082315
v 3.460999 3.030885 -2.856800
v 4.214325 -1.984709 1.586628
v 6.487046 14.711288 -7.597055
v 19.245007 0.739076 5.739257
v 6.188020 20.388325 -7.671604
v 12.765011 14.711288 -7.597055
v 17.469208 0.116630 0.740781
v 3.763851 -1.825654 1.749414
v 15.052606 2.402594 -1.321118
v 12.913588 11.012529 -6.687050
v 12.759749 14.666075 -7.391424
v 18.398207 1.966996 6.060409
v 6.492308 14.666075 -7.391424
v 6.190808 21.902697 -6.999289
v 3.176678 2.070919 -2.162857
v 5.739277 14.737488 -7.250154
v 2.846937 -0.027365 -0.676285
v 6.087243 12.372542 -6.754610
v 13.616475 6.949996 -5.510606
v 12.822132 19.970732 -7.627471
v 16.366175 -1.727142 2.277345
v 14.336058 7.853374 -4.704533
v 14.759727 2.475638 -1.742780
v 5.688104 13.515377 -6.893584
v 17.359896 -1.532074 4.583910
v 5.408367 11.358236 -6.261942
v 14.548954 6.040427 -3.714322
v 2.938576 1.171918 -1.517021
v 14.444035 3.947810 -2.610907
v 13.563952 13.515377 -6.893584
v 3.924994 1.463001 -2.104913
v 16.989185 1.334610 0.526171
v 0.680671 2.098297 5.748553
v 14.452628 7.814290 -4.391765
v 3.863157 4.801345 -3.007992
v 14.822140 7.311485 -5.296618
v 4.146523 5.661042 -4.578100
v 13.512779 14.737488 -7.250154
v 13.064036 20.388325 -7.671604
v 0.028809 1.435125 5.776474
v 5.936292 8.358646 -5.574249
v 6.291257 14.396978 -7.203606
v 0.976723 1.394448 5.033392
v 12.960800 14.396978 -7.203606
v 5.875264 17.352667 -7.823040
v 15.143446 5.783570 -4.439371
v 15.327063 1.463000 -2.104911
v 5.890935 12.597099 -7.951499
v 6.338469 11.012529 -6.687050
v 4.160264 -1.750681 1.493663
v 4.331784 4.713615 -4.457980
v 5.096638 -1.539483 0.794639
v 1.995561 -1.833285 3.129749
v 18.619184 -0.774374 4.649902
v 13.299595 14.995976 -8.315753
v 5.797517 8.422770 -5.359099
v 1.465537 -1.235958 5.320893
v 3.635005 3.924389 -2.251891
v 0.679544 -0.877823 4.621718
v 18.275333 1.394447 5.033392
v 1.549159 0.851269 5.610383
v 15.401258 0.534457 -0.492035
v 5.952461 14.995976 -8.315753
v 3.591384 -0.246273 0.327659
v 3.850799 0.534458 -0.492035
v 19.223248 1.435125 5.776474
v 13.361131 12.597075 -7.951496
v 5.908412 16.020103 -8.364566
v 0.613053 1.351187 6.629473
v 0.853850 1.966996 6.060409
v 16.107151 -1.563923 2.066795
v 0.033707 0.993029 6.023285
v 19.147175 1.835976 5.876952
v 14.280442 3.649384 -2.842321
v 18.639004 1.351187 6.629473
v 13.526168 7.155534 -5.318589
v 13.651904 10.954843 -6.242004
v 13.589700 13.091487 -6.813856
v 13.343644 16.020103 -8.364566
v 2.576935 -0.977481 3.009081
v 15.679757 3.398235 -3.082058
v 4.734850 5.457457 -3.371400
v 4.971614 3.649384 -2.842321
v 16.405119 -0.027365 -0.676285
v 15.172869 4.578264 -2.585377
v 13.987606 11.276549 -6.480657
v 6.501777 17.262684 -7.688478
v 3.267827 -0.216707 1.134715
v 2.651817 -1.589683 0.964496
v 14.320353 8.994175 -5.036194
v 5.725889 7.155534 -5.318589
v 12.750280 17.262684 -7.688476
v 4.429916 7.311485 -5.296618
v 17.988628 0.098850 2.476133
v 13.732691 14.261986 -7.565689
v 5.252283 5.531114 -3.806239
v 2.485939 1.148882 -0.672643
v 13.061250 21.902697 -6.999289
v 1.263432 0.098855 2.476130
v 18.470736 -0.069861 6.702875
v 0.104882 1.835976 5.876952
v 15.487804 4.211840 -2.079737
v 17.051901 0.617013 -0.084808
v 15.928356 -0.493154 -0.113746
v 15.970753 1.246948 -1.892764
v 18.272913 -1.248365 4.934839
v 13.349359 8.324413 -5.495031
v 0.655291 -0.593348 4.276944
v 15.257231 5.184371 -2.916067
v 18.981604 2.069735 5.618996
v 5.932191 17.994139 -7.508637
v 5.221275 4.936209 -3.708996
v 16.663212 0.065134 -0.517458
v 6.329741 20.750177 -7.139462
v 0.781320 -0.069860 6.702875
v 13.999773 5.531114 -3.806239
v 16.481480 0.188176 -0.776633
v 17.230421 0.853252 1.595013
v 14.017701 6.468492 -5.561680
v 1.331437 0.343477 2.781373
v 1.233228 -1.371796 5.020643
v 19.073271 2.018112 5.722878
v 5.234354 6.468486 -5.561678
v 0.270452 2.069735 5.618996
v 13.100480 10.630599 -6.493311
v 17.920620 0.343476 2.781373
v 15.099313 3.838629 -3.901518
v 16.402561 -1.455298 2.454711
v 14.835150 6.940095 -4.594625
v 5.545127 5.614094 -3.810384
v 4.152584 -1.104925 0.973595
v 12.922316 20.750177 -7.139460
v 15.583249 -2.272894 1.517271
v 13.454539 8.422769 -5.359099
v 3.687036 -2.244865 1.399678
v 3.323700 -0.493154 -0.113746
v 13.011312 22.404039 -6.511275
v 4.931703 8.994175 -5.036194
v 3.346718 0.100884 -0.873692
v 5.662357 13.091487 -6.813856
v 2.860565 -1.198354 2.454899
v 4.416906 6.940095 -4.594625
v 4.209303 -2.208345 1.029590
v 5.264451 11.276549 -6.480657
v 6.240745 22.404039 -6.511275
v 12.757533 20.179520 -7.236309
v 4.105752 5.868524 -4.341545
v 5.045956 5.769237 -3.755603
v 4.257887 4.235874 -4.177766
v 4.799428 7.814290 -4.391765
v 15.905338 0.100884 -0.873692
v 4.486868 2.254512 -1.738860
v 14.030781 4.936209 -3.708996
v 13.706929 5.614094 -3.810384
v 6.507060 21.023783 -7.003632
v 4.768545 7.777380 -4.281999
v 2.770577 0.188177 -0.776635
v 17.209106 0.556523 2.161345
v 3.638545 3.496110 -1.554943
v 13.651060 12.339695 -6.479094
v 13.691007 5.827747 -4.027510
v 13.526312 7.001444 -4.981706
v 6.393972 21.539921 -7.081700
v 15.613511 3.496110 -1.554943
v 13.681417 12.096210 -6.466523
v 13.482963 7.056561 -4.904972
v 13.415320 15.588364 -7.269921
v 18.245047 -0.373295 6.447020
v 16.324158 2.303584 -1.313012
v 13.555106 14.130132 -7.186196
v 6.445909 13.114618 -6.925642
v 6.068288 11.541006 -6.580319
v 12.744997 21.023783 -7.003632
v 13.698289 13.036111 -6.935117
v 6.494524 20.179520 -7.236309
v 6.224769 13.542880 -7.074404
v 4.636227 -2.239584 0.905210
v 3.598577 2.123021 -2.605125
v 13.319866 17.994139 -7.508637
v 3.693886 4.153988 -2.240354
v 13.726803 11.303291 -6.186676
v 6.151576 10.630599 -6.493311
v 13.398664 8.241673 -5.533617
v 15.858146 3.341443 -1.564159
v 5.290305 9.907343 -5.630936
v 5.725744 7.001444 -4.981706
v 17.574970 -1.634917 2.514113
v 13.950435 8.479506 -5.195891
v 3.393911 3.341444 -1.564159
v 12.782562 15.797934 -8.078399
v 16.888594 1.500402 0.353945
v 0.178785 2.018112 5.722878
v 5.836737 15.588364 -7.269921
v 16.746140 0.203956 1.995206
v 4.189876 4.170715 -2.330705
v 6.023433 17.961887 -7.562614
v 0.263685 0.059174 6.461105
v 5.525253 11.303291 -6.186676
v 14.483512 7.777380 -4.281999
v 5.769094 7.056561 -4.904972
v 17.780874 -1.272189 2.150285
v 16.822510 -0.020320 2.361510
v 1.007010 -0.373295 6.447020
v 2.393272 1.227698 0.820974
v 13.066595 10.108523 -6.509430
v 14.765187 2.254512 -1.738860
v 18.120008 -1.229280 3.191998
v 2.686349 0.059376 1.868240
v 2.134998 1.200225 0.899223
v 14.870108 2.006486 -1.773900
v 13.027287 13.542879 -7.074404
v 12.858085 21.539921 -7.081700
v 1.471183 -1.272187 2.150280
v 6.015154 16.537249 -7.632494
v 6.467709 16.777306 -8.159623
v 16.762650 0.504852 1.712859
v 15.060622 -0.995956 0.211360
v 4.191434 -0.995956 0.211358
v 1.677085 -1.634916 2.514112
v 4.381948 2.006486 -1.773900
v 13.469477 16.352678 -7.816491
v 14.321371 -2.490477 1.366460
v 1.411933 0.609962 3.930970
v 5.561049 5.827747 -4.027510
v 3.447672 -0.220805 -0.349805
v 15.804385 -0.220805 -0.349804
v 16.790012 -1.963451 2.124971
v 4.930684 -2.490476 1.366460
v 5.519365 14.261986 -7.565689
v 2.042949 0.556523 2.161345
v 5.301621 8.479506 -5.195891
v 2.021636 0.853252 1.595013
v 6.490182 17.909481 -7.822550
v 13.228624 17.961887 -7.562614
v 13.251938 13.146240 -6.927988
v 14.206100 5.769237 -3.755603
v 2.971535 -1.984261 1.355423
v 18.988371 0.059173 6.461105
v 12.798551 13.612972 -7.483101
v 16.158741 -1.505167 0.611668
v 15.062181 4.170715 -2.330705
v 19.218349 0.993029 6.023285
v 1.544327 0.923815 5.321012
v 17.990088 -1.079717 5.551612
v 13.183767 11.541006 -6.580319
v 4.121696 5.955251 -4.189925
v 2.732034 -0.406190 2.184669
v 6.453507 13.612972 -7.483101
v 16.642805 0.101428 1.947269
v 5.298834 5.244686 -4.147848
v 1.301133 0.504249 3.705917
v 13.158066 20.621210 -7.266535
v 3.281304 1.246951 -1.892767
v 13.040125 16.231865 -8.381591
v 13.961752 9.907343 -5.630934
v 17.454016 -1.808282 3.658137
v 5.570640 12.096210 -6.466523
v 12.785432 14.063811 -7.765980
v 1.261968 -1.079716 5.551612
v 6.000119 13.146240 -6.927988
v 12.761875 17.909481 -7.822550
v 13.116776 21.200462 -6.891886
v 15.338692 5.073324 -3.939512
v 6.558053 13.134469 -7.009004
v 6.296851 13.744530 -8.013038
v 3.994826 5.184371 -2.916067
v 6.185462 10.108523 -6.509430
v 12.819029 13.347069 -7.004767
v 13.487273 14.461627 -6.928960
v 6.360721 13.549881 -7.151797
v 5.343539 -1.525158 0.517785
v 15.880350 -2.034751 1.198672
v 0.206353 0.457018 5.068474
v 5.547179 12.390452 -6.560366
v 12.768732 13.303583 -6.998419
v 13.898591 11.728620 -6.686622
v 6.420657 11.143746 -6.430976
v 6.466626 14.063812 -7.765982
v 16.645924 -1.796223 1.298741
v 16.858784 1.227697 0.820974
v 2.175069 1.211208 0.502711
v 17.840122 0.609961 3.930970
v 6.524934 20.356670 -7.262752
v 6.247405 22.659065 -6.396608
v 3.706699 4.353495 -2.628580
v 6.135282 21.200462 -6.891886
v 13.741424 7.051944 -4.613789
v 1.519175 -1.725000 4.046639
v 16.223789 2.461593 -0.686266
v 12.694004 13.134469 -7.009004
v 6.093991 20.621210 -7.266535
v 12.749129 14.469864 -7.546316
v 3.364622 3.003996 -0.872654
v 2.082386 -0.150149 0.239096
v 18.414835 0.476818 4.233334
v 12.967192 15.177168 -8.234602
v 0.951406 1.676854 6.325320
v 13.004652 22.659065 -6.396608
v 17.169668 -0.150149 0.239096
v 5.334384 -1.472712 0.388960
v 5.991086 11.814188 -7.732597
v 3.238025 2.593700 -0.856383
v 0.837221 0.476819 4.233334
v 5.764783 14.461627 -6.928960
v 12.896595 17.700668 -7.642937
v 4.339926 6.940969 -4.994602
v 14.170437 9.140553 -5.191105
v 5.782579 16.352678 -7.816491
v 15.887434 3.003996 -0.872654
v 2.559332 -0.393365 -0.170024
v 13.260970 11.814196 -7.732601
v 12.782883 19.159067 -7.390838
v 3.152097 -1.385134 2.026737
v 17.950924 0.504249 3.705917
v 3.626234 4.053203 -3.104701
v 3.028266 2.461593 -0.686266
v 13.908516 -1.525158 0.517785
v 5.482956 6.102273 -4.244601
v 13.080565 11.860349 -6.724134
v 1.407541 0.035245 6.287561
v 13.224465 15.668556 -7.365232
v 14.945025 6.048319 -4.944117
v 6.469174 19.159067 -7.390838
v 13.769101 6.102273 -4.244601
v 5.081620 9.140553 -5.191105
v 4.729637 3.358210 -3.461349
v 16.014032 2.593700 -0.856383
v 1.957166 -1.021257 1.004921
v 16.959169 -1.565171 3.824731
v 13.865661 5.528440 -4.416578
v 17.844515 0.035244 6.287561
v 5.901426 17.632746 -7.820291
v 19.045698 0.457009 5.068467
v 6.027591 15.668556 -7.365234
v 13.602597 14.353574 -7.223088
v 12.955206 13.744530 -8.013038
v 6.355463 17.700668 -7.642937
v 3.095588 -1.305044 0.387232
v 3.078051 2.663060 -1.219688
v 18.300650 1.676854 6.325320
v 3.167578 -1.462047 0.529448
v 15.587709 2.482680 -2.871547
v 15.545359 4.353495 -2.628580
v 5.046818 9.112000 -5.124415
v 2.266198 -1.848110 1.824230
v 16.240028 -2.120764 1.808066
v 2.112190 1.001325 1.213345
v 6.502927 14.469864 -7.546316
v 13.077475 22.184092 -6.639289
v 13.751622 6.314909 -5.258574
v 17.732882 -1.725000 4.046639
v 5.082753 4.506093 -3.173249
v 13.729439 9.739906 -5.775369
v 13.127691 20.609003 -7.217520
v 14.425999 3.600829 -3.626947
v 2.906804 1.671993 0.121734
v 5.308146 11.075987 -7.347599
v 4.150761 6.036053 -4.146633
v 14.490802 4.398273 -4.436906
v 13.411050 9.962122 -5.948465
v 12.727123 20.356670 -7.262752
v 3.000497 1.813984 -0.067363
v 4.172544 5.315932 -2.768963
v 1.142458 -0.335657 2.495482
v 13.282125 14.585256 -7.192301
v 13.943911 11.075987 -7.347599
v 6.438767 21.842537 -6.651668
v 5.649459 14.353574 -7.223088
v 14.205239 9.112000 -5.124415
v 16.345253 1.671992 0.121734
v 5.970517 18.265532 -7.461037
v 6.124366 20.609003 -7.217520
v 1.035586 -0.560380 2.902959
v 2.024004 0.976558 1.270366
v 5.696950 14.130132 -7.186196
v 13.281540 18.265532 -7.461037
v 13.917671 -1.472711 0.388960
v 14.009406 5.046762 -3.517993
v 12.813290 21.842537 -6.651668
v 17.516418 -0.035523 5.557691
v 13.321872 18.318068 -7.567328
v 1.716132 0.462017 4.999250
v 6.211932 16.231865 -8.381591
v 17.083151 1.231297 0.917876
v 5.794275 8.503561 -5.347947
v 5.510633 7.051944 -4.613789
v 12.850897 18.556406 -7.593462
v 19.126949 0.756518 6.519783
v 12.938877 11.961164 -6.740066
v 5.353466 11.728620 -6.686622
v 16.174006 2.663059 -1.219687
v 6.171491 11.860349 -6.724134
v 5.688434 15.607263 -7.687983
v 15.732203 1.240958 -1.991928
v 5.930185 18.318068 -7.567328
v 18.372072 1.393725 4.994758
v 3.519853 1.240958 -1.991928
v 16.924522 -1.542302 3.773829
v 5.176132 9.684582 -5.742472
v 12.784348 16.777306 -8.159623
v 16.251560 1.813984 -0.067363
v 5.969933 14.585256 -7.192301
v 13.350631 17.632746 -7.820291
v 6.401161 18.556406 -7.593462
v 13.009601 22.234892 -6.545076
v 5.881991 8.613103 -5.343820
v 2.221441 0.636808 1.849146
v 18.392454 1.078767 4.735316
v 18.823975 1.686787 6.324768
v 5.150519 8.139325 -5.020352
v 14.169304 4.506093 -3.173249
v 14.635641 6.558380 -3.840065
v 0.019494 0.775675 5.522561
v 13.296769 8.467777 -6.065423
v 6.174582 22.184092 -6.639289
v 14.623997 6.245790 -3.735425
v 19.232563 0.775674 5.522561
v 13.372180 12.121955 -7.838622
v 17.781195 -1.508599 4.846666
v 0.125107 0.756518 6.519783
v 15.079511 5.315932 -2.768963
v 16.985861 -1.848109 1.824229
v 14.101538 8.139324 -5.020352
v 14.397182 8.035262 -4.983727
v 6.242456 22.234892 -6.545076
v 5.242650 5.046762 -3.517993
v 3.913364 5.073324 -3.939512
v 5.212279 9.750834 -5.728178
v 14.488151 7.478715 -4.405410
v 4.317902 -2.419496 1.477587
v 0.881871 1.378622 4.981731
v 6.236424 9.935124 -6.204078
v 5.442579 6.273876 -4.284959
v 14.934155 -2.419496 1.477587
v 13.209066 21.037350 -7.011998
v 18.811922 0.582200 4.741505
v 13.018559 12.805958 -6.970674
v 13.015631 9.935124 -6.204080
v 0.953572 -0.881450 3.380613
v 13.574227 10.039243 -7.226052
v 18.902254 1.439512 6.435250
v 5.608669 14.926246 -7.625999
v 13.202798 16.637642 -7.598444
v 0.859602 1.078767 4.735316
v 18.109602 -0.335651 2.495498
v 3.259212 -1.589157 1.985229
v 15.154693 -1.433658 1.298772
v 4.854874 8.035263 -4.983727
v 3.107566 2.173222 -2.025430
v 1.435130 0.561422 2.546402
v 2.686382 1.921192 -0.039082
v 2.064251 0.939119 0.305588
v 5.218759 9.974618 -5.537200
v 4.763906 7.478715 -4.405410
v 0.529612 2.154890 5.864498
v 6.042990 21.037350 -7.011998
v 13.285028 9.226271 -6.035430
v 14.513938 7.281840 -4.476691
v 4.678833 3.131492 -3.228003
v 3.399410 -0.801736 1.372600
v 13.503497 7.201873 -5.166362
v 16.189470 -0.952668 0.079181
v 12.831399 11.143746 -6.430976
v 5.522617 9.739906 -5.775369
v 5.568544 12.945942 -6.912355
v 18.680092 0.732134 4.662952
v 4.738119 7.281840 -4.476691
v 16.565674 1.921191 -0.039082
v 15.032537 5.539745 -3.195302
v 5.255353 10.015266 -5.458201
v 4.435722 -1.497911 0.354135
v 0.440134 0.582201 4.741504
v 5.690067 12.667252 -6.790325
v 6.378886 21.872494 -6.594753
v 14.735433 6.344728 -3.542934
v 16.745049 0.948720 1.187581
v 13.124648 19.501186 -7.369178
v 0.571963 0.732135 4.662952
v 13.238216 17.300940 -7.630576
v 3.687118 4.251475 -2.305681
v 13.809477 6.273876 -4.284959
v 18.722445 2.154890 5.864498
v 13.924128 11.030621 -6.262228
v 17.905958 -1.638257 3.861188
v 13.084669 10.270823 -6.189543
v 14.777272 7.263953 -4.845548
v 17.816927 0.561422 2.546402
v 12.873171 21.872494 -6.594753
v 1.346093 -1.638255 3.861213
v 2.136951 -0.754548 4.527660
v 6.127409 19.501186 -7.369178
v 2.557348 -1.218891 3.159387
v 3.578359 3.130409 -3.054088
v 16.086224 2.870585 -1.335224
v 13.187661 17.298029 -7.605841
v 5.841007 9.962122 -5.948465
v 1.440432 0.374177 6.202102
v 5.748560 7.201873 -5.166362
v 5.967028 9.226271 -6.035430
v 0.428082 1.686787 6.324768
v 12.800704 20.353729 -7.129721
v 14.593216 4.633816 -2.879487
v 2.532319 1.562685 0.260791
v 4.345362 -0.863478 0.345150
v 16.719736 1.562684 0.260791
v 5.229255 -1.567845 0.727117
v 13.494507 16.453903 -7.902166
v 14.075924 9.684582 -5.742472
v 5.701336 8.496885 -5.339428
v 17.187805 0.939119 0.305588
v 0.351829 2.132010 5.689672
v 18.900227 2.132010 5.689672
v 4.942636 3.958857 -2.759515
v 3.165833 2.870585 -1.335224
v 16.249722 -0.252251 1.603173
v 4.482954 -1.022316 0.585206
v 14.301025 4.710320 -3.119580
v 17.555929 -0.567283 1.129289
v 3.368582 3.369500 -1.648331
v 12.639574 15.759585 -7.528936
v 15.436427 4.212573 -2.067770
v 3.815628 4.212573 -2.067770
v 14.033298 9.974618 -5.537200
v 13.780441 12.252806 -6.566488
v 4.658841 4.633816 -2.879487
v 2.431058 0.041232 -0.319284
v 12.724596 15.930825 -7.695792
v 15.878608 0.201970 0.758857
v 4.219519 5.539745 -3.195302
v 13.457781 8.503561 -5.347947
v 4.474784 7.263953 -4.845548
v 15.242299 2.037291 -2.608757
v 3.275332 -0.489337 1.307924
v 6.167387 10.270823 -6.189543
v 13.188872 8.515652 -5.575689
v 15.883474 3.369500 -1.648331
v 18.660650 -0.277335 4.348200
v 6.013841 17.300940 -7.630576
v 13.157377 9.878408 -5.971265
v 13.900952 10.914769 -6.249958
v 13.357901 12.352482 -6.698313
v 5.889365 15.036331 -7.352664
v 3.953673 4.153398 -3.894137
v 5.757550 16.453903 -7.902166
v 1.696127 -0.567282 1.129289
v 4.354612 2.149779 -2.436967
v 0.100298 1.620070 6.005624
v 13.695206 9.927146 -7.181131
v 13.996703 10.015266 -5.458201
v 16.198622 1.850064 -1.893217
v 13.118703 21.996059 -6.777473
v 6.064395 17.298029 -7.605841
v 14.039777 9.750834 -5.728178
v 5.462342 5.775122 -4.253092
v 4.009757 2.037291 -2.608757
v 6.327337 11.495870 -6.996140
v 14.912130 6.940969 -4.994602
v 14.309420 3.958857 -2.759515
v 14.252717 8.833305 -4.862862
v 13.789714 5.775122 -4.253092
v 13.362692 15.036331 -7.352664
v 13.370066 8.613103 -5.343820
v 5.255739 9.684409 -5.715464
v 4.104147 5.483085 -2.803493
v 15.147909 5.483085 -2.803493
v 13.550720 8.496885 -5.339428
v 13.643388 14.926246 -7.625999
v 5.283061 9.495940 -5.667293
v 4.393901 -0.919203 0.498258
v 5.941906 8.355946 -5.634426
v 17.811625 0.374177 6.202102
v 18.362364 -1.111943 5.120671
v 14.601935 7.570982 -4.610666
v 6.094679 9.878408 -5.971265
v 19.151758 1.620070 6.005624
v 14.016644 10.866256 -6.402317
v 6.612483 15.759585 -7.528936
v 5.115073 3.615901 -2.569707
v 0.349803 1.439513 6.435250
v 15.517559 -1.296205 0.261584
v 6.133354 21.996059 -6.777473
v 2.380567 -0.935855 0.434934
v 12.863407 14.573147 -7.216073
v 2.267657 -0.541788 0.229862
v 12.703759 14.445571 -7.172882
v 19.132988 0.971471 6.428267
v 2.219210 0.779563 1.639164
v 15.146305 5.868524 -4.341545
v 14.136983 3.615901 -2.569707
v 4.791960 4.631952 -4.582344
v 4.951031 4.710320 -3.119580
v 5.237762 11.314371 -7.292053
v 6.313179 11.961164 -6.740066
v 17.840466 1.226389 5.499787
v 15.646435 3.978049 -3.038831
v 6.451353 20.353729 -7.129721
v 5.678748 8.645143 -5.353250
v 12.904261 22.714521 -6.488032
v 13.573309 8.645143 -5.353250
v 5.879877 12.121959 -7.838624
v 4.207983 5.605833 -3.379827
v 1.470861 -1.508599 4.846666
v 13.507689 7.444604 -5.013387
v 4.516623 6.344728 -3.542934
v 4.650121 7.570982 -4.610666
v 13.287658 -2.509218 1.165909
v 1.735603 -0.035516 5.557812
v 3.585948 0.369001 -1.003350
v 6.388650 14.573147 -7.216073
v 5.744368 7.444604 -5.013387
v 5.549099 12.160083 -6.353332
v 5.191336 6.217053 -4.040407
v 6.548298 14.445571 -7.172882
v 0.119068 0.971471 6.428267
v 6.424414 14.220980 -7.346806
v 12.824831 12.091621 -7.086505
v 15.683221 2.413586 -2.764539
v 12.905057 19.694397 -7.827284
v 15.059994 6.259103 -4.554716
v 17.938704 -0.320850 6.294396
v 15.101295 6.036053 -4.146633
v 15.044072 5.605833 -3.379827
v 0.283788 1.370385 5.143478
v 15.039166 6.357317 -4.552346
v 13.047903 12.686597 -6.931067
v 13.612715 8.015516 -5.233395
v 5.327929 11.030621 -6.262228
v 16.719391 0.728821 1.438442
v 17.523371 0.449632 4.829613
v 5.351103 10.914769 -6.249958
v 6.233498 12.805958 -6.970674
v 2.623831 -1.804042 1.296422
v 16.986504 -1.500521 3.982203
v 13.134002 15.128455 -7.373456
v 6.376655 12.496118 -7.159188
v 6.204154 12.686597 -6.931067
v 2.507009 0.948721 1.187581
v 5.329374 11.762375 -7.474022
v 6.527461 15.930825 -7.695792
v 6.337182 10.957356 -6.486013
v 18.968267 1.370384 5.143478
v 12.875402 12.496118 -7.159188
v 6.347000 19.694399 -7.827284
v 6.401358 11.137311 -6.635497
v 14.014295 11.314371 -7.292053
v 5.677829 10.039243 -7.226052
v 6.316619 19.343813 -7.927878
v 13.922727 11.761825 -7.473893
v 5.556850 9.927146 -7.181131
v 5.964399 -2.509218 1.165909
v 5.406886 5.626827 -4.327439
v 13.845171 5.626827 -4.327439
v 13.920083 8.696401 -6.682467
v 5.331973 8.696401 -6.682467
v 6.104848 8.472334 -5.298932
v 6.427225 12.091621 -7.086505
v 5.235411 10.866256 -6.402317
v 5.639342 8.015516 -5.233395
v 5.307958 4.639353 -3.147139
v 12.924719 11.495870 -6.996140
v 14.863631 6.435939 -3.583751
v 12.827643 14.220979 -7.346806
v 5.853393 8.241673 -5.533617
v 6.469784 20.225510 -7.441870
v 1.313352 -0.320850 6.294396
v 6.118054 15.128455 -7.373456
v 12.883592 22.242340 -6.532870
v 6.260064 21.530506 -6.876074
v 0.297074 0.920256 4.979085
v 13.944098 4.639353 -3.147139
v 0.865661 -0.835003 3.696837
v 15.465194 -1.513937 1.575196
v 12.991993 21.530506 -6.876074
v 14.897444 2.149779 -2.436967
v 16.313478 1.171917 -1.517021
v 6.347796 22.714521 -6.488032
v 13.136673 13.372966 -8.062380
v 14.859597 6.302101 -3.383378
v 6.352617 15.032433 -7.455197
v 12.782273 20.225510 -7.441870
v 6.284837 15.177007 -8.234602
v 6.477970 16.441521 -7.820695
v 13.574563 14.466893 -7.083676
v 12.914875 10.957356 -6.486013
v 1.994313 -1.622658 4.284698
v 12.774087 16.441521 -7.820695
v 2.704107 -2.026079 1.847129
v 16.914476 -0.402748 0.065530
v 12.828541 22.005014 -6.851923
v 4.388426 6.435940 -3.583754
v 2.779191 -2.040518 1.948902
v 3.373448 0.201970 0.758859
v 15.666108 0.369001 -1.003350
v 13.996318 9.684409 -5.715464
v 13.575402 12.315619 -6.526031
v 5.677494 14.466893 -7.083676
v 13.968996 9.495940 -5.667291
v 14.049204 5.936093 -3.905127
v 15.179351 1.763089 -0.992934
v 12.935438 19.343813 -7.927878
v 4.072705 1.763089 -0.992934
v 13.142408 20.942047 -7.124131
v 12.734848 16.775331 -7.707683
v 6.505298 16.043661 -7.790604
v 4.493560 2.342694 -1.729590
v 13.376389 16.117830 -7.619632
v 6.581695 14.468600 -7.250950
v 12.850698 11.137311 -6.635497
v 12.899440 15.032433 -7.455197
v 4.392460 6.302101 -3.383378
v 13.572547 15.939246 -8.058462
v 6.115390 13.372980 -8.062378
v 5.060640 7.276927 -5.998697
v 6.517209 16.775331 -7.707683
v 4.538910 4.185086 -2.549700
v 6.042959 19.848715 -7.579766
v 2.968798 2.092588 -0.323518
v 4.227785 6.309936 -4.778838
v 17.919514 0.010368 2.074336
v 18.505844 1.754920 6.388108
v 4.297110 1.873074 -2.153608
v 6.368465 22.242340 -6.532870
v 4.999339 8.833305 -4.862862
v 1.594356 0.636153 4.432900
v 4.192062 6.259103 -4.554716
v 5.679511 15.939246 -8.058462
v 14.191417 7.276927 -5.998697
v 14.758496 2.342694 -1.729590
v 2.844092 -1.647794 0.918903
v 3.199452 -0.021510 1.150707
v 6.489930 16.100258 -7.767824
v 17.819010 1.040768 5.076844
v 1.545538 0.759480 4.741739
v 3.821112 -1.656600 0.557723
v 17.652044 0.683679 4.716226
v 4.849483 4.295474 -4.353040
v 16.087358 2.210377 -2.169715
v 0.401890 0.340642 6.795348
v 18.954983 0.920256 4.979085
v 13.147207 8.472334 -5.298932
v 15.539778 2.907837 -3.108443
v 6.354089 21.628515 -7.109800
v 13.209098 19.848715 -7.579766
v 15.711828 2.228686 -2.632828
v 16.710745 -1.776364 2.815326
v 12.746759 16.043661 -7.790604
v 1.766155 0.447441 3.168761
v 5.202852 5.936093 -3.905127
v 0.755902 0.858134 6.860969
v 6.409122 21.698261 -6.885967
v 18.850166 0.340642 6.795348
v 5.875669 16.117830 -7.619632
v 16.647663 0.841980 -0.859988
v 0.656177 1.104188 6.784357
v 2.928941 2.121161 -0.326411
v 12.762127 16.100258 -7.767824
v 6.412767 21.720701 -6.837874
v 16.656124 1.407821 0.579350
v 2.604392 0.841981 -0.859988
v 12.670362 14.468600 -7.250950
v 6.423516 22.005014 -6.851923
v 14.733935 5.245593 -4.830807
v 13.968251 6.093736 -4.028055
v 6.141323 10.417542 -7.086826
v 15.986792 2.371415 -0.661812
v 16.881859 -0.181011 -0.122128
v 1.332542 0.010368 2.074338
v 16.283258 2.092588 -0.323518
v 3.756605 4.591696 -3.490604
v 5.640492 12.232176 -6.433901
v 1.411591 1.226389 5.499787
v 14.713146 4.185086 -2.549700
v 4.759555 -2.465109 1.228558
v 1.621389 0.610859 1.897205
v 14.222037 8.836771 -4.956386
v 12.806045 17.076799 -7.547126
v 18.496155 0.858134 6.860969
v 6.446012 17.076799 -7.547126
v 0.646103 0.108141 4.259557
v 18.923025 1.995381 6.097468
v 5.030018 8.836771 -4.956386
v 6.109649 20.942047 -7.124131
v 13.028508 20.213844 -7.176363
v 4.053078 5.496091 -3.567689
v 1.851219 0.360498 3.361416
v 5.936751 9.124357 -5.817120
v 15.097901 -1.105540 0.973072
v 5.894156 12.352482 -6.698313
v 13.110733 10.417542 -7.086826
v 17.220999 1.023126 0.785694
v 14.492500 -2.465109 1.228558
v 15.564939 4.251475 -2.305681
v 2.595932 1.407821 0.579350
v 3.265264 2.371415 -0.661812
v 17.630667 0.610857 1.897205
v 17.115088 -0.754565 4.527614
v 6.224720 22.475056 -6.608750
v 5.180707 7.059480 -4.481542
v 17.347364 -0.027701 0.484620
v 5.835303 14.442495 -7.070378
v 16.323114 2.121161 -0.326411
v 13.020961 18.984764 -7.513222
v 14.192106 10.179278 -6.813826
v 3.053434 1.850063 -1.893215
v 14.167377 9.972910 -6.046674
v 5.676654 12.315619 -6.526031
v 0.112785 0.156079 5.962600
v 18.595879 1.104188 6.784357
v 13.124400 12.515857 -6.825481
v 12.863118 15.066473 -8.118308
v 19.139271 0.156079 5.962601
v 0.579123 -0.059366 4.361321
v 14.071351 7.059480 -4.481542
v 6.079854 15.588089 -8.367298
v 13.379620 9.996396 -7.157288
v 6.602568 15.580865 -7.385252
v 13.416753 14.442495 -7.070378
v 5.084679 9.972910 -6.046674
v 6.576173 15.561906 -7.468692
v 6.177630 16.856813 -8.384294
v 4.843285 -1.617061 1.016768
v 0.627927 1.874817 5.358959
v 12.649489 15.580865 -7.385252
v 13.315305 9.124357 -5.817120
v 16.694708 -1.218892 3.159387
v 5.114852 9.734886 -5.881991
v 1.904692 -0.027700 0.484620
v 5.059950 10.179278 -6.813826
v 12.675884 15.561906 -7.468692
v 15.243670 3.674383 -3.719845
v 5.872436 9.996396 -7.157288
v 6.220738 22.329376 -6.560342
v 6.223548 20.213844 -7.176363
v 13.027337 22.475056 -6.608750
v 13.418938 -1.821540 0.602036
v 16.075378 2.070919 -2.162857
v 16.233471 2.418104 -0.929682
v 14.690808 6.017596 -5.196190
v 14.954947 1.873074 -2.153608
v 6.260265 21.432348 -6.896095
v 4.392645 3.887332 -4.015145
v 3.018585 2.418104 -0.929682
v 0.974528 0.150035 3.620173
v 18.561914 0.494241 6.893036
v 1.081058 0.213188 3.472762
v 0.746213 1.754920 6.388108
v 17.028902 -1.768573 3.471566
v 3.519189 -1.176896 0.194748
v 3.804412 -0.492137 0.253335
v 14.646146 3.873653 -4.032622
v 6.127657 12.515857 -6.825481
v 2.700610 -1.776906 2.479713
v 16.714039 -1.974108 1.830111
v 13.074428 16.856813 -8.384294
v 17.460188 0.811147 2.010460
v 5.791028 10.481202 -7.364820
v 16.256018 -2.116751 1.756708
v 5.983930 11.976783 -6.660203
v 6.242769 16.512205 -8.375377
v 14.877193 4.854757 -2.848779
v 12.838019 21.873653 -6.913312
v 6.231096 18.984766 -7.513222
v 13.009288 16.512205 -8.375377
v 18.624128 1.874817 5.358959
v 13.432961 17.122231 -7.933440
v 0.690141 0.494241 6.893036
v 1.965568 -0.112582 4.512435
v 5.277011 -2.483067 1.050906
v 1.791870 0.811147 2.010460
v 3.126129 -2.110460 1.511402
v 2.548735 1.479666 0.568498
v 16.703321 1.479666 0.568498
v 3.801726 -1.119991 0.174855
v 5.845793 13.175113 -6.898368
v 0.329032 1.995381 6.097468
v 14.137204 9.734886 -5.881991
v 17.690678 0.868062 5.494348
v 2.475347 -0.662086 3.091454
v 12.842936 21.698261 -6.885967
v 12.901352 18.772655 -8.030493
v 6.176407 21.862940 -6.592978
v 17.140608 0.952960 1.366866
v 13.421203 7.957689 -6.005924
v 6.350706 18.772655 -8.030493
v 13.751500 11.111748 -7.494067
v 4.374863 4.854757 -2.848779
v 12.991792 21.432348 -6.896095
v 18.277529 0.150034 3.620173
v 13.975042 -2.483068 1.050908
v 13.461028 10.481202 -7.364820
v 1.367145 -0.811646 1.958485
v 1.822505 0.689478 2.084991
v 13.172203 15.588088 -8.367298
v 12.839291 21.720701 -6.837874
v 3.443917 0.593654 0.478650
v 13.031319 22.329376 -6.560342
v 17.867359 -0.155743 1.847971
v 5.833118 -1.821540 0.602036
v 4.283339 3.931671 -4.013032
v 13.823655 11.046182 -6.062215
v 15.022991 4.792298 -2.788473
v 5.814500 8.293665 -6.310674
v 17.217421 0.995755 1.149485
v 1.384696 -0.155743 1.847971
v 4.229066 4.792298 -2.788473
v 16.709629 -1.456758 3.187266
v 4.450524 -0.980534 0.258550
v 17.260025 0.028756 4.082551
v 18.992903 0.226312 6.615632
v 12.881906 12.393493 -6.844744
v 5.500557 11.111748 -7.494067
v 13.038617 19.813118 -7.856145
v 6.370151 12.393493 -6.844744
v 15.025154 4.702725 -2.727740
v 1.667439 -0.707332 1.267779
v 3.799767 -0.836372 0.982950
v 6.049259 16.637642 -7.598444
v 4.226902 4.702725 -2.727740
v 13.645316 12.202151 -6.357333
v 16.003586 -1.384670 0.414563
v 5.203086 4.680421 -3.795394
v 13.562927 -1.780911 0.432510
v 5.814609 9.268420 -5.793149
v 17.741955 0.990173 5.596336
v 16.728746 -1.625445 3.098883
v 13.945376 11.808179 -6.789332
v 13.281816 16.520947 -7.656146
v 6.327139 11.771790 -7.358301
v 5.830853 7.957689 -6.005924
v 1.422606 0.676776 4.146186
v 14.598742 -1.356805 0.891520
v 5.819096 17.122231 -7.933440
v 14.916700 2.596062 -2.987521
v 0.414092 -0.190808 4.837464
v 14.156691 -1.607585 0.870177
v 3.731725 3.914091 -2.095192
v 15.346698 5.145252 -3.345899
v 17.429550 0.689477 2.084991
v 6.213440 19.813118 -7.856145
v 18.170998 0.213188 3.472762
v 4.293225 1.717861 -1.734557
v 13.437556 8.293665 -6.310674
v 0.699000 0.394798 6.881953
v 16.871471 -0.935888 0.434947
v 18.998852 1.949667 5.480843
v 13.268126 11.976783 -6.660203
v 3.664347 2.482680 -2.871547
v 5.306681 11.808179 -6.789332
v 6.444399 14.915698 -8.007369
v 13.406263 13.175113 -6.898368
v 13.075650 21.862940 -6.592978
v 4.561247 6.017596 -5.196190
v 1.917073 0.143916 4.229492
v 13.437448 9.268420 -5.793149
v 2.807281 1.973696 -0.288738
v 16.444775 1.973694 -0.288738
v 2.617572 1.557311 0.313940
v 16.634483 1.557311 0.313940
v 15.808140 0.593654 0.478648
v 3.601829 2.297932 -0.712279
v 5.330310 7.394935 -4.699410
v 13.155448 9.735036 -6.195740
v 14.902563 1.431520 -1.213482
v 0.259153 0.226312 6.615632
v 4.273844 5.766656 -3.583510
v 14.958832 1.717861 -1.734557
v 14.048970 4.680421 -3.795394
v 17.884912 -0.811644 1.958487
v 18.553057 0.394798 6.881953
v 15.447644 -0.492138 0.253337
v 17.584616 -0.707332 1.267776
v 3.395294 -0.788953 -0.007628
v 5.428401 11.046182 -6.062215
v 5.689128 -1.780911 0.432510
v 4.919496 8.858610 -5.114226
v 15.025338 1.390784 -1.151188
v 5.840144 16.683071 -8.275542
v 4.914540 8.901237 -5.257992
v 4.363309 1.932468 -1.848185
v 4.349493 1.431520 -1.213482
v 0.253204 1.949667 5.480843
v 13.923371 9.174129 -5.470001
v 15.683317 3.693034 -3.028955
v 6.472568 17.975775 -7.586134
v 4.578369 -2.334622 1.547248
v 12.779490 17.975775 -7.586134
v 17.294151 -1.025135 1.007217
v 15.520331 3.914091 -2.095192
v 6.320467 21.487867 -7.206386
v 17.827765 0.767012 4.437354
v 14.888747 1.932468 -1.848185
v 17.094070 -0.159485 3.618553
v 15.650227 2.297932 -0.712279
v 13.921746 7.394935 -4.699410
v 14.481301 3.228001 -2.441033
v 14.673687 -2.334622 1.547248
v 12.931590 21.487867 -7.206386
v 12.766978 17.975800 -7.660031
v 1.663139 0.694830 2.060936
v 16.100986 2.753964 -2.006043
v 0.642861 2.057039 5.592584
v 4.226718 1.390784 -1.151188
v 17.671980 -1.135301 1.761179
v 5.251149 10.122323 -5.533638
v 12.961587 18.778816 -7.561231
v 6.096608 9.735036 -6.195740
v 5.328684 9.174129 -5.470001
v 13.074342 10.319065 -6.304995
v 5.970411 16.543873 -8.382081
v 14.390600 9.069609 -5.834468
v 5.431747 7.841286 -4.980410
v 1.580076 -1.135301 1.761179
v 17.525871 0.453739 3.644356
v 6.346516 16.538174 -7.642287
v 3.559710 3.963918 -2.795549
v 12.905541 16.538174 -7.642287
v 6.485078 17.975800 -7.660031
v 12.924916 11.771790 -7.358301
v 13.116519 20.941828 -7.046265
v 13.411912 16.683071 -8.275542
v 6.211276 16.364033 -7.596823
v 1.317627 -1.560501 4.573573
v 1.844056 0.253943 4.402334
v 6.387942 11.247968 -6.529008
v 15.198978 5.496091 -3.567689
v 13.086252 9.820957 -6.103107
v 18.015923 0.305198 6.552118
v 13.820309 7.841286 -4.980410
v 1.240393 -1.136698 2.642645
v 18.780016 -0.399136 4.861938
v 13.040781 16.364033 -7.596823
v 6.165804 9.820957 -6.103107
v 17.102688 -0.012878 3.264311
v 14.000908 10.122323 -5.533638
v 18.104530 1.657610 5.678496
v 6.356364 15.552096 -7.420994
v 2.893751 1.965091 -0.227075
v 15.366385 4.204234 -3.826373
v 4.336879 -0.865651 0.298122
v 5.007054 -1.721113 1.022696
v 14.978213 5.766656 -3.583510
v 18.609196 2.057039 5.592584
v 6.356495 11.895412 -7.298617
v 17.545944 0.596116 2.461371
v 2.523311 -1.625445 3.098883
v 17.588917 0.694830 2.060936
v 5.972361 12.948759 -8.016999
v 17.372648 0.763781 1.874758
v 6.135538 20.941828 -7.046265
v 5.635581 6.949996 -5.510606
v 6.460809 17.154903 -8.140945
v 14.472686 3.237042 -2.498279
v 12.895693 15.552096 -7.420994
v 4.779371 3.237042 -2.498279
v 18.583965 -0.533688 6.161008
v 14.332561 8.858610 -5.114226
v 1.475667 0.511924 3.570622
v 2.251831 -0.215899 3.285882
v 14.337517 8.901237 -5.257992
v 13.281645 16.543873 -8.382081
v 5.615670 8.658685 -6.657167
v 13.095216 12.090731 -6.704860
v 1.327405 -1.598941 4.409383
v 3.422100 3.629027 -2.466002
v 12.895561 11.895412 -7.298617
v 16.358305 1.965091 -0.227075
v 4.967946 7.274507 -5.973117
v 6.315372 13.632775 -7.167421
v 5.753691 8.203367 -5.348391
v 13.498365 8.203367 -5.348391
v 14.910372 6.306312 -3.693441
v 12.781024 18.480833 -7.669255
v 4.861456 9.069609 -5.834468
v 17.934425 -1.560504 4.573565
v 14.878644 6.165536 -3.682166
v 5.036562 9.382037 -5.759654
v 4.614161 6.122860 -3.715568
v 17.659897 0.661899 2.533903
v 4.335356 2.596062 -2.987521
v 13.279696 12.948760 -8.016999
v 2.542427 -1.456758 3.187266
v 12.864114 11.247968 -6.529008
v 1.706112 0.596117 2.461371
v 13.636387 8.658685 -6.657167
v 1.236134 0.305198 6.552118
v 15.982394 1.055293 0.435658
v 14.801532 -0.980535 0.258550
v 4.076067 5.429249 -2.617937
v 5.545354 5.676483 -3.995881
v 1.789738 0.725151 1.418769
v 14.915177 -0.865651 0.298122
v 17.924648 -1.598943 4.409380
v 1.722487 0.606013 1.470040
v 6.290470 18.778816 -7.561231
v 1.547470 0.464964 1.952496
v 15.299026 4.148805 -3.891567
v 14.759846 2.929476 -3.210698
v 3.841559 3.121369 -3.314791
v 1.879036 0.741258 1.971676
v 2.225695 -1.208874 0.858547
v 1.592159 0.661899 2.533903
v 3.736235 3.331408 -3.307335
v 6.471033 18.480833 -7.669255
v 17.348633 -1.392584 4.765326
v 13.205564 18.240957 -7.446861
v 4.357878 6.385082 -5.101840
v 17.462318 0.725150 1.418769
v 3.463409 -0.438912 0.969035
v 4.688301 7.274180 -4.493491
v 2.465150 -1.956872 2.214287
v 17.529570 0.606012 1.470040
v 14.677802 2.968281 -3.171167
v 6.177715 10.319065 -6.304995
v 3.970167 1.832123 -2.431197
v 6.280536 9.937551 -6.096798
v 3.173554 0.908316 -1.592216
v 4.564032 -1.176526 0.747091
v 18.351196 -0.316989 6.519246
v 16.375328 1.797559 0.060858
v 13.878322 6.759541 -4.476854
v 15.680430 -0.321518 0.658861
v 3.269662 1.055293 0.435658
v 5.373735 6.759542 -4.476854
v 4.730690 4.624587 -4.573138
v 4.048170 0.662097 -0.666242
v 12.936685 13.632775 -7.167421
v 16.078503 0.908315 -1.592216
v 2.314259 -1.734121 3.410853
v 4.125440 2.433070 -2.927095
v 15.175988 5.429249 -2.617937
v 13.136062 8.522524 -5.454547
v 4.640147 -2.032794 0.694404
v 1.484778 0.542981 2.689652
v 2.876729 1.797559 0.060858
v 17.767279 0.542981 2.689652
v 4.896803 8.787481 -5.421477
v 6.446592 18.934351 -7.808836
v 12.971521 9.937551 -6.096798
v 6.156840 12.090731 -6.704860
v 4.341684 6.306312 -3.693441
v 12.791248 17.154903 -8.140945
v 13.706702 5.676483 -3.995881
v 12.864544 12.820476 -7.529669
v 4.373412 6.165536 -3.682166
v 19.175461 0.935082 5.320934
v 6.391456 22.192522 -6.804779
v 0.668091 -0.533688 6.161008
v 0.900859 -0.316989 6.519246
v 18.790386 -0.114876 6.585695
v 16.165909 0.125962 1.250835
v 15.203886 0.662097 -0.666242
v 3.232431 3.099430 -2.061383
v 5.627693 15.239676 -7.711430
v 6.518352 15.742059 -7.355551
v 15.405091 4.602816 -2.776667
v 12.860601 22.192522 -6.804779
v 0.076595 0.935085 5.320934
v 6.046493 18.240957 -7.446861
v 14.563756 7.274180 -4.493491
v 14.215495 9.382037 -5.759654
v 15.827237 0.581176 -1.373969
v 3.846965 4.602816 -2.776667
v 16.837643 1.447780 0.604067
v 13.562944 12.916725 -6.858836
v 3.424839 0.581207 -1.373999
v 0.461670 -0.114876 6.585695
v 13.759442 10.153521 -5.862588
v 1.597043 0.599056 2.371227
v 14.355252 8.787481 -5.421477
v 2.709986 1.627606 0.192383
v 14.637895 6.122860 -3.715568
v 15.530079 -0.084860 -0.101521
v 2.414412 1.447780 0.604067
v 3.721977 -0.084860 -0.101521
v 1.517379 0.512560 2.318013
v 6.145185 20.488331 -7.619779
v 14.355795 3.493093 -3.126297
v 3.631898 -0.310495 0.474685
v 12.805466 18.934351 -7.808836
v 15.281890 1.832123 -2.431197
v 5.876525 15.961588 -7.507678
v 3.759820 3.965942 -3.538963
v 14.284110 7.274507 -5.973117
v 13.374290 15.455237 -7.376701
v 1.544876 0.495338 2.920793
v 1.049324 0.865165 4.498114
v 14.339868 4.583423 -4.544336
v 16.822693 -1.766856 3.041219
v 5.918489 8.352977 -5.424416
v 13.085029 21.832542 -6.635861
v 1.967994 0.738639 1.840575
v 6.167028 21.832542 -6.635861
v 13.333568 8.352977 -5.424416
v 6.478757 13.379868 -7.218281
v 4.754936 7.064447 -5.773858
v 16.642056 -1.960362 2.217860
v 12.733706 15.742059 -7.355551
v 5.937620 15.791295 -7.340364
v 15.886658 3.127662 -1.416158
v 16.341496 -0.844164 2.205228
v 14.347565 8.923978 -5.473968
v 3.103537 -0.467806 -0.350418
v 17.711920 0.512532 2.810236
v 3.118820 2.418188 -0.541452
v 13.375531 15.961588 -7.507678
v 13.106872 20.488331 -7.619777
v 17.485901 0.447440 3.168760
v 13.047510 21.717424 -6.789485
v 6.387513 12.820477 -7.529669
v 14.906694 -0.863478 0.345150
v 2.621344 0.527789 1.549484
v 12.773300 13.379868 -7.218281
v 14.226470 4.674623 -3.131875
v 4.904492 8.923978 -5.473968
v 4.896262 3.493093 -3.126297
v 13.435596 13.049383 -8.042947
v 18.202732 0.865164 4.498114
v 13.314437 15.791295 -7.340364
v 6.498888 15.485913 -7.930735
v 2.872652 -1.654505 2.322283
v 14.769103 -1.022316 0.585208
v 5.689112 12.916725 -6.858836
v 14.880569 -0.938996 0.576428
v 6.054963 20.965244 -6.943973
v 13.197095 20.965244 -6.943971
v 3.365398 3.127662 -1.416158
v 5.025586 4.674623 -3.131875
v 13.159497 21.236094 -6.936930
v 5.492614 10.153521 -5.862588
v 16.323675 -1.565179 2.282976
v 15.325953 1.344648 -0.687910
v 6.512691 15.802419 -7.925159
v 4.474443 6.547151 -5.317564
v 12.918983 21.116535 -6.911416
v 4.368258 6.272552 -3.541595
v 2.520955 1.618425 0.036399
v 16.133236 2.418188 -0.541452
v 17.704586 0.464963 1.952496
v 17.022896 -0.525437 3.989904
v 5.816461 13.049391 -8.042949
v 12.736823 12.059336 -6.785815
v 6.515233 12.059336 -6.785815
v 3.926103 1.344648 -0.687910
v 0.676206 0.770560 4.602575
v 12.972671 14.469735 -7.204313
v 3.215458 -0.673622 -0.088660
v 15.856763 -0.788953 -0.007628
v 6.258720 17.394142 -7.610198
v 15.020860 1.883718 -2.286579
v 12.993337 17.394142 -7.610198
v 1.584122 0.193830 1.386391
v 16.148520 -0.467806 -0.350418
v 6.332258 13.092295 -6.950187
v 13.502432 7.309274 -5.193347
v 18.575850 0.770560 4.602575
v 6.445293 15.828112 -8.138835
v 0.887317 0.785762 4.480139
v 17.691994 0.491353 3.331222
v 3.885677 4.204027 -3.826316
v 17.655014 0.599056 2.371227
v 5.877768 15.455237 -7.376701
v 3.466287 -1.204854 0.215197
v 15.175745 2.679384 -3.129695
v 4.616415 6.558380 -3.840065
v 18.364738 0.785761 4.480139
v 4.231196 1.883718 -2.286579
v 1.768298 -1.286269 5.046896
v 1.788473 0.749182 1.793877
v 14.497121 7.064447 -5.773858
v 1.147525 1.657612 5.678496
v 0.074805 0.314879 5.949531
v 5.749624 7.309274 -5.193347
v 17.734676 0.512559 2.318013
v 12.984924 14.611647 -7.237080
v 15.066916 2.801612 -3.220227
v 4.052415 5.235323 -2.742296
v 16.542070 1.627606 0.192383
v 5.864124 -1.913225 0.727904
v 2.111449 0.952960 1.366866
v 14.883798 6.272552 -3.541595
v 12.858939 11.940377 -6.897631
v 6.204547 21.717424 -6.789485
v 4.590423 7.872257 -5.279127
v 17.463583 0.749182 1.793877
v 6.092559 21.236094 -6.936930
v 15.496502 -1.861248 1.763693
v 5.770339 6.943487 -4.634272
v 16.852062 -1.672690 1.302186
v 2.455013 1.231041 -0.590654
v 17.667934 0.193830 1.386391
v 5.866127 8.034550 -5.972832
v 5.907916 16.853449 -7.534716
v 13.292573 8.392959 -5.821364
v 6.333073 21.116535 -6.911416
v 14.661634 7.872257 -5.279127
v 6.203728 21.985645 -6.546945
v 3.282832 -0.951231 0.057386
v 6.087585 8.423137 -5.356283
v 16.797037 1.231089 -0.590661
v 13.481717 6.943487 -4.634272
v 6.085464 16.468243 -8.406466
v 4.379615 5.270947 -3.040491
v 12.919799 13.092295 -6.950187
v 0.137778 0.081209 5.743640
v 6.279386 14.469736 -7.204313
v 16.731100 1.618425 0.036399
v 13.069837 13.246069 -6.956103
v 15.199641 5.235323 -2.742296
v 19.177252 0.314879 5.949531
v 13.387932 -1.913225 0.727904
v 4.119211 -1.474275 1.316880
v 16.036598 -0.673622 -0.088660
v 15.238387 5.386414 -4.211201
v 19.114279 0.081208 5.743640
v 6.267133 14.611647 -7.237080
v 13.166594 16.468243 -8.406464
v 14.058241 4.546968 -3.187984
v 6.182220 13.246069 -6.956103
v 6.062343 10.992905 -6.416931
v 3.732476 -0.686762 0.896040
v 13.048328 21.985645 -6.546945
v 4.984804 8.999155 -6.534380
v 16.060547 -1.951116 2.043453
v 15.620176 -0.310469 0.474707
v 0.914074 -1.216638 4.813764
v 12.920382 11.628390 -7.030363
v 13.098056 13.384142 -6.991228
v 5.877126 8.895651 -5.552747
v 0.459481 -0.251686 6.397771
v 17.368095 -0.090178 4.911969
v 5.193815 4.546968 -3.187984
v 3.191509 -1.951116 2.043453
v 6.154001 13.384142 -6.991228
v 17.293432 -0.941001 5.012972
v 12.895718 18.534491 -7.567611
v 16.478971 -1.533242 0.813280
v 3.568836 2.413588 -2.764540
v 1.980326 1.025772 1.449033
v 5.600476 9.487036 -5.706733
v 17.454437 0.609103 0.978933
v 3.175493 2.806651 -0.952618
v 5.209092 4.569205 -3.294806
v 15.017686 -1.779263 1.469823
v 14.183048 7.892339 -4.861410
v 13.189713 10.992905 -6.416931
v 16.678514 -0.872581 2.950895
v 6.356340 18.534491 -7.567611
v 1.958627 -0.941003 5.012964
v 2.323052 -0.148127 2.830486
v 14.042965 4.569205 -3.294806
v 13.524281 13.065328 -8.024073
v 17.271730 1.025772 1.449033
v 4.051192 3.904356 -3.872253
v 3.424894 3.729068 -1.451796
v 13.239847 18.364450 -8.111601
v 18.355015 1.420047 6.537207
v 3.658470 2.887916 -3.053676
v 6.393117 11.940377 -6.897631
v 1.797619 0.609103 0.978933
v 16.076563 2.806651 -0.952618
v 14.872441 5.270947 -3.040491
v 3.323508 2.685065 -0.906847
v 18.876627 0.660056 4.838632
v 5.920129 17.250410 -7.698913
v 3.668789 -2.272891 1.517276
v 5.719988 7.467452 -4.974004
v 13.439360 7.870273 -5.557737
v 1.693898 -1.792578 3.685081
v 12.994864 22.466413 -6.665085
v 19.098038 0.032893 5.864811
v 13.227349 10.195796 -6.050214
v 18.792576 -0.251687 6.397771
v 13.487964 7.482373 -5.444550
v 13.651580 9.487036 -5.706733
v 0.897041 1.420047 6.537207
v 14.287945 3.869988 -3.101405
v 13.816172 12.414337 -6.804083
v 13.504022 9.344112 -5.761667
v 14.726933 -1.101709 0.674289
v 6.331674 11.628390 -7.030363
v 15.928549 2.685065 -0.906847
v 14.614363 2.348549 -1.835771
v 4.964111 3.869988 -3.101405
v 4.586893 6.443990 -5.388197
v 5.044334 -1.708524 0.397687
v 12.820448 21.009775 -6.941708
v 16.536743 1.930577 -0.744683
v 16.515469 0.124709 1.744350
v 4.637694 2.348549 -1.835771
v 14.295873 8.766257 -5.192708
v 6.257194 22.466417 -6.665085
v 15.827163 3.729068 -1.451796
v 13.344141 16.853449 -7.534716
v 5.748034 9.344112 -5.761667
v 0.375429 0.660056 4.838632
v 17.490606 0.319897 4.975779
v 12.854963 12.272863 -7.244962
v 5.069008 7.892339 -4.861410
v 13.331926 17.250410 -7.698913
v 2.711673 1.243654 0.725210
v 3.550885 0.798257 0.169885
v 4.288743 6.164942 -3.852331
v 14.963313 6.164942 -3.852331
v 5.702917 15.011850 -7.500729
v 18.531536 -0.957688 4.838519
v 5.596289 11.747156 -6.533088
v 4.443956 2.197677 -2.269605
v 6.135711 18.372919 -7.507518
v 14.576989 2.502396 -1.869321
v 5.067510 9.819403 -6.803768
v 17.359776 0.196725 4.229390
v 17.166819 1.094254 0.743941
v 3.017984 2.450801 -1.616939
v 4.956184 8.766257 -5.192708
v 12.928107 11.026315 -6.806657
v 16.540382 1.243654 0.725210
v 6.506472 19.244385 -7.353421
v 2.715313 1.930577 -0.744683
v 13.216607 19.733257 -7.572173
v 13.116346 18.372919 -7.507518
v 0.154018 0.032893 5.864811
v 13.725823 12.632155 -6.842933
v 5.317816 4.753787 -3.327856
v 16.673786 -0.827900 0.168224
v 12.745585 19.244385 -7.353421
v 5.230063 4.711606 -4.066763
v 14.267252 8.999155 -6.534380
v 13.281734 18.996761 -7.768661
v 13.655767 11.747156 -6.533088
v 0.841812 0.794557 6.851638
v 5.937350 14.491160 -8.263447
v 14.808101 2.197677 -2.269605
v 13.038108 20.429193 -7.146926
v 12.921318 12.189844 -6.689916
v 6.213949 20.429193 -7.146926
v 13.374930 8.895651 -5.552747
v 14.644762 6.027941 -3.691223
v 5.267435 4.741786 -3.411498
v 6.431609 21.009775 -6.941708
v 3.690111 4.462936 -3.136347
v 5.654438 14.948406 -8.126127
v 5.091158 10.282774 -6.284165
v 6.397094 12.272863 -7.244962
v 5.727776 13.065328 -8.024073
v 5.968834 9.429803 -6.006375
v 6.024707 10.195796 -6.050214
v 4.777483 -2.380744 1.478531
v 13.934239 4.753787 -3.327856
v 14.184546 9.819403 -6.803768
v 14.474572 -2.380744 1.478531
v 13.439057 13.907249 -7.116575
v 5.970323 18.996761 -7.768661
v 14.160899 10.282774 -6.284165
v 13.226287 17.889889 -7.639513
v 3.591217 0.007668 0.294840
v 13.897324 5.624327 -3.841833
v 6.028054 8.672517 -5.813781
v 13.597618 14.948406 -8.126127
v 6.470337 15.260292 -7.675917
v 0.902336 0.042754 3.671534
v 15.660839 0.007668 0.294840
v 15.841520 2.780732 -0.990443
v 6.333617 20.880833 -7.077678
v 12.918440 20.880833 -7.077678
v 12.964408 12.082655 -6.699677
v 6.235766 19.443821 -7.352828
v 4.675066 2.502396 -1.869321
v 6.025770 17.889889 -7.639513
v 13.317791 18.538382 -7.878609
v 13.249945 8.515203 -5.302281
v 14.950798 6.400479 -4.031772
v 1.239837 -0.808334 5.927728
v 15.701172 0.798257 0.169885
v 6.012210 18.364450 -8.111601
v 15.811103 2.839214 -1.043514
v 13.984622 4.741786 -3.411498
v 6.480195 12.037324 -6.832548
v 18.410244 0.794557 6.851638
v 6.532394 18.063833 -7.480442
v 3.410537 2.780732 -0.990441
v 2.841948 -1.848123 2.260719
v 12.719664 18.063833 -7.480442
v 4.709304 3.111029 -2.326898
v 1.876539 0.494755 0.581057
v 15.024271 6.309936 -4.778838
v 5.934267 18.538382 -7.878609
v 3.440953 2.839214 -1.043514
v 16.106035 0.384075 -1.158708
v 13.016291 19.443821 -7.352828
v 16.410109 -1.848123 2.260719
v 6.296607 11.468264 -7.309829
v 6.330738 12.189844 -6.689916
v 13.345461 18.141233 -7.919124
v 17.872799 0.513715 3.637737
v 5.812999 13.907249 -7.116575
v 13.581760 14.804135 -7.427011
v 18.334055 -0.082328 3.523396
v 1.903425 -1.392582 4.765327
v 0.255077 1.864799 5.410275
v 5.906596 18.141233 -7.919124
v 2.628538 0.212865 1.821335
v 15.200865 3.904356 -3.872253
v 18.996979 1.864799 5.410275
v 6.003281 13.772370 -7.080287
v 15.230021 0.998819 -0.865920
v 1.379256 0.513715 3.637737
v 13.219316 19.554211 -7.454242
v 5.991120 10.876747 -7.431728
v 5.350864 10.255616 -5.702204
v 5.442187 5.819007 -3.900686
v 14.283011 8.432302 -6.388936
v 13.260936 10.876747 -7.431728
v 18.012220 -0.808334 5.927728
v 13.248776 13.772370 -7.080287
v 4.022037 0.998819 -0.865920
v 6.323948 11.026315 -6.806659
v 4.301258 6.400479 -4.031772
v 18.113695 0.661652 4.172258
v 13.314707 14.491160 -8.263447
v 15.824492 3.468029 -1.485957
v 5.061549 5.998812 -3.848933
v 13.920262 5.672419 -3.839344
v 5.812696 7.870273 -5.557737
v 2.458253 1.527939 0.579866
v 4.969045 8.432302 -6.388936
v 5.490744 11.292434 -6.151991
v 15.755150 3.741675 -1.625907
v 1.530918 -1.744415 3.674323
v 3.496907 3.741675 -1.625907
v 12.771862 12.037324 -6.832548
v 2.629490 -0.478773 2.452084
v 13.283222 9.429803 -6.006375
v 13.532068 7.467452 -4.974004
v 17.721142 -1.744415 3.674325
v 12.955450 11.468264 -7.309829
v 13.961598 5.490889 -3.958366
v 5.495192 12.461761 -6.725666
v 15.397636 -1.033385 0.153196
v 16.793802 1.527939 0.579866
v 13.885130 13.092561 -7.541958
v 6.006562 8.823691 -5.872849
v 1.138362 0.661653 4.172257
v 17.375517 0.494754 0.581057
v 2.130842 1.149416 0.742815
v 5.354733 5.624327 -3.841833
v 13.901191 10.255616 -5.702204
v 12.781720 15.260292 -7.675917
v 0.081785 0.336510 5.508636
v 13.761312 11.292434 -6.151991
v 6.035450 19.733257 -7.572173
v 18.649614 0.044570 4.324934
v 6.577681 16.874334 -7.547771
v 13.245494 8.823691 -5.872849
v 13.001936 15.818266 -7.435482
v 19.170271 0.336507 5.508636
v 14.002290 4.686381 -3.141266
v 5.366926 13.092561 -7.541958
v 13.759625 12.191051 -6.489904
v 5.334958 12.806018 -7.431221
v 6.287649 12.082655 -6.699677
v 13.809868 5.819007 -3.900686
v 13.235044 18.000704 -7.476380
v 13.472310 13.529036 -6.951389
v 3.253860 -1.202114 0.241452
v 15.982263 -0.520048 -0.158198
v 1.006646 0.479821 4.026943
v 6.002111 8.515203 -5.302281
v 16.424604 2.158249 -0.641864
v 5.764093 7.482373 -5.444548
v 4.024199 5.377399 -2.952739
v 5.781914 8.058237 -5.388909
v 15.998198 -1.202114 0.241452
v 17.642841 0.579383 4.104332
v 4.054289 5.423047 -3.073785
v 2.827452 2.158250 -0.641864
v 5.331794 5.672419 -3.839344
v 6.107146 16.983622 -7.479368
v 18.245411 0.479820 4.026943
v 5.877096 9.638272 -5.951392
v 13.303015 16.712839 -7.617199
v 3.269794 -0.520048 -0.158198
v 13.374960 9.638272 -5.951392
v 3.854419 -1.033385 0.153196
v 6.032741 19.554211 -7.454242
v 14.207721 -1.708524 0.397686
v 3.590442 -1.314853 1.579654
v 5.426604 12.613080 -6.989888
v 3.146021 0.384078 -1.158710
v 5.123333 5.631777 -5.112808
v 17.507776 0.445298 3.854520
v 12.834412 19.315218 -7.812260
v 5.249766 4.686381 -3.141266
v 6.148647 10.035704 -6.728823
v 17.724564 -1.245606 1.981779
v 16.838762 -0.864158 3.568974
v 5.779485 13.529133 -6.951328
v 18.573383 -0.116284 4.092924
v 12.674376 16.874334 -7.547771
v 15.227857 5.377399 -2.952739
v 6.250121 15.818266 -7.435482
v 6.017014 18.000704 -7.476380
v 13.590798 13.832062 -7.142030
v 0.168859 0.766353 6.615081
v 2.933246 -1.992455 2.121568
v 12.803894 20.130823 -7.312047
v 15.197768 5.423047 -3.073785
v 19.083197 0.766353 6.615082
v 13.917098 12.806018 -7.431221
v 5.009068 3.822630 -2.707851
v 2.413297 -0.864171 3.568970
v 6.417645 19.315218 -7.812260
v 14.242988 3.822630 -2.707851
v 5.290457 5.490889 -3.958366
v 4.661880 7.695520 -4.811424
v 15.869207 -0.982550 1.535310
v 16.318810 -1.992456 2.121568
v 1.642218 0.525583 3.857079
v 17.557631 -1.782362 3.379050
v 6.325831 11.395785 -6.751822
v 14.868853 3.887748 -4.013308
v 2.399083 -1.820051 2.923934
v 5.949042 16.712839 -7.617199
v 6.249169 17.781414 -7.614673
v 15.698110 0.439039 -1.147999
v 15.165274 2.910160 -1.468462
v 1.185360 -1.440660 3.578809
v 15.111226 5.510364 -3.149271
v 13.144911 16.983622 -7.479368
v 12.949550 10.958453 -6.446501
v 4.086784 2.910160 -1.468462
v 3.427564 3.468029 -1.485957
v 14.186387 8.750616 -5.169820
v 1.141533 -0.797020 2.570029
v 12.926226 11.395785 -6.751822
v 15.803668 0.078744 -0.779195
v 13.470142 8.058237 -5.388909
v 15.953234 3.101353 -0.945601
v 6.448163 20.130823 -7.312047
v 13.002889 17.781412 -7.614673
v 14.590176 7.695520 -4.811424
v 3.553947 0.439039 -1.147999
v 14.938357 1.579181 -1.199795
v 13.725887 5.637263 -3.970622
v 4.420249 2.092946 -1.715853
v 1.527487 -1.245604 1.981790
v 16.291864 2.401684 -0.321582
v 18.109518 -0.770834 2.545430
v 2.960190 2.401685 -0.321582
v 12.897208 14.088951 -7.317044
v 5.184115 11.492630 -6.874893
v 18.036137 0.217276 3.093225
v 5.461170 11.248318 -6.086342
v 5.471615 12.252806 -6.566488
v 5.661258 13.832060 -7.142030
v 15.174077 4.390736 -2.376360
v 6.145513 19.376631 -7.962394
v 19.186941 1.420574 5.490192
v 12.762703 17.673845 -8.020897
v 6.489354 17.673845 -8.020897
v 0.065115 1.420574 5.490192
v 1.215920 0.217277 3.093225
v 13.106544 19.376631 -7.962394
v 2.978989 -1.103529 2.213641
v 12.957906 22.780441 -6.382801
v 13.790887 11.248318 -6.086342
v 2.702132 -1.688669 2.607546
v 13.889084 5.568431 -4.113056
v 14.067941 11.492630 -6.874893
v 14.569240 3.355530 -3.519443
v 14.831808 2.092946 -1.715853
v 2.386700 1.457775 0.168695
v 4.662700 -2.316508 1.516329
v 4.844085 8.815293 -5.609912
v 14.647921 2.500845 -2.222535
v 14.777614 6.547151 -5.317564
v 12.739367 15.802419 -7.925159
v 6.208053 17.028494 -7.532065
v 14.128723 5.631777 -5.112808
v 16.865356 1.457775 0.168694
v 18.114542 -1.468349 4.142022
v 2.429363 -1.766856 3.041219
v 13.786264 5.923420 -4.414553
v 14.765544 3.891673 -4.037853
v 16.630716 0.527788 1.549488
v 17.500481 -1.152380 5.211642
v 15.750089 2.831971 -2.874123
v 12.839759 14.090274 -7.413094
v 5.541897 11.705086 -6.516336
v 6.507782 15.482583 -7.601470
v 12.806458 14.837507 -7.990785
v 13.167047 17.772953 -8.270339
v 5.557321 11.112946 -6.188166
v 13.040815 11.014136 -6.419428
v 4.943469 9.281789 -6.509837
v 14.589356 -2.316508 1.516329
v 13.931692 5.173214 -4.379038
v 15.787090 3.438141 -2.792615
v 4.140830 5.510364 -3.149271
v 4.077980 4.390736 -2.376360
v 3.812872 4.159265 -2.108249
v 2.767242 -1.089638 2.601625
v 4.313699 1.579181 -1.199795
v 13.858452 6.086213 -4.082441
v 1.887260 -1.436090 1.572120
v 15.009930 5.674045 -3.468774
v 5.465793 5.923420 -4.414553
v 13.044003 17.028494 -7.532065
v 3.992084 5.257024 -2.961569
v 18.501402 -0.406510 3.877912
v 4.242126 5.674045 -3.468774
v 16.508482 1.858618 0.111383
v 14.308588 9.281789 -6.509837
v 3.428741 1.076164 0.215267
v 6.294152 22.780441 -6.382801
v 13.227906 21.019091 -6.924524
v 17.185019 1.014610 1.165812
v 2.743573 1.858618 0.111383
v 2.084881 -1.838432 3.124034
v 17.458366 0.629135 2.192608
v 5.381837 10.075480 -5.582997
v 3.448388 0.078744 -0.779195
v 6.274065 22.799759 -6.277127
v 6.228727 22.169106 -6.865934
v 3.624982 -0.475718 0.156926
v 14.407971 8.815293 -5.609912
v 15.627074 -0.475718 0.156926
v 15.439184 4.159265 -2.108249
v 12.977992 22.799759 -6.277127
v 13.710159 11.705086 -6.516336
v 13.023330 22.169106 -6.865934
v 15.753856 -1.334118 0.309026
v 13.442014 10.960629 -7.513875
v 12.861300 11.060019 -6.365514
v 18.398094 -0.773135 3.690016
v 4.595905 6.796900 -4.101408
v 2.578270 -0.827900 0.168224
v 14.656152 6.796900 -4.101408
v 3.600002 2.756627 -1.076614
v 6.024151 21.019091 -6.924526
v 13.082101 17.811563 -8.274468
v 13.694736 11.112946 -6.188166
v 6.354849 14.088951 -7.317044
v 5.810043 10.960629 -7.513875
v 4.028020 1.491313 -0.910059
v 4.604136 2.500845 -2.222535
v 4.913788 7.619991 -4.438410
v 14.291267 5.226096 -3.419368
v 14.577756 2.900030 -2.847537
v 15.719368 -0.193245 0.587489
v 6.066543 15.766510 -7.406288
v 19.038870 -0.002782 5.357948
v 5.887075 18.074331 -7.520037
v 15.652055 2.756627 -1.076614
v 6.412299 14.090274 -7.413094
v 5.393604 6.086213 -4.082441
v 6.175193 21.542238 -6.926985
v 0.010195 0.709146 5.660535
v 14.779986 6.295158 -5.225586
v 12.722904 14.331958 -7.237111
v 19.241861 0.709145 5.660535
v 15.112047 4.901559 -2.838766
v 13.364982 18.074331 -7.520037
v 2.737459 1.578555 -1.177408
v 6.529152 14.331958 -7.237111
v 6.085011 17.772953 -8.270339
v 14.458044 6.779725 -4.167197
v 12.744276 15.482583 -7.601470
v 13.913558 5.566518 -3.954774
v 6.546090 13.216868 -7.055988
v 2.848216 1.681717 -1.421222
v 1.793690 0.629135 2.192608
v 13.870219 10.075480 -5.582997
v 4.674300 2.900030 -2.847537
v 6.306427 22.293041 -6.795905
v 5.689914 7.830625 -6.139704
v 12.945630 22.293041 -6.795905
v 5.391962 5.752587 -3.867103
v 13.185514 15.766510 -7.406288
v 15.823316 1.076164 0.215267
v 4.140007 4.901559 -2.838766
v 3.298822 3.101353 -0.945601
v 3.382852 -0.982554 1.535311
v 17.066946 -1.036729 4.460065
v 3.327808 3.053936 -1.226595
v 6.098059 20.862095 -7.275121
v 15.515821 3.331408 -3.307335
v 5.463552 6.398263 -4.430942
v 3.547993 -1.680836 1.823604
v 3.503727 -1.012586 1.420303
v 13.153997 20.862095 -7.275121
v 14.338268 7.619991 -4.438410
v 13.604639 6.954556 -4.607296
v 15.492236 3.965942 -3.538963
v 13.860094 5.752587 -3.867103
v 5.065670 8.750616 -5.169820
v 13.106167 10.532789 -6.454687
v 13.552119 13.100357 -6.832857
v 13.788504 6.398263 -4.430942
v 3.174741 2.887733 -1.444092
v 15.224036 1.491312 -0.910059
v 5.699937 13.100357 -6.832857
v 15.924249 3.053936 -1.226595
v 13.552038 13.302164 -6.698375
v 4.960849 5.226074 -3.419410
v 3.731208 4.253457 -2.086724
v 18.464735 -1.062995 4.657222
v 3.617644 -0.872469 1.179302
v 5.736475 14.484564 -8.191934
v 6.302506 10.958453 -6.446501
v 5.526169 5.637264 -3.970622
v 1.638035 0.573225 2.285772
v 5.550592 13.425341 -7.949740
v 13.771715 6.375238 -4.523735
v 4.116617 -1.669278 0.513289
v 1.669883 -1.179551 5.274889
v 5.480340 6.375238 -4.523735
v 13.188760 8.604297 -5.656153
v 13.515581 14.484564 -8.191934
v 4.805914 7.164187 -4.455473
v 12.738412 16.713091 -7.998533
v 12.705968 13.216868 -7.055988
v 18.332588 -1.240821 4.665049
v 13.076864 21.542238 -6.926985
v 13.701465 13.425341 -7.949740
v 5.108908 3.518302 -2.533081
v 15.323093 1.708007 -0.731545
v 3.851560 0.494132 -0.565458
v 17.364796 -1.436091 1.572121
v 17.614021 0.573225 2.285772
v 16.762300 1.636730 0.450964
v 15.259973 5.257024 -2.961569
v 6.513646 16.713091 -7.998533
v 13.262130 8.536249 -5.906231
v 6.211240 11.014136 -6.419428
v 15.520847 4.253457 -2.086724
v 3.938476 0.590994 -0.564401
v 2.489755 1.636731 0.450964
v 3.736357 4.149520 -2.133560
v 18.171806 -0.915393 2.929996
v 3.924137 0.873630 -0.573403
v 6.145889 10.532789 -6.454687
v 15.453063 -0.836259 0.983475
v 1.209018 1.470186 6.060601
v 13.159212 19.043743 -7.492868
v 4.207825 5.549693 -4.667464
v 16.358847 -1.145661 0.318911
v 5.722916 14.364499 -7.084466
v 5.704999 16.221027 -8.062441
v 14.282591 3.707218 -2.885237
v 17.582172 -1.179551 5.274889
v 5.647417 6.954556 -4.607296
v 6.446002 16.257074 -8.190755
v 0.528058 0.716120 6.864959
v 15.515699 4.149519 -2.133560
v 14.463629 3.179241 -2.641595
v 1.010830 1.135002 6.602560
v 14.161650 10.526075 -6.475049
v 15.400497 0.494132 -0.565458
v 15.587616 -0.472767 0.723339
v 2.224553 -1.580020 3.956112
v 17.907684 -1.298107 5.219498
v 6.390756 11.060019 -6.365514
v 13.547058 16.221027 -8.062441
v 1.019351 -1.173016 5.219080
v 18.232706 -1.173016 5.219080
v 1.185008 0.931831 4.590093
v 15.313580 0.590994 -0.564401
v 4.552172 2.270487 -1.898991
v 6.092845 19.043743 -7.492868
v 4.788428 3.179241 -2.641595
v 5.248182 9.814572 -5.701219
v 6.483109 16.606529 -8.126304
v 5.884453 8.807193 -5.466672
v 4.656837 4.327033 -2.734954
v 13.529140 14.364499 -7.084466
v 18.356428 -0.167854 3.510597
v 5.362973 5.568431 -4.113056
v 5.700018 13.302164 -6.698375
v 4.969465 3.707218 -2.885237
v 13.367603 8.807193 -5.466672
v 18.067049 0.931830 4.590094
v 5.090407 10.526075 -6.475049
v 0.391087 2.086398 6.034921
v 4.127408 2.958006 -3.338572
v 13.487933 14.516573 -6.959549
v 13.278358 19.211174 -7.408450
v 1.344371 -1.298107 5.219498
v 16.077316 2.887733 -1.444092
v 14.143148 3.518302 -2.533081
v 18.860970 2.086398 6.034921
v 13.562143 7.830625 -6.139704
v 17.061274 1.048782 1.168309
v 14.446142 7.164187 -4.455473
v 5.764123 14.516573 -6.959549
v 6.131624 21.288109 -7.237573
v 1.616363 0.601522 5.569824
v 14.699884 2.270487 -1.898991
v 18.043037 1.470186 6.060601
v 0.895630 -0.167851 3.510589
v 6.169956 17.811563 -8.274468
v 16.076033 1.200560 0.426340
v 4.574253 2.968281 -3.171167
v 1.142095 0.962541 6.532069
v 14.595219 4.327033 -2.734954
v 6.111308 18.984324 -7.521721
v 1.137499 -1.468335 4.142067
v 3.928963 1.708008 -0.731545
v 15.981602 -1.756962 0.852700
v 13.120434 21.288109 -7.237573
v 6.217309 10.736820 -6.715505
v 17.402803 0.837103 1.537648
v 3.070548 2.473092 -0.720437
v 3.176024 1.200560 0.426340
v 13.652630 14.819788 -8.031325
v 14.003874 9.814572 -5.701219
v 13.140749 18.984324 -7.521721
v 18.241224 1.135001 6.602560
v 4.061787 1.211079 -1.001604
v 6.002251 8.530313 -5.818382
v 13.034746 10.736821 -6.715505
v 1.834194 -1.700604 4.255610
v 15.183339 1.656569 -2.199715
v 5.338498 5.566518 -3.954774
v 3.848311 4.487806 -2.010777
v 15.403746 4.487806 -2.010777
v 16.181509 2.473092 -0.720437
v 18.097076 -0.664939 2.437285
v 1.849254 0.837103 1.537648
v 15.674983 3.728912 -1.850070
v 12.768948 16.606529 -8.126304
v 5.998940 9.147878 -6.126489
v 5.581885 7.608809 -4.979988
v 12.845056 15.095123 -7.537922
v 1.908210 -1.767854 3.961294
v 13.743180 6.015320 -4.873608
v 15.190269 1.211079 -1.001604
v 18.109961 0.962541 6.532069
v 6.407002 15.095123 -7.537922
v 2.509955 -1.762159 1.329178
v 12.805861 19.261980 -7.754932
v 6.257955 11.635626 -6.790208
v 13.326372 11.271274 -6.427792
v 5.925684 11.271274 -6.427792
v 12.806054 16.257074 -8.190755
v 14.565333 3.329137 -2.305679
v 14.331575 9.516682 -6.093349
v 14.366363 6.214725 -3.872810
v 3.577073 3.728912 -1.850070
v 5.973699 19.211174 -7.408450
v 14.404725 7.751872 -4.251400
v 2.185109 -1.036729 4.460065
v 6.446195 19.261980 -7.754932
v 15.154181 1.946602 -2.484744
v 13.670172 7.608809 -4.979988
v 12.897712 22.376953 -6.491121
v 6.380234 15.123956 -7.495765
v 13.253117 9.147878 -6.126489
v 13.988420 10.282923 -5.830539
v 3.068402 2.467704 -0.659362
v 5.263636 10.282923 -5.830539
v 5.899418 14.764667 -8.285527
v 5.599427 14.819788 -8.031325
v 12.994102 11.635626 -6.790208
v 16.183655 2.467704 -0.659362
v 12.871823 15.123956 -7.495765
v 18.723999 0.716119 6.864959
v 4.958714 8.150892 -5.036822
v 14.255674 9.119297 -5.214856
v 13.765446 -2.337719 1.239984
v 3.203273 2.454252 -2.291965
v 4.920481 9.516682 -6.093349
v 3.221533 1.336814 -1.898944
v 14.277514 9.936230 -6.452594
v 6.429074 19.601349 -7.414783
v 4.996382 9.119297 -5.214856
v 3.533607 3.829530 -2.805814
v 3.040475 -0.009006 1.391379
v 5.538665 13.239220 -6.847520
v 4.419311 6.472504 -3.579844
v 15.726832 -0.285135 0.078368
v 16.446836 1.968084 -0.224288
v 12.880140 16.087215 -7.550160
v 18.817703 -0.411838 5.969801
v 3.761982 3.577393 -1.757338
v 0.434353 -0.411837 5.969802
v 14.569984 7.937721 -5.151041
v 1.378139 1.227534 5.314873
v 15.667555 -0.283977 0.259954
v 4.658692 2.893551 -2.241789
v 15.490074 3.577393 -1.757338
v 2.445345 0.696390 -0.555670
v 5.222578 8.687647 -5.266332
v 4.847332 7.751872 -4.251400
v 13.360136 17.870615 -8.057280
v 16.468094 2.010022 0.103989
v 17.231773 0.737816 1.822040
v 15.449732 3.626072 -3.496626
v 5.447517 5.763018 -4.640575
v 6.359797 16.206993 -8.292460
v 5.008828 3.799129 -2.656813
v 4.302422 6.757227 -4.747538
v 2.944738 -0.146152 1.622905
v 12.822983 19.601349 -7.414783
v 2.605917 -1.947441 1.606375
v 16.545101 1.258626 -1.147439
v 13.887261 10.111141 -5.498065
v 3.532659 -0.193279 0.587637
v 2.767529 -2.020302 2.030852
v 13.103408 10.035704 -6.728823
v 13.512609 10.550950 -6.160490
v 4.362278 6.993719 -4.871076
v 13.352638 14.764667 -8.285527
v 17.873913 1.227527 5.314867
v 14.593363 2.893551 -2.241789
v 2.805219 1.968084 -0.224289
v 4.682072 7.937721 -5.151041
v 4.068717 1.656569 -2.199714
v 5.891921 17.870615 -8.057280
v 16.484528 -2.020302 2.030852
v 4.097877 1.946602 -2.484744
v 14.521957 3.399184 -2.342147
v 6.216821 -2.067124 0.684607
v 5.486610 -2.337719 1.239984
v 13.909421 -2.411746 1.314485
v 16.662048 -1.898118 2.411121
v 4.673144 5.573101 -3.413416
v 4.570189 7.018362 -4.419667
v 14.977962 1.495026 -1.428017
v 6.293942 18.341599 -7.513102
v 5.121019 8.394000 -5.157267
v 5.493456 6.011920 -4.107377
v 13.758601 6.011920 -4.107377
v 4.274093 1.495028 -1.428017
v 13.713391 13.239220 -6.847520
v 3.525224 -0.285135 0.078369
v 4.596929 3.147447 -3.357228
v 14.681868 7.018362 -4.419667
v 15.039572 -1.336566 1.144386
v 14.832746 6.472504 -3.579844
v 2.079473 -1.841888 2.457705
v 4.704474 5.689251 -3.498776
v 4.686723 3.329137 -2.305679
v 5.342636 -2.411746 1.314485
v 14.293342 8.150892 -5.036822
v 6.427647 14.015841 -7.884705
v 12.779616 14.865789 -7.632812
v 12.628331 15.701536 -7.521927
v 14.949635 6.757227 -4.747538
v 13.661521 13.148462 -6.784236
v 4.730099 3.399184 -2.342147
v 2.783963 2.010022 0.103989
v 5.364795 10.111141 -5.498065
v 15.327919 0.873629 -0.573402
v 4.974541 9.936230 -6.452594
v 4.492211 2.929476 -3.210698
v 6.354345 22.376955 -6.491121
v 14.243228 3.799129 -2.656813
v 18.539814 2.080194 5.943199
v 0.787318 -1.062993 4.657238
v 16.442146 -1.542641 2.493038
v 3.720455 -1.579454 1.664554
v 5.739447 10.550950 -6.160490
v 6.472441 14.865789 -7.632812
v 15.074458 1.421544 -1.585285
v 14.029478 8.687647 -5.266332
v 5.590535 13.148462 -6.784236
v 6.452500 19.355204 -7.351992
v 2.894540 1.956720 -0.123160
v 6.623726 15.701537 -7.521929
v 4.176562 5.795278 -3.772282
v 13.131568 16.099590 -7.532957
v 15.602611 3.829571 -3.257708
v 14.889778 6.993719 -4.871076
v 5.216237 4.772899 -3.628199
v 3.062005 2.496176 -0.977484
v 16.036667 -1.423133 1.974501
v 15.075494 5.795278 -3.772282
v 13.059937 12.630857 -7.830187
v 12.824410 14.015841 -7.884705
v 3.166742 -1.231248 1.957381
v 14.131038 8.394000 -5.157267
v 16.904020 -1.832908 2.937975
v 16.190052 2.496176 -0.977484
v 3.802325 3.626072 -3.496626
v 13.012430 12.621390 -7.781596
v 5.272321 4.909037 -3.357382
v 6.192119 12.630847 -7.830183
v 3.841507 2.961617 -3.231568
v 4.681191 -2.028579 1.400561
v 3.748997 4.473921 -2.775354
v 1.491675 0.625843 2.601233
v 13.030478 15.924391 -7.471248
v 15.455425 4.605169 -2.885942
v 12.799557 19.355204 -7.351992
v 2.809910 -1.542641 2.493038
v 12.958115 18.341599 -7.513102
v 3.920534 0.626968 -0.783904
v 14.035819 4.772899 -3.628199
v 15.166987 -1.747033 1.533844
v 0.712241 2.080194 5.943199
v 2.079115 -0.555747 4.595405
v 14.093359 6.561025 -4.196018
v 14.601459 4.474139 -4.468284
v 6.468982 14.252807 -7.456521
v 17.436440 0.859838 1.929131
v 15.749294 -1.011552 1.420548
v 16.030521 1.336814 -1.898944
v 17.172586 -1.841887 2.457709
v 17.760382 0.625842 2.601233
v 6.468577 17.478172 -7.773115
v 2.212485 1.245375 0.892887
v 4.795076 3.643537 -3.731732
v 13.035234 -2.067124 0.684607
v 6.371916 16.087215 -7.550160
v 6.405297 17.484812 -7.681699
v 6.446917 20.158257 -7.521533
v 12.805140 20.158257 -7.521533
v 1.815617 0.859838 1.929131
v 16.357515 1.956719 -0.123160
v 12.907775 19.862791 -7.781734
v 16.261465 1.961900 -0.256800
v 16.806711 0.696390 -0.555670
v 6.239627 12.621392 -7.781598
v 12.783075 14.252807 -7.456521
v 15.331522 0.626967 -0.783904
v 2.990591 1.961900 -0.256800
v 4.766408 6.320094 -3.860868
v 3.515325 3.856821 -2.444904
v 19.222593 1.336238 5.865836
v 19.035036 0.758270 6.682781
v 12.783480 17.478172 -7.773115
v 3.584501 -0.283977 0.259954
v 6.120489 16.099590 -7.532957
v 5.944573 15.570397 -7.313463
v 16.768248 -0.559011 2.928331
v 13.979735 4.909037 -3.357382
v 16.019693 3.099227 -2.061278
v 15.065804 4.901773 -4.424003
v 18.544437 1.408224 4.992720
v 13.027416 16.077662 -7.528694
v 12.846760 17.484812 -7.681699
v 19.112789 1.552664 5.374339
v 0.707618 1.408224 4.992719
v 19.113976 0.854624 6.536176
v 17.123775 0.762652 1.727663
v 5.959483 8.392959 -5.821364
v 2.356418 -1.524608 3.718012
v 16.006962 1.952833 -0.272872
v 4.528734 7.713837 -5.475159
v 1.728668 0.621457 2.191884
v 6.221580 15.924391 -7.471248
v 0.217019 0.758270 6.682781
v 14.768774 6.228673 -3.582822
v 17.523388 0.621457 2.191884
v 17.919498 0.349446 3.010254
v 2.421262 0.772890 1.482704
v 0.029463 1.336238 5.865835
v 13.434911 15.662924 -7.302858
v 4.407409 6.657268 -4.146770
v 0.138081 0.854625 6.536176
v 19.148014 1.216215 5.317333
v 4.177598 1.421544 -1.585285
v 14.723323 7.713837 -5.475159
v 5.173951 6.614997 -5.657669
v 13.307484 15.570397 -7.313463
v 6.344283 19.862791 -7.781734
v 13.116064 21.347410 -6.947495
v 3.245095 1.952833 -0.272872
v 16.145826 2.214310 -0.391499
v 5.565002 6.514872 -4.757374
v 6.473920 16.241190 -7.785515
v 1.332557 0.349446 3.010254
v 4.186252 4.901773 -4.424003
v 16.830793 0.772889 1.482704
v 6.135993 21.347410 -6.947495
v 5.817146 15.662924 -7.302858
v 0.259600 -0.051778 5.211445
v 15.475251 0.367962 -0.361837
v 0.139266 1.552666 5.374339
v 4.841455 7.404950 -4.474157
v 18.599335 1.214717 4.877747
v 0.652721 1.214717 4.877747
v 4.494738 7.591423 -5.288955
v 15.034041 5.025173 -2.864035
v 13.687055 6.514872 -4.757374
v 14.757318 7.591423 -5.288955
v 15.154942 5.864536 -4.205218
v 18.649111 -0.185059 4.298624
v 4.408794 7.240812 -5.057210
v 14.843262 7.240812 -5.057210
v 14.078102 6.614982 -5.657659
v 0.104042 1.216215 5.317332
v 13.110121 11.011112 -6.426369
v 15.914277 3.192140 -1.621663
v 1.236845 -1.428183 4.892975
v 5.968602 13.413738 -8.109347
v 13.283454 13.413738 -8.109347
v 4.218014 5.025173 -2.864035
v 15.736731 3.856823 -2.444908
v 5.079216 4.135789 -3.797207
v 5.286154 5.508769 -3.871368
v 17.561548 0.538397 4.959075
v 6.224641 16.077662 -7.528694
v 13.980687 9.011588 -5.337482
v 4.019417 5.138134 -2.850459
v 12.778136 16.241190 -7.785515
v 16.085314 -1.231244 1.957378
v 13.111096 20.974346 -6.972415
v 6.371544 22.819061 -6.254702
v 15.696975 -0.077922 -0.371398
v 15.588193 1.931777 -2.509649
v 6.140961 20.974346 -6.972415
v 6.390792 16.291594 -7.649200
v 15.232639 5.138134 -2.850459
v 13.965903 5.508769 -3.871368
v 17.419912 -0.117084 5.211517
v 15.553472 0.065226 -0.311461
v 3.498210 -1.334125 0.309029
v 4.515938 -2.408943 1.213485
v 12.861264 16.291594 -7.649200
v 3.776805 0.367962 -0.361837
v 3.106230 2.214310 -0.391499
v 0.763171 -0.354620 6.496667
v 14.410602 7.404950 -4.474157
v 6.141935 11.011112 -6.426369
v 14.844648 6.657268 -4.146770
v 18.015211 -1.428182 4.892976
v 5.762968 11.596397 -6.492740
v 12.880512 22.819061 -6.254702
v 16.646135 -1.947440 1.606371
v 14.581845 6.567549 -3.915601
v 17.032845 0.779563 1.639164
v 14.286415 7.761745 -4.621709
v 17.830048 0.459689 3.326873
v 5.264656 9.907183 -7.044945
v 17.464136 0.394992 4.022757
v 18.064877 -0.097930 6.509452
v 4.965641 7.761745 -4.621709
v 14.172838 4.135789 -3.797207
v 1.187179 -0.097929 6.509452
v 4.860893 7.900674 -4.741595
v 16.751556 -0.862229 3.196726
v 15.472511 3.510194 -1.717179
v 18.488884 -0.354620 6.496667
v 14.699575 6.305194 -3.637692
v 14.036184 5.323909 -3.700774
v 14.102612 4.533886 -3.382076
v 3.779545 3.510193 -1.717179
v 13.321177 12.700675 -6.825059
v 4.483283 6.228673 -3.582822
v 12.882463 18.099405 -7.497717
v 18.386730 -0.390613 6.461732
v 5.930880 12.700675 -6.825059
v 13.489420 14.363754 -7.073084
v 5.830336 14.619741 -7.107129
v 5.271370 9.011588 -5.337482
v 13.489088 11.596397 -6.492740
v 12.932403 11.706719 -6.956977
v 5.780849 14.736912 -7.218770
v 16.801119 -1.704179 3.144938
v 0.865327 -0.390613 6.461732
v 14.213886 4.269699 -3.354826
v 4.097115 5.864536 -4.205218
v 6.065746 18.808790 -7.580699
v 4.552481 6.305194 -3.637692
v 5.697011 10.262356 -6.018738
v 16.315214 -0.395931 -0.413969
v 13.555046 10.262356 -6.018738
v 19.018839 1.240522 5.140108
v 2.186148 0.027441 2.978598
v 14.736042 -2.408962 1.213483
v 13.186311 18.808790 -7.580699
v 2.936843 -0.395931 -0.413969
v 12.813534 12.337782 -6.906470
v 12.949459 18.260967 -7.502043
v 18.512007 -0.916959 4.312734
v 18.005396 0.415254 3.544172
v 4.821856 5.231925 -3.311635
v 3.337780 3.192140 -1.621663
v 3.259803 -1.748923 0.846984
v 5.762637 14.363754 -7.073087
v 13.421721 14.619741 -7.107129
v 4.771954 -1.140522 0.290262
v 6.447227 13.275729 -6.955376
v 3.555081 -0.077922 -0.371398
v 5.107253 8.678646 -5.229125
v 6.438522 12.337782 -6.906470
v 3.607457 -0.405121 0.713508
v 14.391164 7.900674 -4.741595
v 5.215871 5.323909 -3.700774
v 2.741131 1.723426 0.131112
v 0.233218 1.240522 5.140108
v 13.987400 9.907183 -7.044945
v 6.448744 14.827507 -7.517691
v 14.456979 3.643539 -3.731734
v 3.528744 2.686685 -2.856658
v 12.801690 12.317777 -6.852963
v 5.112148 6.699541 -4.239542
v 12.854773 20.467884 -7.150733
v 4.361598 2.271583 -1.573208
v 14.480103 -1.140522 0.290262
v 5.976973 12.901522 -6.886336
v 2.886871 2.131980 -0.348719
v 13.277695 18.525917 -7.654109
v 3.082636 2.429119 -0.399111
v 13.471208 14.736912 -7.218770
v 16.169420 2.429119 -0.399111
v 17.039572 1.245375 0.892887
v 15.710368 3.307503 -1.502681
v 3.151484 2.546334 -0.824479
v 16.989021 -1.251838 4.193751
v 5.149443 4.533886 -3.382076
v 3.958902 4.489902 -2.303613
v 6.450366 12.317777 -6.852963
v 3.981905 -1.275457 1.242781
v 6.063589 18.956860 -7.556261
v 12.804831 13.275729 -6.955376
v 3.698585 0.065226 -0.311461
v 15.859940 2.451594 -2.605898
v 15.571878 1.593399 -0.362164
v 17.407907 0.540944 2.478933
v 16.365185 2.131980 -0.348719
v 13.074265 19.207537 -7.371244
v 5.696781 14.490753 -8.160897
v 1.844149 0.540945 2.478933
v 12.941364 12.475859 -6.879749
v 3.615186 3.772129 -1.982008
v 0.209455 0.113566 5.204344
v 2.782433 1.865830 0.119758
v 5.038169 4.269699 -3.354826
v 6.310693 12.475859 -6.879749
v 14.178739 4.211198 -3.524583
v 13.672263 12.531879 -6.688190
v 6.397285 20.467884 -7.150733
v 6.177792 19.207537 -7.371243
v 16.510925 1.723426 0.131113
v 12.803313 14.827507 -7.517689
v 3.709996 0.141002 -0.070971
v 0.542493 1.850430 6.276726
v 4.079187 4.578264 -2.585377
v 5.974362 18.525917 -7.654109
v 1.246660 0.415254 3.544172
v 0.193259 0.580556 6.648516
v 14.890458 2.271583 -1.573208
v 14.227878 7.590755 -4.600094
v 16.312923 -0.962964 2.225329
v 5.480080 6.590857 -5.485677
v 5.788535 15.293013 -7.479301
v 5.073317 4.211198 -3.524583
v 1.264268 -1.062062 2.447853
v 3.541687 3.307503 -1.502681
v 13.737041 14.301292 -7.805473
v 4.878523 3.397385 -2.426188
v 14.430258 5.231622 -3.311433
v 6.319653 11.706719 -6.956977
v 4.565419 6.593661 -3.803479
v 6.033368 15.092336 -7.359833
v 4.391008 1.918998 -1.580330
v 16.469624 1.865830 0.119758
v 15.133567 1.536901 -1.047515
v 12.978798 -2.288859 0.937759
v 14.686637 6.593661 -3.803479
v 13.081136 10.125795 -6.630131
v 6.347536 17.065928 -7.548569
v 12.904521 17.065928 -7.548569
v 13.188468 18.956860 -7.556261
v 13.671063 -1.632522 0.387448
v 1.442074 0.567505 2.598906
v 18.709562 1.850430 6.276727
v 18.627167 0.237588 4.362795
v 2.539264 1.660610 -0.442106
v 5.969174 9.020901 -5.838663
v 6.273258 -2.288857 0.937759
v 6.369594 18.099405 -7.497717
v 13.555277 14.490753 -8.160897
v 2.220697 0.834595 -0.104586
v 13.219188 9.295007 -6.509900
v 14.861048 1.918998 -1.580330
v 15.542060 0.141002 -0.070971
v 14.144803 8.678646 -5.229125
v 17.065908 0.027444 2.978592
v 4.118489 1.536901 -1.047515
v 1.778193 -1.788105 3.908279
v 14.219919 4.054896 -3.437216
v 18.046480 0.310544 3.353974
v 6.486136 19.166702 -7.508669
v 3.488687 3.391229 -2.881950
v 12.765921 19.166702 -7.508669
v 16.712791 1.660609 -0.442106
v 3.441242 3.325670 -1.502835
v 5.032136 4.054896 -3.437216
v 12.759902 15.756860 -8.003150
v 14.373532 3.397385 -2.426188
v 5.515017 14.301292 -7.805473
v 19.058798 0.580556 6.648516
v 13.538541 -1.737871 0.429788
v 15.636870 3.772129 -1.982008
v 1.205576 0.310544 3.353974
v 15.766891 3.659892 -1.960468
v 6.302598 18.260967 -7.502043
v 15.040795 5.234527 -2.838667
v 15.063965 4.629106 -2.663625
v 14.975870 -2.084839 0.858169
v 3.485164 3.659892 -1.960468
v 16.100573 2.546334 -0.824479
v 4.645115 8.215126 -5.625267
v 2.340763 -0.626814 0.208773
v 2.460991 1.544896 0.046192
v 1.623634 -1.398492 2.005529
v 2.149137 -1.161057 4.523086
v 5.465192 11.012261 -6.129577
v 2.169414 1.007765 1.209707
v 3.303712 2.551907 -0.851897
v 13.275084 12.901522 -6.886336
v 16.791065 1.544895 0.046192
v 6.266197 12.292013 -6.734662
v 12.985859 12.292013 -6.734662
v 6.416629 11.077703 -6.546862
v 15.810815 3.325670 -1.502835
v 13.558297 13.382487 -6.752914
v 5.693760 13.382487 -6.752914
v 6.170920 10.125795 -6.630131
v 6.070692 18.018442 -8.221070
v 13.181365 18.018442 -8.221070
v 15.339055 4.523134 -2.326630
v 6.156566 10.469319 -6.548173
v 0.624885 0.237582 4.362801
v 4.188092 4.629106 -2.663625
v 12.851707 17.643970 -7.684860
v 14.606940 8.215126 -5.625267
v 4.211261 5.234527 -2.838667
v 13.786864 11.012261 -6.129577
v 12.922771 12.683289 -7.668956
v 5.140912 10.201136 -6.073745
v 17.628420 -1.398496 2.005528
v 3.341661 2.439564 -0.753211
v 6.001217 9.582703 -6.025457
v 6.372090 21.252657 -7.254093
v 6.032869 9.295007 -6.509900
v 13.463522 15.293013 -7.479301
v 17.309088 0.886134 0.916741
v 0.653111 1.929496 6.243702
v 6.371601 20.885307 -7.397357
v 4.074555 5.756979 -4.020525
v 6.083289 21.018122 -7.159435
v 13.250839 9.582703 -6.025457
v 13.168768 21.018122 -7.159435
v 18.598946 1.929496 6.243702
v 13.154572 -2.519000 1.114202
v 6.113995 20.679102 -7.242033
v 18.237812 0.357493 3.840059
v 6.329286 12.683285 -7.668954
v 5.580994 -1.632520 0.387448
v 15.948343 2.551907 -0.851897
v 18.220423 -0.555863 2.920300
v 2.632566 1.796703 -0.226701
v 13.074897 12.233625 -7.739449
v 15.910396 2.439562 -0.753211
v 3.679938 1.593117 -0.361762
v 13.393659 -2.360051 1.128879
v 4.804348 7.787571 -4.270151
v 17.173147 -0.481414 4.527134
v 0.982565 -1.300936 4.721945
v 6.400350 17.643970 -7.684860
v 2.020282 0.737816 1.822040
v 12.835426 11.077703 -6.546862
v 4.743003 6.553135 -3.971789
v 13.095490 10.469319 -6.548173
v 3.155010 -1.997773 2.051567
v 5.024179 7.590755 -4.600094
v 6.063184 8.515652 -5.575689
v 13.282882 9.020901 -5.838663
v 15.177502 5.756979 -4.020525
v 5.930435 18.002327 -7.615289
v 3.861843 4.547533 -2.519058
v 15.390213 4.547533 -2.519058
v 13.079550 10.348759 -6.574952
v 6.172506 10.348759 -6.574952
v 19.156288 1.343406 6.096063
v 5.858397 -2.360051 1.128879
v 1.014244 0.357493 3.840059
v 2.058247 0.789193 1.693316
v 5.713516 -1.737871 0.429788
v 14.521431 -1.198631 0.629404
v 0.480848 1.263126 6.665687
v 3.671700 4.041018 -2.268698
v 6.177160 12.233647 -7.739455
v 6.201949 22.171963 -6.582363
v 4.208847 -2.363441 1.607460
v 18.322456 -1.254947 4.480789
v 0.095769 1.343406 6.096063
v 18.771208 1.263126 6.665687
v 12.882430 20.121973 -7.259306
v 6.381511 22.565517 -6.583668
v 1.942968 0.886134 0.916741
v 4.421557 5.613601 -3.389330
v 16.619490 1.796703 -0.226701
v 1.484891 0.457870 2.299954
v 15.741141 2.971637 -1.243607
v 5.988195 9.601995 -6.001778
v 14.858137 2.006442 -1.930171
v 13.138062 20.679102 -7.242033
v 1.268462 0.217752 2.679995
v 13.321621 18.002327 -7.615289
v 12.879967 21.252657 -7.254093
v 15.580356 4.041018 -2.268698
v 13.283978 16.758301 -7.538489
v 17.767166 0.457869 2.299954
v 4.476823 5.781556 -3.556109
v 3.301466 0.759224 -1.535866
v 12.880456 20.885307 -7.397357
v 4.342641 1.441373 -1.288805
v 6.097484 -2.519000 1.114202
v 5.447912 13.654066 -7.754372
v 13.948188 8.342806 -6.531954
v 16.097046 -1.997773 2.051567
v 13.657478 10.839993 -6.221868
v 13.263861 9.601995 -6.001778
v 13.879728 8.456526 -5.202034
v 14.447709 7.787571 -4.270151
v 15.950696 0.759118 -1.535740
v 4.217985 -2.322378 1.640572
v 13.050108 22.171963 -6.582363
v 13.247561 10.991617 -6.401771
v 15.043209 -2.363441 1.607460
v 3.487062 0.834401 0.261885
v 15.163429 -2.305438 1.674240
v 6.374265 20.706081 -7.174503
v 13.320690 11.517309 -6.516300
v 6.434575 16.610149 -7.702480
v 13.265459 17.641500 -7.712594
v 14.909414 1.441372 -1.288805
v 14.830499 5.613601 -3.389330
v 15.478739 0.189671 -0.279172
v 16.227926 -2.046192 2.041044
v 13.218690 15.092336 -7.359833
v 13.725444 8.578759 -6.641592
v 12.817483 16.610149 -7.702480
v 13.018111 10.722799 -7.020202
v 17.657700 0.636153 4.432900
v 16.325600 -0.069042 1.599219
v 4.625348 7.613042 -4.802146
v 14.626709 7.613042 -4.802146
v 13.398964 -2.514807 0.965011
v 13.588381 14.534147 -7.152100
v 3.024131 -2.046192 2.041044
v 1.710794 0.458551 3.456063
v 14.775234 5.781556 -3.556109
v 5.853093 -2.514807 0.965011
v 5.200634 11.278026 -7.220728
v 13.187917 -2.508877 0.958489
v 13.503602 -2.245315 1.086102
v 1.269904 0.756620 6.423581
v 5.748454 -2.245315 1.086102
v 13.804144 13.654066 -7.754372
v 5.968079 16.758301 -7.538489
v 6.064139 -2.508877 0.958489
v 16.839931 0.447496 -0.467680
v 4.919070 8.217778 -5.086059
v 5.137344 9.398055 -5.601936
v 12.953349 11.001690 -6.930894
v 12.870546 22.565517 -6.583668
v 6.233945 10.722799 -7.020202
v 14.111145 10.201136 -6.073745
v 15.185188 1.192439 -1.041172
v 12.877792 20.706081 -7.174501
v 14.118875 4.725195 -3.173174
v 3.510915 2.971637 -1.243607
v 18.611256 1.939404 5.429629
v 6.154032 14.180462 -7.201432
v 5.078263 4.535873 -3.137931
v 6.298707 11.001690 -6.930894
v 17.809982 0.567505 2.598906
v 14.114712 9.398055 -5.601936
v 6.369627 20.121973 -7.259306
v 14.173793 4.535873 -3.137931
v 18.201994 -1.183667 3.430029
v 5.898226 9.412896 -6.854384
v 4.228788 3.018785 -3.387678
v 14.051422 11.278026 -7.220728
v 5.372328 8.456526 -5.202034
v 5.931848 10.142684 -7.182300
v 13.353830 9.412896 -6.854384
v 6.354509 21.403046 -6.912139
v 5.133183 4.725195 -3.173174
v 5.915884 17.855591 -7.803819
v 17.983595 0.217752 2.679995
v 3.820458 -2.176755 1.789261
v 13.336172 17.855591 -7.803819
v 4.428784 5.258766 -4.783657
v 5.569850 13.480509 -6.969255
v 14.332987 8.217778 -5.086059
v 5.931366 11.517309 -6.516300
v 13.059172 20.070854 -7.289023
v 15.250791 4.299121 -2.233670
v 18.069658 -1.470711 4.641423
v 5.663676 14.534147 -7.152100
v 1.182398 -1.470711 4.641423
v 6.192885 20.070854 -7.289023
v 4.066867 1.192441 -1.041172
v 17.982151 0.756619 6.423581
v 5.603683 12.682451 -6.793561
v 5.303868 8.342806 -6.531954
v 2.139941 -1.475725 4.286529
v 5.643093 12.799296 -6.835966
v 3.773318 0.189671 -0.279172
v 13.167072 17.638645 -7.648024
v 4.393919 2.006442 -1.930171
v 5.608454 13.181423 -6.636977
v 13.442877 7.096501 -4.632574
v 4.066048 -1.202639 0.234838
v 2.412126 0.447496 -0.467680
v 4.374508 3.388176 -3.665947
v 5.869711 9.058825 -6.692598
v 6.333359 -2.428027 0.979577
v 5.823176 12.337348 -6.662454
v 0.744118 -0.901077 5.336185
v 12.918697 -2.428027 0.979577
v 4.489738 3.901695 -4.045529
v 6.466959 19.668663 -7.542091
v 5.986598 17.641500 -7.712594
v 12.785099 19.668663 -7.542091
v 18.226658 -0.169009 3.105556
v 13.428880 12.337348 -6.662454
v 17.175779 -1.575239 1.526092
v 5.642928 9.074759 -5.559758
v 17.677641 -0.425467 1.318947
v 6.296875 15.443130 -7.446863
v 18.145914 -0.152190 2.829269
v 16.514597 1.578553 -1.177408
v 6.250607 18.938402 -8.054317
v 13.609128 9.074759 -5.559758
v 0.464810 0.211881 4.616154
v 13.183280 10.214231 -6.074482
v 15.206965 5.413436 -2.630435
v 6.431401 20.024797 -7.431387
v 4.045091 5.413436 -2.630435
v 14.702313 6.367159 -3.612676
v 5.630541 6.884135 -4.655811
v 18.787251 0.211885 4.616163
v 14.785342 6.570110 -3.757412
v 6.084985 17.638645 -7.648024
v 0.640800 1.939404 5.429628
v 6.068776 10.214231 -6.074482
v 18.035057 -0.572629 2.221121
v 13.621514 6.884135 -4.655811
v 4.549743 6.367159 -3.612676
v 5.955590 -2.044933 0.827229
v 13.001451 18.938402 -8.054317
v 1.269214 -1.397468 3.093856
v 12.897548 21.403046 -6.912139
v 13.296466 -2.044933 0.827229
v 6.214004 18.755514 -8.100873
v 16.549925 -1.688671 2.607546
v 13.098024 14.180462 -7.201432
v 12.955182 15.443130 -7.446863
v 18.769728 2.145526 5.684511
v 4.466714 6.570110 -3.757412
v 13.404903 -2.552972 1.151458
v 5.526613 8.578759 -6.641592
v 14.118890 9.868251 -5.873072
v 5.003127 8.255555 -6.363131
v 16.308422 2.355366 -0.740001
v 5.594579 10.839993 -6.221868
v 0.482329 2.145526 5.684511
v 4.384081 -1.440002 0.329859
v 1.574416 -0.425466 1.318945
v 6.370562 18.029541 -8.154158
v 13.320209 10.142684 -7.182300
v 13.740095 12.322587 -6.536637
v 16.595774 0.929747 1.114154
v 14.615810 -2.239589 0.905208
v 6.447736 22.155771 -6.634706
v 1.057395 1.658207 6.187102
v 4.282664 5.331782 -2.950314
v 16.751755 1.601227 0.536494
v 4.674624 -1.111876 0.519479
v 18.507936 -0.901077 5.336185
v 13.038054 18.755514 -8.100873
v 4.835846 5.845814 -3.651389
v 6.004496 10.991617 -6.401771
v 5.809179 7.096501 -4.632574
v 2.076270 -1.575242 1.526102
v 1.916841 -0.671723 5.150323
v 18.234787 0.339016 6.773857
v 12.743017 21.045654 -6.955731
v 2.500302 1.601227 0.536494
v 15.052086 4.436099 -2.503585
v 13.523837 14.071752 -7.151624
v 1.573252 0.510705 3.613506
v 13.682205 13.480509 -6.969255
v 5.348024 12.136718 -7.546252
v 5.626917 13.154024 -6.734595
v 16.144398 2.173350 -2.025666
v 5.728219 14.071752 -7.151624
v 12.820656 20.024797 -7.431387
v 1.017269 0.339016 6.773857
v 13.362391 14.096415 -8.210683
v 6.252707 15.538537 -7.424609
v 5.614155 7.713353 -6.131294
v 12.842253 14.302492 -7.223104
v 15.456372 0.459830 -0.414308
v 12.999350 15.538537 -7.424609
v 6.276683 14.650804 -8.174140
v 4.231996 1.535499 -1.144437
v 14.514148 7.448161 -5.889057
v 15.020061 1.535499 -1.144437
v 2.079790 0.017331 3.561913
v 18.194662 1.658207 6.187102
v 6.509040 21.045654 -6.955731
v 2.008679 0.138905 3.563314
v 15.431598 -2.176755 1.789261
v 18.121176 -0.303446 6.439075
v 1.871062 0.288904 3.925221
v 6.409804 14.302492 -7.223104
v 1.130881 -0.303446 6.439075
v 13.643603 13.181423 -6.636977
v 5.320364 5.173214 -4.379038
v 6.457618 14.286261 -7.270819
v 13.625139 13.154024 -6.734595
v 15.947810 2.813870 -0.892347
v 17.807039 0.954746 5.919163
v 1.445288 -1.697569 4.029747
v 5.545564 12.514630 -6.702821
v 3.304246 2.813870 -0.892347
v 12.701810 15.658686 -7.327853
v 12.885321 19.994055 -7.362149
v 14.248930 8.255555 -6.363131
v 6.366737 19.994057 -7.362149
v 5.302212 5.101085 -4.262853
v 16.253839 2.414329 -0.760790
v 13.956420 9.961112 -5.504923
v 4.859245 4.504334 -3.006552
v 14.699518 6.812264 -5.501321
v 15.764995 0.834400 0.261885
v 2.943634 2.355366 -0.740001
v 17.213993 0.832409 0.306158
v 3.795684 0.459830 -0.414308
v 12.883414 19.868513 -7.407704
v 13.393669 16.939718 -7.733516
v 17.534058 -1.040580 5.352623
v 13.608963 12.799296 -6.835966
v 2.998217 2.414329 -0.760790
v 12.804321 22.155771 -6.634706
v 13.224289 20.302593 -7.277566
v 4.285495 -1.661969 0.479302
v 12.750544 18.010242 -7.793202
v 14.449239 -2.152370 0.760092
v 13.648374 12.682451 -6.793561
v 5.133167 9.868251 -5.873072
v 1.717999 -1.040580 5.352623
v 15.572768 0.554980 -0.028956
v 6.016802 9.346891 -6.214982
v 14.549322 7.017461 -4.330376
v 6.550247 15.658686 -7.327853
v 1.815760 -1.547170 4.633183
v 14.430761 7.933710 -4.847499
v 14.021994 4.711606 -4.066763
v 13.382345 9.058825 -6.692598
v 1.969975 -1.558325 4.441635
v 13.745649 6.063601 -4.982243
v 1.025396 -0.169023 3.105549
v 12.794439 14.286261 -7.270819
v 12.881495 18.029541 -8.154158
v 13.040114 20.568396 -7.161827
v 13.949843 5.101085 -4.262853
v 5.889665 14.096415 -8.210683
v 4.702734 7.017461 -4.330376
v 14.558817 8.164030 -5.351700
v 3.571720 3.733662 -3.019974
v 5.970519 9.046445 -5.947191
v 17.335222 -0.671709 5.150342
v 3.732901 4.344773 -1.991992
v 13.343040 -2.537195 1.170909
v 15.488548 0.820952 -0.285752
v 13.865768 6.162431 -4.137353
v 5.295636 9.961112 -5.504923
v 15.249606 -2.059424 0.932754
v 13.657016 -2.529727 1.234294
v 13.287401 18.862734 -7.915127
v 13.235253 9.346891 -6.214982
v 3.289332 1.973144 -2.280361
v 13.637901 7.713353 -6.131294
v 6.368643 19.868513 -7.407704
v 5.858387 16.939718 -7.733516
v 1.852623 0.869666 1.464188
v 17.399433 0.869666 1.464188
v 14.248179 3.759477 -2.773330
v 4.072490 4.533566 -2.522190
v 5.933451 14.346279 -7.164268
v 4.001265 4.299121 -2.233670
v 4.821295 7.933710 -4.847499
v 13.936254 8.958884 -5.358061
v 5.282187 11.395959 -6.547824
v 3.679287 0.554980 -0.028957
v 12.900541 18.037937 -7.529624
v 5.554904 6.359799 -5.183023
v 3.763508 0.820952 -0.285752
v 15.465857 3.125252 -1.446530
v 6.478119 20.169708 -7.343340
v 6.089183 8.580676 -5.343346
v 18.854799 -0.264357 6.268137
v 6.351516 18.037937 -7.529624
v 6.211942 20.568396 -7.161827
v 14.969392 5.331782 -2.950314
v 15.519156 4.344773 -1.991992
v 13.489982 16.709749 -8.063461
v 5.847152 -2.552972 1.151458
v 13.969869 11.395959 -6.547824
v 16.234066 2.450809 -1.616955
v 5.315803 8.958884 -5.358061
v 5.964656 18.862734 -7.915127
v 14.392811 4.504334 -3.006552
v 12.833844 15.926347 -8.197472
v 17.806770 -1.697568 4.029748
v 2.712958 -0.060339 1.926418
v 12.948394 9.956265 -6.043684
v 2.351023 0.071490 2.396208
v 3.786199 3.125252 -1.446530
v 13.318606 14.346279 -7.164268
v 6.501513 18.010242 -7.793202
v 13.470290 16.846184 -8.107794
v 5.003877 3.759477 -2.773330
v 5.247232 7.681751 -4.805188
v 4.705729 7.705248 -4.437303
v 2.656282 0.929747 1.114154
v 6.501117 20.347374 -7.149744
v 6.303663 9.956265 -6.043684
v 15.309314 -2.002806 1.710199
v 13.669185 6.365929 -4.867198
v 3.287612 2.426005 -2.450476
v 17.488380 -1.685567 4.341712
v 5.762075 16.709749 -8.063461
v 5.386288 6.162431 -4.137353
v 1.309300 0.958083 6.258799
v 6.027768 20.302593 -7.277566
v 4.693239 8.164030 -5.351700
v 6.374228 12.786129 -7.258042
v 6.186079 10.053395 -5.965188
v 12.877829 12.786129 -7.258042
v 17.307955 0.826515 0.613748
v 16.999809 -0.236256 3.328784
v 5.781766 16.846184 -8.107794
v 13.350199 8.368903 -6.193661
v 3.320003 -0.624897 1.342021
v 5.915461 10.666453 -6.307868
v 13.065978 10.053395 -5.965188
v 1.106141 -0.152192 2.829270
v 12.773937 20.169708 -7.343340
v 13.352976 17.448298 -7.799852
v 5.901858 8.368903 -6.193661
v 14.546328 7.705248 -4.437303
v 1.944101 0.826514 0.613748
v 6.506506 20.255117 -7.140831
v 12.758300 15.069144 -7.789773
v 14.634035 5.662573 -3.458179
v 3.909007 -0.621939 0.187511
v 17.709347 -1.710030 3.309433
v 17.119028 0.876786 1.501814
v 13.162873 8.580676 -5.343346
v 15.235600 3.547418 -1.844875
v 0.397257 -0.264357 6.268137
v 5.909017 -2.537195 1.170909
v 0.159546 1.874694 5.998208
v 5.506407 6.063601 -4.982243
v 16.416862 1.194383 -1.372862
v 14.352289 7.794405 -4.507323
v 14.651310 -2.064855 1.455196
v 5.899081 17.448298 -7.799852
v 16.794729 -0.321444 2.681528
v 6.341352 21.657953 -6.816697
v 13.336596 10.666453 -6.307868
v 1.824027 0.076868 5.007441
v 1.542712 -1.710030 3.309425
v 4.737908 7.448161 -5.889057
v 4.899767 7.794405 -4.507323
v 17.273449 0.938935 1.216443
v 14.744943 4.513743 -4.443901
v 5.582872 6.365929 -4.867198
v 0.472042 -0.399142 4.861936
v 4.932278 8.507053 -5.249118
v 3.374066 -0.574556 -0.043362
v 19.092510 1.874694 5.998208
v 18.329317 0.546880 4.206195
v 4.798934 3.567817 -2.403376
v 4.552539 6.812264 -5.501321
v 14.453122 3.567817 -2.403376
v 17.272236 -0.897911 0.868588
v 2.038061 0.832410 0.306159
v 5.595040 -2.529727 1.234293
v 17.346638 -1.767783 3.963763
v 5.165897 11.478394 -6.998611
v 5.203199 4.588840 -4.112638
v 4.016457 3.547418 -1.844875
v 12.984714 20.668388 -7.567693
v 1.833089 -1.562375 1.886376
v 4.912101 4.583255 -4.544261
v 12.910706 21.657953 -6.816697
v 17.495605 0.853106 1.934934
v 5.337819 11.136811 -6.182224
v 6.521656 15.602873 -7.353555
v 6.267343 20.668388 -7.567693
v 6.535287 19.239988 -7.437500
v 15.350320 -2.323564 1.671729
v 12.730401 15.602872 -7.353555
v 3.494548 -0.693677 0.007331
v 3.901736 -2.323564 1.671729
v 3.899816 3.177470 -3.381553
v 13.281538 9.046445 -5.947191
v 1.978606 0.938935 1.216443
v 6.442762 18.050219 -7.487332
v 3.681052 3.959535 -2.157701
v 14.086159 11.478394 -6.998611
v 4.874719 6.504004 -4.018672
v 4.572274 5.373769 -3.240391
v 17.026360 -1.208876 0.858547
v 15.877990 -0.574556 -0.043362
v 15.343050 -0.621939 0.187511
v 5.270666 11.019894 -6.374938
v 15.290009 5.241129 -3.186561
v 5.284191 9.619777 -6.978669
v 2.835194 1.194384 -1.372864
v 15.757508 -0.693677 0.007331
v 13.914238 11.136811 -6.182224
v 3.913596 3.468874 -3.533906
v 3.498870 3.764639 -1.516497
v 17.885368 0.940280 6.145625
v 6.493757 15.069144 -7.789773
v 14.027718 10.403913 -6.126947
v 3.962047 5.241129 -3.186561
v 13.981391 11.019894 -6.374938
v 15.753186 3.764639 -1.516497
v 6.094332 17.483967 -7.636600
v 12.809295 18.050219 -7.487332
v 14.589078 7.444904 -4.550437
v 2.838272 2.217590 -0.517778
v 13.157725 17.483967 -7.636600
v 14.319778 8.507053 -5.249118
v 5.332105 4.616642 -3.226764
v 15.302052 4.574170 -2.490953
v 12.716770 19.239988 -7.437500
v 1.794598 0.259336 4.836814
v 13.919950 4.616642 -3.226764
v 4.662979 7.444904 -4.550437
v 15.751797 3.767557 -1.372372
v 13.811121 5.947259 -5.047479
v 17.105427 -1.343577 1.111297
v 13.905029 10.743019 -6.211037
v 3.500260 3.767557 -1.372372
v 19.046829 -0.074557 5.907678
v 3.950003 4.574170 -2.490953
v 17.013443 -1.726467 3.589575
v 13.181948 20.094595 -7.396519
v 15.900512 -2.111585 1.341086
v 15.571005 3.959535 -2.157700
v 6.546893 14.563398 -7.290462
v 1.445532 1.118560 5.710567
v 13.882748 7.259597 -4.648426
v 16.122223 1.358155 0.337490
v 18.156540 1.538882 6.236801
v 14.679783 5.373769 -3.240391
v 14.004825 7.681751 -4.805188
v 5.224339 10.403913 -6.126947
v 4.446277 5.470605 -3.248394
v 0.922739 0.546881 4.206195
v 1.756450 0.853106 1.934934
v 14.805780 5.470605 -3.248394
v 16.719578 1.591947 0.362806
v 5.147139 4.463748 -4.198792
v 16.911295 -0.626743 0.208724
v 5.373357 9.895136 -7.110131
v 5.990531 14.795566 -7.272430
v 12.705164 14.563397 -7.290462
v 6.419232 13.033436 -6.973812
v 13.029838 14.121662 -8.134311
v 13.861697 10.829353 -6.206406
v 13.903777 12.136374 -7.546595
v 2.532478 1.591947 0.362806
v 17.418968 -1.562374 1.886375
v 17.636551 0.490331 3.415594
v 5.347027 10.743019 -6.211037
v 13.967865 9.619777 -6.978669
v 15.340790 -1.442065 0.355823
v 15.997695 0.835890 -1.583254
v 13.151317 16.752031 -7.532422
v 5.511961 12.322587 -6.536637
v 6.533640 19.276838 -7.401922
v 12.718417 19.276838 -7.401922
v 13.878698 9.895136 -7.110131
v 0.205227 -0.074557 5.907678
v 5.390360 10.829353 -6.206406
v 12.832825 13.033436 -6.973812
v 1.095516 1.538882 6.236801
v 6.096180 13.711055 -7.089273
v 13.155876 13.711055 -7.089273
v 5.155540 11.395552 -7.008083
v 2.146745 -1.343645 1.111247
v 16.727915 -0.145341 -0.321624
v 3.663863 1.931777 -2.509649
v 5.369308 7.259597 -4.648426
v 14.048856 4.588841 -4.112638
v 16.852972 -1.820051 2.923934
v 5.492463 10.719499 -6.183371
v 16.413784 2.217590 -0.517779
v 6.070109 20.094595 -7.396519
v 12.750940 20.347374 -7.149744
v 18.971653 -0.027613 5.103205
v 17.989302 -1.533336 3.577287
v 14.089063 10.132268 -6.993794
v 12.745550 20.255117 -7.140831
v 2.300779 0.999143 1.203806
v 14.096517 11.395551 -7.008081
v 15.012158 -0.823254 0.241315
v 3.661077 3.427174 -1.575265
v 3.129834 1.358155 0.337490
v 5.344176 6.591683 -5.592790
v 15.603618 -0.652771 0.090042
v 13.253654 9.869462 -5.972384
v 14.104917 4.463748 -4.198792
v 5.162993 10.132268 -6.993794
v 13.261525 14.795566 -7.272430
v 15.590980 3.427174 -1.575265
v 13.890885 10.153532 -5.526552
v 5.361171 10.153532 -5.526552
v 13.192615 20.001825 -7.509838
v 5.107157 10.739089 -6.966397
v 14.144899 10.739089 -6.966397
v 5.682427 8.294271 -6.441823
v 5.621000 6.804418 -4.826737
v 4.389201 4.495903 -2.624251
v 6.446216 20.952770 -7.163139
v 4.239898 -0.823254 0.241315
v 6.095473 20.919899 -7.280885
v 6.299216 22.741282 -6.456508
v 6.278782 19.273428 -7.966094
v 15.626076 0.204630 0.165125
v 16.459517 2.008682 -1.064261
v 3.861350 4.297642 -2.014618
v 3.583364 3.755571 -2.036761
v 13.146897 19.636377 -7.404962
v 14.411589 7.302532 -5.921859
v 15.695004 -1.661070 1.811656
v 15.948054 3.078779 -0.822495
v 13.260968 16.213131 -7.592875
v 3.254379 0.835919 -1.583285
v 5.998402 9.869462 -5.972384
v 13.569629 8.294271 -6.441823
v 14.555152 7.718766 -4.629794
v 5.022686 10.240760 -6.640894
v 3.304002 3.078779 -0.822495
v 6.100740 16.752031 -7.532422
v 4.840468 7.302532 -5.921859
v 12.973275 19.273428 -7.966094
v 17.909452 -1.602561 3.535213
v 14.862855 4.495903 -2.624251
v 13.138127 19.805223 -7.415008
v 13.133189 16.633846 -7.592146
v 5.818125 -1.991110 0.505226
v 5.054349 10.345268 -6.790829
v 14.229370 10.240759 -6.640894
v 15.390707 4.297642 -2.014617
v 5.466527 8.843211 -5.381314
v 15.355561 4.341218 -2.036017
v 13.734951 14.359762 -7.760685
v 12.952841 22.741282 -6.456508
v 15.438467 -1.424369 1.489474
v 2.792539 2.008682 -1.064261
v 0.296448 0.124075 6.598205
v 2.952781 2.483164 -0.360401
v 16.299274 2.483164 -0.360401
v 13.759593 10.719499 -6.183371
v 3.896494 4.341218 -2.036017
v 13.156584 20.919899 -7.280885
v 14.197707 10.345268 -6.790829
v 3.719548 -2.082619 1.822238
v 13.785529 8.843211 -5.381314
v 12.805841 20.952770 -7.163139
v 6.215337 10.635096 -6.769448
v 6.059443 20.001825 -7.509838
v 15.619983 -0.728545 0.072370
v 1.797426 0.521713 2.632840
v 16.807913 -0.174639 2.518023
v 4.696904 7.718766 -4.629794
v 5.991088 16.213131 -7.592875
v 15.441979 0.634452 -1.003450
v 17.037134 -1.851271 2.943143
v 3.648439 -0.652771 0.090042
v 6.118868 16.633846 -7.592146
v 13.036719 10.635096 -6.769448
v 17.454630 0.521713 2.632840
v 3.632073 -0.728544 0.072369
v 3.825790 3.848613 -2.066267
v 6.105160 19.636377 -7.404962
v 5.795941 14.968944 -8.260496
v 15.628809 3.362907 -3.168521
v 6.465575 19.641769 -7.605680
v 13.564996 11.345351 -6.353098
v 6.113930 19.805223 -7.415008
v 17.403484 -1.339540 1.495144
v 13.631056 6.804418 -4.826737
v 2.989888 0.353986 -1.058876
v 5.517106 14.359762 -7.760685
v 15.813119 -1.169560 1.610989
v 19.218855 1.312358 5.560926
v 5.610271 15.304493 -7.813835
v 2.524141 -0.145341 -0.321624
v 12.714570 14.494478 -7.414545
v 5.687061 11.345351 -6.353098
v 4.543409 2.316875 -1.780877
v 3.810077 0.634452 -1.003450
v 13.433930 -1.991111 0.505226
v 13.907880 6.591683 -5.592790
v 13.579767 13.670526 -7.032263
v 19.096693 0.336338 5.218925
v 4.500800 3.247080 -3.524536
v 5.672289 13.670526 -7.032263
v 14.708647 2.316875 -1.780877
v 18.269487 -1.300941 4.721949
v 15.560342 3.436534 -3.288110
v 0.033201 1.312358 5.560926
v 16.906948 1.228254 0.839278
v 2.781679 0.272823 1.575376
v 3.625981 0.204631 0.165125
v 15.313637 -1.376779 0.311865
v 13.515508 9.917177 -7.174354
v 1.848617 -1.339488 1.494999
v 16.906359 1.162603 0.995435
v 13.715114 12.025920 -6.543715
v 15.668693 3.755571 -2.036761
v 6.396252 12.411510 -6.994828
v 12.786482 19.641769 -7.605680
v 17.942757 0.958082 6.258799
v 5.460520 13.055885 -7.808838
v 3.986969 1.198287 -1.678095
v 1.262978 -1.533438 3.576606
v 0.890047 0.150218 6.782447
v 15.265087 1.198287 -1.678095
v 16.143316 -0.584496 -0.222459
v 1.342725 -1.602672 3.535249
v 6.419199 20.928753 -7.066399
v 2.345108 1.228254 0.839278
v 15.869319 -2.221995 1.612111
v 17.558981 0.537052 2.733258
v 12.832858 20.928751 -7.066399
v 4.687192 -1.960619 1.358134
v 5.991446 15.607575 -7.342019
v 6.137129 -2.201563 0.637507
v 4.618217 6.183645 -3.724350
v 13.317163 18.032688 -7.406773
v 13.456116 14.968943 -8.260496
v 13.114926 -2.201563 0.637507
v 12.855805 12.411510 -6.994828
v 2.377558 -1.928161 1.932396
v 6.430002 12.164452 -7.107938
v 3.434072 1.659175 -0.160826
v 12.822054 12.164452 -7.107938
v 12.766548 18.163301 -7.909773
v 0.919464 -1.240815 4.665041
v 2.345697 1.162603 0.995435
v 1.676605 0.572891 5.037039
v 14.471351 -1.980503 1.327284
v 5.218753 8.845753 -5.273259
v 5.964260 -2.151495 0.583189
v 5.934893 18.032688 -7.406771
v 6.537488 14.494478 -7.414546
v 13.260611 15.607575 -7.342019
v 16.874500 -1.928160 1.932394
v 0.155406 0.336260 5.218835
v 0.929593 -1.254941 4.480786
v 13.287796 -2.151495 0.583189
v 18.479990 0.706350 4.489984
v 6.305199 22.716679 -6.300172
v 3.968634 5.371841 -3.734139
v 3.392169 2.446068 -2.603445
v 5.736548 9.917177 -7.174354
v 6.168746 21.760756 -6.785926
v 12.856293 17.954166 -7.573758
v 4.502061 -1.192533 0.822533
v 13.771976 6.590857 -5.485677
v 0.772065 0.706351 4.489984
v 3.108740 -0.584496 -0.222459
v 15.631883 0.642875 0.098800
v 15.817984 1.659175 -0.160826
v 14.033303 8.845753 -5.273259
v 6.486117 16.572439 -7.829669
v 18.362009 0.150218 6.782447
v 6.498149 12.030250 -6.719323
v 12.753907 12.030250 -6.719323
v 13.008676 17.176926 -8.336504
v 13.096712 17.807274 -7.615524
v 15.747190 -0.270150 -0.102392
v 6.155345 17.807274 -7.615524
v 14.105774 5.070248 -3.427088
v 13.209907 20.209332 -7.375309
v 13.083311 21.760756 -6.785926
v 15.283422 5.371841 -3.734139
v 16.476999 2.032993 -0.637185
v 6.042150 20.209332 -7.375309
v 3.570944 3.647172 -3.052155
v 16.515415 -0.991494 2.620922
v 4.424927 2.939663 -3.266185
v 6.243382 17.176926 -8.336506
v 12.765940 16.572439 -7.829669
v 4.618022 5.662573 -3.458179
v 14.894179 6.385082 -5.101840
v 6.419309 20.625826 -7.220212
v 6.395764 17.954166 -7.573758
v 14.040730 5.067585 -3.479832
v 14.421263 4.492498 -4.500030
v 2.775057 2.032993 -0.637185
v 15.642567 0.316534 0.217856
v 16.262167 0.353985 -1.058878
v 6.485509 18.163301 -7.909773
v 12.946857 22.716679 -6.300172
v 15.426266 3.848613 -2.066267
v 15.816601 3.592246 -2.046594
v 15.066818 5.509988 -2.999105
v 5.146283 5.070246 -3.427086
v 4.132223 3.728390 -2.029151
v 0.940295 0.623794 6.828530
v 15.119834 3.728390 -2.029151
v 3.504865 -0.270149 -0.102392
v 1.644510 0.504667 2.980321
v 3.435456 3.592246 -2.046594
v 1.445017 0.954744 5.919166
v 4.185238 5.509988 -2.999105
v 5.211326 5.067585 -3.479832
v 13.791536 13.055885 -7.808838
v 2.474684 -1.824788 2.799427
v 17.607546 0.504667 2.980321
v 15.410550 2.961617 -3.231568
v 14.211798 4.461165 -3.157351
v 3.620173 0.642876 0.098800
v 18.081963 -1.331865 3.296338
v 2.690019 -1.081407 2.759531
v 15.030951 5.495058 -3.018782
v 4.221104 5.495058 -3.018782
v 2.640527 -1.828203 2.505390
v 18.955608 0.124075 6.598205
v 2.611906 -0.812051 2.799214
v 1.910968 0.580189 2.266916
v 15.432955 1.445777 -2.137077
v 5.981362 11.762409 -6.617624
v 16.962925 1.102752 -0.207296
v 15.412907 4.447834 -1.887596
v 16.208858 0.723437 -1.358359
v 16.193117 0.127667 -0.904485
v 13.270694 11.762409 -6.617624
v 14.864076 1.998635 -1.561833
v 5.856769 15.337569 -8.311788
v 6.505532 13.093653 -7.100652
v 2.263614 1.178224 1.057015
v 15.133319 2.689641 -1.381067
v 6.421168 18.793976 -7.631842
v 3.609489 0.316534 0.217856
v 3.058938 0.127667 -0.904485
v 5.421231 10.461515 -6.033631
v 13.830826 10.461515 -6.033631
v 1.745543 0.488595 2.934062
v 5.040258 4.461165 -3.157351
v 18.311762 0.623794 6.828530
v 5.904907 18.204035 -7.512971
v 14.239958 9.002773 -4.916320
v 5.365480 12.894708 -7.278905
v 4.579254 4.981778 -3.012643
v 12.851890 21.361862 -6.939692
v 4.118737 2.689641 -1.381067
v 13.791162 5.671462 -4.096609
v 5.460895 5.671462 -4.096609
v 2.579444 1.573638 0.251115
v 3.839149 4.447834 -1.887596
v 18.581942 -0.637142 4.252462
v 12.820463 21.355635 -6.989879
v 16.911493 1.259375 0.755595
v 14.157990 8.973749 -5.012965
v 15.339529 3.162399 -3.381276
v 2.340562 1.259375 0.755595
v 1.403478 0.988363 6.016315
v 6.400168 21.361862 -6.939692
v 13.886576 12.894708 -7.278905
v 3.819102 1.445777 -2.137077
v 12.746526 13.093653 -7.100652
v 6.403812 20.779438 -7.196207
v 6.158278 21.753950 -7.032176
v 13.511276 12.081013 -7.821405
v 14.672803 4.981778 -3.012643
v 13.532629 16.188278 -7.901833
v 6.470908 20.482191 -7.222850
v 6.431594 21.355635 -6.989879
v 4.387980 1.998636 -1.561833
v 0.410774 0.101234 4.714608
v 6.081830 18.420490 -7.510771
v 12.832747 20.625826 -7.220215
v 17.341089 0.580189 2.266916
v 12.830890 18.793976 -7.631840
v 5.719428 16.188278 -7.901833
v 6.461034 21.273788 -7.058090
v 13.170227 18.420490 -7.510771
v 5.171345 9.535989 -5.667358
v 15.002840 6.326400 -4.857286
v 3.322771 -1.306804 1.818620
v 13.093779 21.753950 -7.032176
v 13.347150 18.204035 -7.512971
v 14.435864 7.674704 -4.208296
v 16.672611 1.573638 0.251115
v 5.622838 11.320772 -7.596013
v 6.423052 13.001775 -7.055308
v 6.185821 11.729096 -6.719375
v 3.562093 3.171967 -1.461223
v 4.587700 7.331354 -5.685529
v 5.524557 8.186928 -5.181677
v 15.226670 -2.116027 1.702588
v 4.299253 6.349604 -4.987591
v 3.022696 -1.594723 0.757045
v 14.664357 7.331354 -5.685529
v 12.848246 20.779438 -7.196207
v 3.043196 0.723445 -1.358365
v 14.505639 6.742792 -4.119977
v 3.621966 4.181526 -2.742797
v 14.080711 9.535989 -5.667358
v 17.549055 -1.544768 4.724867
v 13.066236 11.729096 -6.719375
v 15.689962 3.171967 -1.461223
v 13.357807 9.127175 -5.769581
v 15.837169 3.000769 -1.104908
v 12.604379 15.689471 -7.386090
v 13.513797 9.991014 -5.930838
v 6.472136 14.561837 -7.848144
v 5.842053 8.771009 -5.424812
v 13.727499 8.186928 -5.181677
v 5.391441 5.528509 -4.537585
v 6.647679 15.689471 -7.386090
v 5.605450 11.288458 -6.265606
v 12.829005 13.001774 -7.055308
v 16.677221 -0.317345 2.402096
v 3.721317 3.151884 -1.454929
v 3.414887 3.000769 -1.104908
v 3.450723 3.716005 -2.429090
v 13.410004 8.771009 -5.424812
v 2.783658 1.662786 0.157720
v 13.646606 11.288458 -6.265606
v 4.211161 -1.195583 0.244830
v 12.888253 12.810174 -7.631329
v 4.744854 6.668108 -5.590719
v 2.892223 2.015863 -0.008730
v 15.018857 2.591406 -1.461566
v 13.860615 5.528509 -4.537585
v 12.791023 21.273788 -7.058090
v 6.170499 10.347561 -6.371840
v 4.818719 8.640081 -5.519529
v 15.530739 3.151884 -1.454929
v 14.433337 8.640081 -5.519529
v 16.090965 -0.577904 -0.201572
v 13.215490 9.488160 -6.254654
v 3.161090 -0.577904 -0.201572
v 16.468399 1.662785 0.157720
v 6.363803 12.810174 -7.631329
v 13.395288 15.337569 -8.311788
v 13.761580 6.047149 -4.582451
v 4.746417 6.742792 -4.119977
v 16.838196 1.564002 0.370055
v 14.377337 6.504004 -4.018670
v 2.887038 0.940825 0.919884
v 13.324086 15.307474 -7.388892
v 5.566094 7.227663 -4.701227
v 6.415721 19.046480 -7.552102
v 17.031359 0.834594 -0.104586
v 13.685963 7.227663 -4.701227
v 2.916513 1.937843 -0.065554
v 12.779921 14.561822 -7.848139
v 14.440187 7.759873 -4.201557
v 3.023952 2.259348 -1.735122
v 5.927970 15.307474 -7.388892
v 17.404800 -1.805821 3.741290
v 0.602426 0.044663 4.325006
v 2.901577 1.872524 0.020710
v 13.955855 9.085723 -5.392850
v 5.296200 9.085723 -5.392850
v 13.194908 9.640753 -6.214927
v 19.168741 0.272105 5.642759
v 5.738260 9.991014 -5.930838
v 5.773320 14.247965 -7.127913
v 15.227777 -0.637664 0.451218
v 5.000560 -1.301272 0.307254
v 3.782608 3.715602 -1.933292
v 13.754931 5.902482 -4.217468
v 5.484133 -1.981137 1.021102
v 5.894248 9.127175 -5.769581
v 13.478737 14.247965 -7.127913
v 12.873256 13.442514 -7.841244
v 14.333731 8.860880 -4.786639
v 13.338364 16.487164 -8.358723
v 5.078457 9.211118 -5.333896
v 1.979889 -0.897904 0.868483
v 2.413859 1.564002 0.370055
v 6.378801 13.442514 -7.841244
v 4.024292 -0.637671 0.451216
v 13.639290 14.281742 -7.322330
v 4.237263 6.150147 -3.968722
v 6.381033 18.903130 -7.579344
v 15.014793 6.150147 -3.968722
v 13.081557 10.347561 -6.371840
v 19.237463 0.919396 5.915930
v 13.767923 -1.981137 1.021102
v 4.038386 2.455045 -2.954701
v 15.040895 -1.195583 0.244830
v 1.298587 -0.421479 2.017777
v 5.255219 9.171363 -5.408342
v 14.311580 3.466655 -2.768103
v 3.920032 1.021269 -0.604665
v 18.061728 -0.271700 2.360718
v 17.541262 0.458550 3.456063
v 17.722076 0.823446 4.876389
v 6.036565 9.488160 -6.254654
v 14.287344 3.756367 -3.421209
v 5.062470 9.275967 -5.497679
v 13.641787 15.304493 -7.813835
v 15.469449 3.715602 -1.933292
v 3.789704 -0.602411 0.750267
v 5.315029 -1.524700 0.344439
v 12.836336 19.046480 -7.552102
v 3.492109 -2.219489 1.489287
v 4.971107 8.874541 -4.755295
v 17.470821 0.411866 3.518747
v 12.871023 18.903130 -7.579344
v 14.173599 9.211118 -5.333896
v 0.014594 0.919396 5.915930
v 6.057148 9.640753 -6.214927
v 14.189588 9.275967 -5.497679
v 5.077885 7.240828 -4.529190
v 14.251497 -1.301272 0.307254
v 14.174171 7.240828 -4.529190
v 4.816191 7.674704 -4.208296
v 3.033138 2.100885 -1.816818
v 12.931967 14.209780 -7.246198
v 13.937027 -1.524700 0.344439
v 6.445002 22.125319 -6.754838
v 0.083315 0.272105 5.642759
v 3.162531 2.445231 -0.700877
v 6.398581 13.541257 -7.197397
v 5.094067 8.973749 -5.012965
v 13.774323 5.959859 -4.318035
v 12.807055 22.125319 -6.754838
v 6.179908 14.712227 -7.270105
v 6.320090 14.209781 -7.246198
v 5.490476 6.047149 -4.582451
v 15.474184 0.041926 -0.207595
v 5.612767 14.281742 -7.322330
v 17.806524 1.118559 5.710567
v 3.718044 3.637550 -1.771362
v 0.299248 2.112056 5.694151
v 5.864669 16.628096 -7.750377
v 4.161757 1.344404 -1.119387
v 5.497125 5.902482 -4.217468
v 3.777871 0.041926 -0.207595
v 4.811871 7.759873 -4.201557
v 4.018753 0.903220 -0.757462
v 14.478695 7.731737 -4.151779
v 5.921592 16.509489 -7.689321
v 16.359833 2.015863 -0.008730
v 15.534013 3.637550 -1.771362
v 6.240313 14.788262 -7.310503
v 4.773361 7.731737 -4.151779
v 16.581139 1.848029 0.052606
v 13.387386 16.628096 -7.750377
v 2.670919 1.848030 0.052606
v 0.725863 -0.905005 4.357212
v 6.329207 14.783980 -7.334418
v 6.165424 21.586523 -6.932541
v 18.841288 0.101241 4.714617
v 3.539525 -0.401157 0.137475
v 13.086633 21.586523 -6.932541
v 16.335543 1.937843 -0.065554
v 13.996838 9.171363 -5.408342
v 15.976585 1.270189 0.271684
v 2.439823 -0.568364 3.106912
v 15.090300 1.344404 -1.119387
v 18.310587 1.119517 6.675647
v 2.026181 -0.335998 4.570982
v 0.489773 0.244671 6.810230
v 15.712531 -0.401157 0.137475
v 12.781149 20.482191 -7.222850
v 13.349309 8.169851 -5.959334
v 4.918326 8.860880 -4.786639
v 16.350479 1.872524 0.020710
v 4.888101 9.192516 -5.886994
v 2.243810 1.100549 -0.082998
v 17.594023 -1.657539 4.470207
v 2.444775 -0.448272 2.909073
v 5.477735 5.959859 -4.318035
v 13.594758 13.218225 -6.573275
v 5.913693 16.487164 -8.358723
v 16.365017 0.940824 0.919884
v 3.275471 1.270189 0.271684
v 4.207985 4.071709 -2.285305
v 6.142602 21.152658 -6.884729
v 0.089368 0.547097 5.334203
v 14.320215 5.832150 -5.232854
v 4.940477 3.466655 -2.768103
v 13.406932 12.697555 -6.808311
v 6.062758 21.172371 -6.922843
v 14.339618 8.888151 -4.809706
v 16.089525 2.445231 -0.700877
v 13.109455 21.152658 -6.884729
v 15.332025 1.021269 -0.604665
v 13.712573 10.261164 -5.954315
v 1.710655 -1.478002 4.839919
v 5.722202 7.542320 -5.176793
v 5.539483 10.261164 -5.954315
v 13.529855 7.542320 -5.176793
v 18.234138 1.841609 5.841532
v 1.156221 0.396022 6.649820
v 13.072149 14.712227 -7.270105
v 4.931840 5.832149 -5.232854
v 0.133079 1.762454 5.477677
v 13.189300 21.172371 -6.922843
v 4.912438 8.888151 -4.809706
v 15.044070 4.071709 -2.285304
v 4.851513 3.873743 -3.949764
v 18.762283 0.244671 6.810230
v 15.473356 0.749358 -1.287952
v 13.011744 14.788262 -7.310503
v 5.657298 13.218225 -6.573275
v 15.117247 3.992287 -2.207537
v 18.633715 -0.217045 6.595327
v 18.095835 0.396022 6.649820
v 4.765015 3.934120 -4.067209
v 4.924110 8.706364 -6.403906
v 17.160456 0.575026 2.072323
v 3.778700 0.749359 -1.287952
v 6.131991 16.793148 -7.517651
v 14.363955 9.192516 -5.886994
v 12.922850 14.783980 -7.334418
v 16.309504 1.929282 -0.179604
v 17.723532 -1.596182 4.650404
v 3.636862 -1.076212 0.145511
v 18.952808 2.112055 5.694151
v 16.758789 -1.900740 2.499054
v 2.171407 -0.793143 0.537477
v 17.995537 1.495713 5.814401
v 6.147271 12.597814 -7.856612
v 19.118977 1.762454 5.477677
v 2.942552 1.929282 -0.179604
v 14.327946 8.706364 -6.403906
v 1.190329 -0.271700 2.360719
v 18.605951 0.108142 4.259556
v 15.830032 3.628806 -2.465915
v 0.618342 -0.217045 6.595327
v 0.941469 1.119517 6.675647
v 5.012124 7.493756 -4.564946
v 0.852655 -0.097998 3.675439
v 5.819654 6.969565 -4.597580
v 13.324199 8.722893 -6.397367
v 4.522958 6.068703 -3.689581
v 13.918721 10.443205 -6.007370
v 14.239932 7.493756 -4.564946
v 6.131737 13.079299 -7.988307
v 5.902748 8.169851 -5.959334
v 3.750661 4.418246 -2.430866
v 19.162687 0.547096 5.334203
v 13.020226 16.721027 -8.377279
v 18.399403 -0.097991 3.675454
v 15.880197 3.468666 -1.659128
v 17.330818 -1.292411 4.846440
v 13.104784 12.597863 -7.856624
v 0.568889 0.086953 6.776245
v 3.371860 3.468666 -1.659128
v 16.508558 -1.928839 1.426453
v 13.120067 16.793148 -7.517651
v 13.120335 13.079242 -7.988298
v 13.271311 16.373964 -7.635179
v 17.282305 0.493826 0.357964
v 13.368590 16.471895 -7.718958
v 13.578451 13.032121 -6.843997
v 13.619449 12.969948 -6.853956
v 5.845125 12.697555 -6.808311
v 5.333336 10.443205 -6.007370
v 15.501395 4.418246 -2.430860
v 5.262204 7.954471 -4.947398
v 6.231832 16.721027 -8.377279
v 17.059008 0.432212 2.153202
v 18.683167 0.086952 6.776245
v 13.989853 7.954471 -4.947398
v 5.673605 13.032121 -6.843997
v 6.454535 21.829308 -6.811228
v 4.749330 -2.482715 1.323259
v 2.091601 0.575027 2.072323
v 17.601168 0.610031 4.743064
v 15.831034 0.223534 -0.971703
v 16.510595 -0.391685 2.154738
v 4.134809 3.992287 -2.207537
v 14.228020 9.193496 -5.407981
v 15.233303 0.903220 -0.757462
v 1.969750 0.493826 0.357964
v 5.519276 13.782447 -7.337303
v 5.632607 12.969948 -6.853956
v 1.256520 1.495713 5.814401
v 3.421023 0.223534 -0.971703
v 3.420386 -0.209055 0.845913
v 17.877384 0.401158 3.114584
v 0.940536 -0.798441 3.364714
v 2.061190 0.709532 1.867699
v 5.411533 10.096011 -5.706006
v 14.912659 6.705565 -5.122150
v 17.190866 0.709532 1.867699
v 13.432402 6.969565 -4.597580
v 5.927858 8.722893 -6.397367
v 4.574848 3.546847 -2.257847
v 3.526629 0.249695 -0.913479
v 16.470846 0.272569 1.576034
v 4.233199 2.591406 -1.461566
v 15.918221 3.052629 -2.560245
v 5.682966 6.895985 -4.981314
v 15.725427 0.249695 -0.913479
v 13.840524 10.096011 -5.706006
v 13.602734 8.196236 -5.291071
v 1.017917 1.841610 5.841532
v 4.710577 2.393041 -1.889635
v 4.964712 3.756367 -3.421209
v 4.363108 4.955751 -2.895291
v 4.543838 3.439506 -2.202414
v 13.569090 6.895985 -4.981314
v 5.990888 8.433596 -5.663962
v 2.193050 0.432214 2.153202
v 13.732780 13.782447 -7.337303
v 5.989515 14.052891 -8.205965
v 13.311663 12.519485 -6.767542
v 17.640621 0.473543 1.709296
v 13.854629 10.041405 -5.694519
v 14.507201 6.668108 -5.590719
v 1.286434 1.056641 4.848583
v 13.752971 11.872201 -6.590829
v 5.335674 6.446976 -4.292068
v 13.916382 6.446976 -4.292068
v 5.649323 8.196236 -5.291071
v 1.353928 -1.101326 5.521613
v 6.444124 14.399361 -7.916288
v 14.299530 4.086802 -2.996547
v 1.323827 1.134723 5.020092
v 4.870049 5.212668 -4.897365
v 5.470167 12.390324 -7.738880
v 14.677207 3.546847 -2.257847
v 6.460183 14.217739 -7.830750
v 17.354992 0.854916 1.244115
v 12.793704 14.670343 -7.925678
v 6.014668 13.490581 -7.004419
v 17.898129 -1.101326 5.521613
v 12.792542 15.959487 -7.499443
v 2.450526 -1.603070 3.342659
v 5.397428 10.041405 -5.694519
v 2.318470 -1.895990 2.552242
v 13.951326 4.846252 -3.372101
v 6.173709 20.169601 -7.184016
v 3.649211 -0.084387 0.046756
v 6.459515 15.959487 -7.499443
v 1.374671 0.401159 3.114584
v 6.392440 22.754519 -6.409118
v 6.030604 20.186878 -7.170403
v 15.453392 -0.538802 0.643015
v 13.078348 20.169601 -7.184014
v 17.831720 0.435927 3.155145
v 13.660468 13.208765 -6.654151
v 4.952526 4.086802 -2.996547
v 1.420336 0.435927 3.155145
v 0.961845 1.796642 5.529481
v 16.289089 -0.576636 -0.248121
v 14.045788 4.705404 -3.586076
v 13.781899 12.390237 -7.738854
v 15.602845 -0.084387 0.046756
v 12.859617 22.754517 -6.409118
v 5.024035 9.193496 -5.407981
v 6.404505 16.113844 -7.586997
v 4.244338 5.276468 -2.878093
v 4.594274 4.529742 -4.485190
v 12.791872 14.217743 -7.830744
v 5.298912 -2.069667 0.562812
v 13.221453 20.186878 -7.170403
v 5.591588 13.208765 -6.654151
v 14.293676 3.812169 -2.616215
v 5.185116 -2.241660 0.728431
v 15.479949 1.972761 -0.650295
v 5.940393 12.519485 -6.767542
v 14.708219 3.439506 -2.202414
v 14.502727 -2.482715 1.323260
v 15.655704 0.987135 -1.762314
v 17.965622 1.056641 4.848583
v 13.340036 14.720247 -7.223343
v 17.928228 1.134723 5.020091
v 14.790256 3.483881 -2.138377
v 13.262542 14.052891 -8.205965
v 3.376497 -2.227993 1.698965
v 13.149471 20.740845 -7.454371
v 6.102586 20.740845 -7.454371
v 3.938142 -1.629047 1.550394
v 4.074241 3.403409 -3.597997
v 3.759904 -2.301171 1.692850
v 15.233428 0.930244 -0.864989
v 15.878690 -2.224289 1.754222
v 13.249575 11.286031 -7.566519
v 14.888948 4.955751 -2.895291
v 14.382012 5.212635 -4.897343
v 3.010478 -1.670865 2.174406
v 15.492152 -2.301171 1.692850
v 12.847552 16.113844 -7.586997
v 6.051873 8.615231 -5.348102
v 14.130033 -1.432129 0.593840
v 13.163384 20.786253 -7.335927
v 4.958379 3.812169 -2.616215
v 5.912021 14.720247 -7.223343
v 1.529979 0.823446 4.876389
v 5.128648 -2.315237 0.825171
v 6.002482 11.286031 -7.566519
v 5.390347 10.742166 -6.179770
v 2.707151 -1.410581 2.776531
v 5.122018 -1.432126 0.593842
v 17.000402 -0.316442 0.111456
v 5.676635 6.861064 -5.241981
v 12.997561 11.354236 -6.529569
v 4.461801 3.483881 -2.138377
v 6.088673 20.786253 -7.335927
v 14.541478 2.393041 -1.889635
v 3.596382 0.987179 -1.762352
v 15.007718 5.276468 -2.878093
v 3.980587 5.015369 -2.946878
v 1.724440 -1.754469 4.094555
v 13.861710 10.742166 -6.179770
v 6.005969 19.488386 -7.486601
v 13.704144 14.486035 -7.559634
v 1.177738 0.639977 4.106623
v 5.206268 4.705404 -3.586076
v 13.237390 13.490581 -7.004419
v 16.135004 2.692127 -1.061384
v 2.387544 -1.541921 1.120563
v 6.476057 18.132050 -7.462838
v 17.323416 0.754550 1.774036
v 12.776000 18.132050 -7.462838
v 17.481318 0.679514 1.619717
v 4.987062 8.501970 -5.193119
v 13.200184 8.615231 -5.348102
v 1.928640 0.754550 1.774036
v 2.203137 -1.680761 3.793156
v 13.246088 19.488386 -7.486601
v 16.927361 -1.403851 0.991789
v 15.047519 -2.205600 1.028034
v 18.290211 1.796642 5.529481
v 5.939030 16.318291 -7.647815
v 6.419689 17.550112 -8.178160
v 15.430283 2.701322 -3.077258
v 12.832369 17.550112 -8.178160
v 15.290498 -2.352219 1.566853
v 4.816331 3.299228 -2.422175
v 18.074318 0.639977 4.106623
v 12.797522 21.829308 -6.811228
v 6.594860 16.916721 -7.570859
v 5.665226 12.499508 -6.659854
v 13.184437 20.587904 -7.416389
v 1.326909 0.756234 4.313547
v 12.784903 21.142811 -6.900849
v 1.897064 0.854916 1.244115
v 6.169703 10.367031 -6.984721
v 3.961558 -2.352219 1.566853
v 14.264995 8.501970 -5.193119
v 5.768477 9.709041 -5.882405
v 13.483579 9.709041 -5.882405
v 12.853477 13.541257 -7.197397
v 3.854751 -1.944387 1.736014
v 5.547912 14.486035 -7.559634
v 12.876502 13.456037 -7.077621
v 13.082353 10.367031 -6.984721
v 3.117052 2.692127 -1.061384
v 13.514602 13.477730 -6.885490
v 12.657197 16.916721 -7.570859
v 5.371941 7.642034 -6.194366
v 6.467155 21.142811 -6.900849
v 5.300730 4.846252 -3.372101
v 19.058546 1.977159 5.967136
v 13.880116 7.642034 -6.194366
v 6.375555 13.456037 -7.077621
v 5.737451 13.477744 -6.885498
v 6.100316 10.419523 -6.298745
v 3.772106 1.972757 -0.650291
v 14.435725 3.299228 -2.422175
v 13.151740 10.419523 -6.298745
v 5.780184 7.292307 -4.934946
v 2.962967 -0.576636 -0.248121
v 17.364454 -1.589405 4.487063
v 1.611434 0.473543 1.709296
v 6.254494 11.354236 -6.529569
v 5.653311 7.657998 -5.067716
v 0.443034 0.709970 6.838938
v 5.779958 15.974709 -8.267775
v 6.269734 13.417293 -7.016693
v 14.769575 7.085497 -4.648808
v 12.953712 12.570688 -6.954647
v 4.567698 7.713501 -5.647454
v 13.575420 6.861064 -5.241981
v 6.067621 20.587904 -7.416389
v 18.021626 -1.047652 2.533793
v 6.096704 10.321986 -7.107084
v 15.306337 4.879883 -2.948376
v 5.499085 11.872201 -6.590829
v 3.809319 4.411732 -1.859413
v 14.891047 1.941558 -2.046940
v 3.917280 5.062476 -3.120035
v 13.155352 10.321986 -7.107084
v 16.132746 1.966899 -0.261504
v 12.962645 19.793762 -7.386364
v 1.770738 0.679515 1.619717
v 4.018628 0.930244 -0.864989
v 4.131567 5.801328 -4.527789
v 6.298344 12.570688 -6.954647
v 15.310025 0.784608 -0.919237
v 14.164045 4.299547 -4.119843
v 14.684359 7.713501 -5.647454
v 12.982322 13.417293 -7.016693
v 2.251653 -0.316442 0.111456
v 14.935169 5.710114 -3.494787
v 15.442737 4.411732 -1.859413
v 13.200305 20.972445 -6.875337
v 4.482481 7.085497 -4.648808
v 2.110213 -0.481715 0.387956
v 6.468962 17.399103 -8.114076
v 12.717954 13.200255 -7.108217
v 16.241577 -1.670865 2.174406
v 15.231475 4.880449 -2.814697
v 17.141844 -0.481715 0.387956
v 13.553292 14.446407 -7.026047
v 17.317423 0.031879 4.404992
v 12.783095 17.399103 -8.114076
v 12.952832 19.644609 -7.380060
v 13.586809 6.894494 -4.757689
v 15.295562 2.536586 -3.013780
v 17.080566 -0.793363 0.537545
v 18.315174 -0.810121 3.386926
v 13.865504 10.309578 -5.844883
v 14.294563 -2.164819 1.358416
v 13.472098 15.974709 -8.267775
v 18.809023 0.709969 6.838938
v 14.891453 5.854053 -3.635483
v 5.665247 6.894494 -4.757689
v 3.119311 1.966899 -0.261504
v 6.289413 19.793762 -7.386365
v 12.878347 14.499994 -7.189905
v 3.610495 1.270755 -0.117375
v 18.757118 2.008380 5.464513
v 6.299225 19.644609 -7.380060
v 2.267457 -1.445576 1.109796
v 0.193510 1.977160 5.967136
v 16.517416 -0.647369 2.387393
v 5.088010 4.299547 -4.119843
v 15.255384 5.474751 -3.922489
v 3.942030 0.784608 -0.919237
v 4.320410 1.431300 -1.181432
v 5.587641 15.148910 -7.904020
v 15.105012 5.510194 -3.012264
v 5.283545 11.887053 -6.876012
v 5.891404 17.946709 -8.006952
v 2.754776 -0.481867 -0.253588
v 5.451735 6.933817 -5.740588
v 6.534103 13.200255 -7.108217
v 6.417340 16.142944 -8.224605
v 15.267413 2.009378 -0.929541
v 13.221526 17.084169 -7.512979
v 14.931645 1.431300 -1.181432
v 6.373710 14.499994 -7.189905
v 13.664416 15.148910 -7.904020
v 0.147533 0.207022 6.273245
v 5.670310 8.941381 -5.492994
v 15.417185 4.024208 -2.141169
v 4.316888 5.710114 -3.494785
v 13.581746 8.941381 -5.492994
v 3.834872 4.024208 -2.141169
v 16.050768 2.964199 -1.162879
v 15.641562 1.270755 -0.117375
v 13.800322 6.933816 -5.740588
v 6.507851 13.132170 -7.146139
v 4.361009 1.941558 -2.046940
v 6.030531 17.084169 -7.512979
v 6.222219 14.121663 -8.134311
v 13.968511 11.887053 -6.876012
v 12.744206 13.132170 -7.146139
v 13.203988 10.474974 -7.234959
v 3.984643 2.009380 -0.929541
v 2.626634 -0.642873 2.617695
v 6.048069 10.474974 -7.234959
v 4.360603 5.854053 -3.635483
v 5.698764 14.446407 -7.026047
v 15.507927 4.669006 -3.279966
v 1.751576 -1.152379 5.211642
v 1.492616 -0.429811 6.050899
v 19.104523 0.207021 6.273245
v 17.244600 0.434209 0.272198
v 5.689672 15.359468 -7.624947
v 6.234548 20.258205 -7.718596
v 13.512636 -2.547064 1.193540
v 14.343768 8.900888 -5.021315
v 4.020582 4.880449 -2.814697
v 12.905033 11.301037 -6.531542
v 13.017509 20.258205 -7.718596
v 3.897939 2.736757 -3.131800
v 2.684176 1.488438 0.420001
v 14.557670 2.932157 -2.536677
v 16.932001 0.819994 -0.311049
v 13.741761 8.499351 -5.272209
v 15.450329 -1.119991 0.174855
v 3.933548 0.922311 -1.093631
v 4.908288 8.900888 -5.021315
v 5.386552 10.309578 -5.844883
v 13.471872 7.292307 -4.934946
v 5.739420 -2.547064 1.193540
v 5.718961 12.813211 -6.847597
v 16.567881 1.488438 0.420001
v 4.694386 2.932157 -2.536677
v 5.510295 8.499351 -5.272209
v 16.544905 -1.410581 2.776531
v 15.318508 0.922310 -1.093629
v 4.512710 6.721557 -4.033983
v 6.477547 15.369021 -7.661722
v 6.051752 20.972445 -6.875337
v 4.643965 7.285893 -4.555611
v 0.494938 2.008380 5.464513
v 3.458910 3.767453 -1.365496
v 13.598744 7.657998 -5.067716
v 4.009859 0.772114 -0.656985
v 15.242197 0.772114 -0.656985
v 15.370930 4.517615 -2.281765
v 14.323592 4.065460 -2.861595
v 17.759441 -0.429811 6.050899
v 4.404317 7.005064 -4.725269
v 14.847739 7.005064 -4.725269
v 15.273069 4.633100 -2.596148
v 13.360653 17.946709 -8.006952
v 13.139604 15.847073 -7.443176
v 13.533096 12.813211 -6.847597
v 3.505805 3.741253 -1.340961
v 3.201288 2.964199 -1.162879
v 13.517233 7.262648 -5.444181
v 17.605970 0.613967 2.543249
v 5.254171 6.245455 -4.098632
v 3.516995 3.435331 -1.469483
v 6.347024 11.301037 -6.531542
v 15.480977 4.679638 -3.060996
v 12.774510 15.369021 -7.661722
v 13.453158 16.708553 -7.880498
v 5.409498 12.146330 -6.716951
v 1.646086 0.613967 2.543249
v 2.007456 0.434210 0.272198
v 13.281488 15.871172 -7.412821
v 15.686428 3.251343 -3.058315
v 4.928464 4.065460 -2.861595
v 4.147044 5.510194 -3.012264
v 6.112453 15.847073 -7.443176
v 6.117568 21.891762 -6.711651
v 5.970568 15.871172 -7.412821
v 12.677463 17.049103 -7.790534
v 13.842559 12.146330 -6.716951
v 14.241190 9.097073 -5.107559
v 13.134488 21.891762 -6.711649
v 13.488953 15.887022 -7.613276
v 12.817139 18.936743 -7.654622
v 5.763104 15.887022 -7.613276
v 4.946950 -2.234238 1.391373
v 13.918951 9.943570 -5.643400
v 14.551732 4.159053 -4.261280
v 18.887451 1.827013 5.328609
v 6.074180 15.671438 -7.393673
v 14.151760 10.803618 -6.936100
v 6.574595 17.049103 -7.790534
v 15.407189 4.830182 -3.072748
v 14.608091 7.285893 -4.555611
v 5.798899 16.708553 -7.880498
v 12.982567 20.296221 -7.152987
v 17.879917 0.387175 2.965802
v 1.635177 0.506197 3.699434
v 1.874852 0.756681 1.828754
v 17.082642 1.007764 1.209707
v 5.734824 7.262648 -5.444181
v 5.010866 9.097073 -5.107559
v 15.793145 3.767453 -1.365496
v 14.216398 5.572474 -3.683065
v 13.177877 15.671438 -7.393673
v 15.746251 3.741253 -1.340961
v 5.035658 5.572474 -3.683065
v 16.614199 -1.794730 2.583089
v 14.123403 -2.315236 0.825171
v 4.516334 5.040673 -4.728079
v 16.901217 0.070984 2.397286
v 6.116316 15.636955 -8.365961
v 18.799419 0.555862 6.843602
v 6.269490 20.296223 -7.152989
v 5.333105 9.943570 -5.643400
v 6.442197 18.521059 -7.622539
v 1.752600 0.811269 2.022294
v 13.950551 -2.325552 0.791201
v 2.000548 -1.681213 4.142275
v 13.562608 7.711769 -5.137961
v 14.605380 8.222112 -5.686375
v 17.377203 0.756680 1.828754
v 17.499456 0.811269 2.022294
v 5.871559 15.510521 -7.344288
v 12.736515 16.004442 -7.854389
v 5.100296 10.803618 -6.936100
v 6.261165 10.008547 -6.213125
v 3.860065 5.027070 -3.638107
v 6.434918 18.936743 -7.654624
v 0.426451 0.008881 4.699900
v 1.704898 0.805580 1.969128
v 13.425088 15.528510 -7.375885
v 1.372139 0.387175 2.965802
v 13.419951 9.090413 -5.702947
v 13.586831 12.499508 -6.659854
v 13.820650 9.785238 -7.100895
v 0.452637 0.555862 6.843602
v 13.172874 15.406455 -7.405012
v 15.274651 4.703939 -2.682767
v 2.320054 0.819994 -0.311048
v 0.364606 1.827013 5.328609
v 12.809860 18.521057 -7.622539
v 5.431405 9.785238 -7.100895
v 4.646676 8.222112 -5.686375
v 13.400250 -1.795321 0.506997
v 14.739346 6.721557 -4.033983
v 5.851806 -1.795321 0.506997
v 13.219010 18.477734 -7.536721
v 6.395748 22.547195 -6.456738
v 14.713671 3.147199 -3.403742
v 2.067037 1.014610 1.165812
v 5.929921 14.507015 -7.153639
v 14.827129 2.939663 -3.266185
v 6.033047 18.477734 -7.536721
v 17.547159 0.805579 1.969128
v 15.007153 2.527925 -2.971903
v 13.074540 11.711039 -7.588118
v 6.234675 21.734257 -7.114384
v 3.881126 4.517615 -2.281765
v 13.188786 12.881342 -6.909873
v 0.273937 1.220314 6.544287
v 2.413709 -1.852313 2.779750
v 15.735061 3.435331 -1.469483
v 2.722214 1.950590 -0.116852
v 6.367116 11.907305 -7.243240
v 6.564553 15.595854 -7.608334
v 5.689448 7.711769 -5.137961
v 2.341901 -1.147582 0.678870
v 6.198045 10.156127 -6.441888
v 6.199031 21.677572 -7.126079
v 5.713129 -1.703057 0.501293
v 0.307459 1.711450 5.287899
v 13.322136 14.507015 -7.153639
v 6.273610 14.279530 -7.223280
v 14.133077 -1.973499 0.534850
v 14.388180 -1.194669 0.307757
v 1.676804 0.565594 4.771338
v 14.944135 -2.367476 1.599032
v 3.978986 4.633100 -2.596148
v 13.538926 -1.703057 0.501293
v 14.060720 6.217053 -4.040407
v 14.240349 -1.298056 0.381252
v 14.764250 5.195491 -3.081338
v 6.079182 15.406455 -7.405012
v 18.944597 1.711450 5.287899
v 3.424466 3.640421 -1.749230
v 12.884940 11.907305 -7.243240
v 4.487806 5.195491 -3.081338
v 2.583183 1.757321 -0.060291
v 6.004722 8.956943 -6.124450
v 12.687504 15.595854 -7.608334
v 12.978447 14.279530 -7.223280
v 13.135741 15.636955 -8.365961
v 3.976119 -2.068400 0.954975
v 1.640168 0.682311 1.937936
v 12.990891 10.008547 -6.213125
v 5.832105 9.090413 -5.702947
v 16.546589 1.640334 -1.070863
v 6.340133 12.712154 -7.158233
v 15.301172 3.654534 -3.663030
v 12.911924 12.712154 -7.158233
v 3.730113 -2.142392 1.171169
v 4.735847 2.501186 -1.950955
v 6.558044 15.874791 -7.510716
v 13.424189 9.596502 -7.002639
v 15.334775 5.062476 -3.120035
v 12.829194 12.966384 -7.194849
v 14.519547 7.349200 -4.471734
v 15.841207 2.957932 -2.764396
v 13.054011 10.156127 -6.441888
v 6.063271 12.881342 -6.909873
v 18.016863 0.824342 4.426390
v 13.642756 7.024689 -5.623010
v 6.177516 11.711038 -7.588118
v 6.515542 16.004442 -7.854389
v 13.247334 8.956943 -6.124450
v 5.003210 3.487301 -2.458090
v 13.017382 21.734257 -7.114384
v 14.516209 2.501186 -1.950955
v 3.977405 4.703939 -2.682767
v 15.845580 -1.577698 1.878938
v 4.425725 -2.399299 1.554033
v 16.674633 1.720609 0.009174
v 4.863877 -1.194669 0.307757
v 5.827868 9.596502 -7.002639
v 12.856310 22.547195 -6.456738
v 1.655009 0.552067 4.234556
v 14.248846 3.487301 -2.458090
v 18.978119 1.220314 6.544288
v 2.240616 -0.778953 4.203349
v 5.974543 16.861364 -7.399653
v 6.101744 10.467703 -6.338625
v 17.611889 0.682311 1.937936
v 17.198656 1.081950 0.972122
v 15.970148 -0.480750 1.290050
v 13.009659 -2.201143 0.868460
v 4.732510 7.349200 -4.471734
v 2.852762 2.052129 -0.007505
v 5.011707 -1.298056 0.381252
v 12.766582 14.844559 -7.693385
v 5.611114 6.994124 -4.609861
v 15.984775 3.080516 -0.883512
v 6.239634 21.370211 -7.276443
v 13.277514 16.861364 -7.399653
v 1.235194 0.824342 4.426390
v 5.877220 11.228339 -6.401257
v 13.374837 11.228339 -6.401257
v 2.510295 -1.285250 3.330134
v 14.087192 -1.401404 0.319171
v 1.127706 -1.294704 5.093471
v 15.981616 -2.057061 2.001984
v 4.949789 8.818858 -4.908136
v 15.827590 3.640421 -1.749230
v 12.817697 13.003234 -7.319736
v 6.304600 21.069485 -7.383447
v 16.551888 -1.955437 2.196680
v 16.741760 -1.285255 3.330130
v 5.164864 -1.401404 0.319171
v 6.422863 12.966384 -7.194849
v 18.124350 -1.294704 5.093471
v 13.640943 6.994124 -4.609861
v 4.898718 8.528379 -5.326931
v 14.859067 1.904270 -1.529232
v 4.693435 2.663373 -2.024305
v 0.136391 0.154897 6.141923
v 3.267281 3.080516 -0.883512
v 4.392990 1.904270 -1.529232
v 14.558621 2.663373 -2.024305
v 3.172449 2.354910 -0.564679
v 0.540457 0.292744 4.516039
v 5.625398 7.006433 -5.579846
v 13.596395 11.023540 -6.266058
v 13.539527 12.531830 -6.703852
v 14.059352 11.228602 -6.653180
v 3.270439 -2.057060 2.001984
v 5.959380 17.323933 -7.681618
v 2.647683 0.636640 -0.873038
v 17.609838 0.525582 3.857081
v 6.485476 14.844559 -7.693385
v 18.641766 -0.108687 6.676408
v 3.172448 2.289506 -0.500804
v 13.562384 15.359468 -7.624947
v 14.609534 6.178132 -5.316419
v 14.353338 8.528379 -5.326931
v 16.604372 0.636640 -0.873038
v 13.624866 13.208692 -7.994253
v 13.927368 10.184247 -5.550633
v 3.527939 2.448386 -0.792568
v 18.711596 0.292738 4.516031
v 2.700169 -1.955437 2.196680
v 5.655663 11.023540 -6.266058
v 13.053026 21.677572 -7.126079
v 17.925148 0.756234 4.313547
v 1.716859 0.487159 4.454989
v 12.694013 15.874790 -7.510716
v 19.115665 0.154897 6.141923
v 4.827291 3.342757 -3.194063
v 6.304298 -2.362619 0.793597
v 1.528524 -1.596181 4.650404
v 14.302267 8.818858 -4.908136
v 13.618256 7.353761 -4.823585
v 18.339457 1.946701 5.867803
v 12.946729 22.213079 -6.855347
v 13.012423 21.370211 -7.276443
v 16.079607 2.354910 -0.564679
v 5.627190 13.208692 -7.994253
v 6.264472 15.341403 -7.447146
v 12.947457 21.069485 -7.383447
v 5.192704 11.228602 -6.653180
v 4.651574 2.846986 -2.109804
v 6.305328 22.213079 -6.855347
v 16.079609 2.289506 -0.500804
v 14.046815 11.533958 -7.222301
v 14.600482 2.846986 -2.109804
v 6.517623 15.927362 -7.523181
v 0.610290 -0.108687 6.676408
v 12.947759 -2.362619 0.793597
v 13.131599 8.592669 -5.420239
v 6.072718 19.536730 -7.395360
v 0.912600 1.946702 5.867803
v 14.424766 3.342757 -3.194063
v 12.734434 15.927362 -7.523181
v 13.979814 11.762835 -7.379077
v 17.274088 -1.827075 2.880123
v 15.724117 2.448386 -0.792568
v 16.529842 1.950590 -0.116852
v 18.387739 1.970166 5.748099
v 17.179041 -1.845269 2.874242
v 0.984317 -0.047625 6.657355
v 5.451828 7.661039 -4.907686
v 2.020806 -1.775999 3.777390
v 5.114512 7.994215 -6.324255
v 6.120457 8.592669 -5.420239
v 0.864316 1.970166 5.748099
v 1.596754 0.728924 5.516967
v 4.911956 8.892859 -5.378187
v 6.087470 20.098886 -7.286954
v 16.936878 -1.804606 3.119536
v 5.536942 12.025920 -6.543715
v 5.327461 5.387227 -4.723131
v 4.313597 5.528348 -3.238974
v 1.114705 -1.328861 3.529129
v 13.924596 5.387227 -4.723131
v 6.091660 8.666003 -5.460145
v 4.606232 2.671450 -1.905981
v 13.544535 7.281838 -4.781378
v 14.340100 8.892859 -5.378187
v 13.164587 20.098886 -7.286954
v 15.801331 3.716014 -2.429100
v 6.234065 11.052192 -7.230746
v 13.150312 10.467703 -6.338625
v 6.246221 11.833332 -6.758454
v 5.633801 7.353761 -4.823585
v 13.803890 8.049501 -6.400807
v 5.448167 8.049501 -6.400807
v 6.434361 13.003234 -7.319736
v 6.242397 -2.201143 0.868460
v 13.160397 8.666003 -5.460145
v 17.935936 0.630814 3.991919
v 6.513526 19.433052 -7.476709
v 12.755408 14.511722 -7.621358
v 13.292676 17.323933 -7.681618
v 13.179339 19.536730 -7.395360
v 14.938459 5.528348 -3.238974
v 12.987585 15.341403 -7.447146
v 14.137545 7.994215 -6.324255
v 13.017992 11.052192 -7.230746
v 6.544801 16.835077 -7.773076
v 1.316121 0.630814 3.991919
v 13.005835 11.833332 -6.758454
v 13.152606 19.112047 -7.412246
v 5.712529 12.531830 -6.703852
v 18.217237 1.545817 5.246031
v 14.277566 6.818203 -4.248295
v 6.099451 19.112047 -7.412246
v 6.496648 14.511722 -7.621358
v 16.222694 2.392642 -1.699953
v 17.083616 -1.810670 3.339990
v 15.721825 3.784334 -2.829861
v 4.054636 3.820405 -2.067688
v 12.738531 19.433052 -7.476709
v 4.974490 6.818203 -4.248295
v 13.087671 21.934439 -6.570241
v 4.966312 4.364016 -4.360808
v 16.399294 2.052129 -0.007505
v 4.902538 4.231456 -4.278480
v 5.095427 5.810974 -3.795913
v 13.800229 7.661039 -4.907686
v 0.678664 -0.116279 4.092952
v 6.019402 16.080242 -8.398816
v 13.232655 16.080242 -8.398816
v 13.320121 15.220882 -7.382602
v 1.116163 -0.500597 2.551549
v 3.470318 3.745045 -1.329159
v 5.707522 7.281838 -4.781378
v 14.645824 2.671450 -1.905981
v 1.534975 -1.359345 5.120520
v 13.230316 11.277508 -6.447920
v 3.344586 2.717959 -2.618385
v 13.630641 7.259377 -5.784663
v 2.898448 0.083199 1.542244
v 13.241478 16.739456 -7.529181
v 13.149952 11.872630 -7.694750
v 1.977969 -1.827074 2.880119
v 12.889619 12.603457 -7.204426
v 16.562038 -1.081407 2.759533
v 6.021739 11.277508 -6.447920
v 15.274618 1.402422 -0.808977
v 5.242846 4.766125 -4.186235
v 12.707256 16.835077 -7.773076
v 15.329851 0.742890 -0.546380
v 5.931936 15.220882 -7.382602
v 17.717081 -1.359345 5.120520
v 2.073014 -1.845269 2.874242
v 13.198017 11.883522 -6.676679
v 6.164386 21.934439 -6.570241
v 6.054039 11.883522 -6.676679
v 16.583881 0.421720 1.593656
v 15.606346 4.275138 -2.855451
v 6.499161 19.332163 -7.375114
v 18.267738 -0.047625 6.657355
v 3.922204 0.742891 -0.546380
v 13.410328 8.030031 -5.621784
v 4.523333 6.448616 -3.575693
v 6.010579 16.739456 -7.529181
v 13.822939 -1.535559 0.378648
v 14.156631 5.810974 -3.795913
v 12.748778 12.236201 -6.802722
v 16.303135 0.635714 1.116681
v 15.781738 3.745045 -1.329159
v 4.255782 3.852436 -2.178752
v 15.197420 3.820405 -2.067688
v 4.507155 4.513733 -4.443913
v 6.503278 12.236201 -6.802722
v 17.781755 -1.618681 4.541669
v 17.660248 0.333714 1.486038
v 3.977438 1.402422 -0.808977
v 5.964174 16.786226 -7.447713
v 5.324688 10.184247 -5.550633
v 4.371479 -0.938992 0.576432
v 6.362438 12.603457 -7.204426
v 14.009210 4.766126 -4.186235
v 13.969976 10.184736 -5.576859
v 15.893597 -0.277932 -0.405801
v 3.358459 -0.277932 -0.405801
v 14.996274 3.852436 -2.178752
v 5.282080 10.184736 -5.576859
v 5.429118 -1.535558 0.378648
v 4.244904 2.527925 -2.971903
v 13.083111 16.833254 -7.528080
v 1.614010 0.567421 2.675358
v 2.527367 1.629411 0.487887
v 0.876020 0.287653 3.968814
v 6.102103 11.872626 -7.694748
v 6.351204 -2.284933 0.767346
v 17.638046 0.567421 2.675358
v 1.075645 -0.928399 2.961744
v 18.066740 -1.440653 3.578996
v 15.474449 4.459839 -1.919821
v 17.567127 0.490869 1.323836
v 6.544040 12.134779 -6.716789
v 5.130345 10.254885 -6.164626
v 17.341263 0.845478 1.600014
v 15.542446 -2.200962 1.813352
v 0.774000 0.318196 4.168363
v 16.724689 1.629411 0.487887
v 13.287884 16.786226 -7.447715
v 17.311533 -0.163956 0.471453
v 14.386139 -1.336017 0.304105
v 18.825611 0.008867 4.699917
v 5.504076 13.032161 -7.030771
v 1.934573 0.311436 3.136005
v 5.621416 7.259377 -5.784663
v 16.002575 -1.804526 2.014218
v 3.777607 4.459839 -1.919821
v 12.708016 12.134779 -6.716789
v 5.507235 12.953531 -7.019324
v 15.801797 -0.402556 0.955414
v 12.752896 19.332163 -7.375114
v 2.637857 -1.794730 2.583089
v 3.761358 4.446986 -2.112134
v 5.205408 11.534355 -7.222729
v 4.434911 -1.771693 1.358643
v 3.373403 1.019887 -1.778607
v 15.490699 4.446986 -2.112134
v 17.287432 -0.232039 4.704895
v 3.249480 -1.804526 2.014218
v 17.317482 0.311435 3.136003
v 5.841729 8.030031 -5.621784
v 6.087409 20.168663 -7.132346
v 3.955910 -1.865165 1.660369
v 12.900851 -2.284933 0.767346
v 5.599212 5.683874 -3.927193
v 1.910794 0.845478 1.600014
v 4.865918 -1.336017 0.304105
v 14.728724 6.448616 -3.575693
v 12.891745 11.183002 -6.796650
v 16.091486 2.680453 -0.918233
v 6.115994 8.522524 -5.454547
v 1.034818 1.545817 5.246031
v 1.940523 -0.163956 0.471453
v 1.897557 0.432942 2.743017
v 6.113289 9.738987 -6.373532
v 12.871858 21.691347 -6.810796
v 14.121711 10.254885 -6.164626
v 18.376034 0.287657 3.968820
v 13.129713 8.465366 -5.329408
v 13.164648 20.168663 -7.132346
v 14.038584 -1.554240 0.351210
v 13.652844 5.683874 -3.927193
v 15.683346 3.933522 -2.887345
v 5.271894 11.762969 -7.378322
v 3.709609 -2.200962 1.813352
v 6.168946 16.833254 -7.528080
v 6.380199 21.691347 -6.810798
v 1.591810 0.333714 1.486038
v 3.160570 2.680453 -0.918233
v 6.016893 18.028017 -7.438471
v 17.717421 -1.745331 3.853570
v 6.086988 13.602086 -8.114355
v 1.684930 0.490869 1.323836
v 18.951468 2.033309 5.538999
v 6.360312 11.183002 -6.796650
v 18.478056 0.318196 4.168363
v 13.235164 18.028017 -7.438471
v 14.754394 6.638872 -3.874873
v 14.057446 4.591550 -4.207672
v 15.475178 3.075964 -3.241897
v 16.941418 -1.465449 3.913545
v 13.165070 13.602086 -8.114355
v 15.891438 2.633392 -0.906448
v 3.173800 -0.204708 -0.615125
v 14.614751 -2.467249 1.392141
v 5.328617 9.683008 -5.734823
v 4.497663 6.638872 -3.874873
v 3.125837 -0.003293 -0.803021
v 17.172319 0.016925 3.563781
v 13.388865 -2.370347 0.744947
v 6.333909 11.279283 -6.954249
v 13.677280 5.644802 -3.939472
v 4.090543 1.273550 -1.500425
v 5.078680 4.359030 -3.417567
v 3.360618 2.633393 -0.906448
v 5.574777 5.644802 -3.939472
v 5.213474 -1.554240 0.351210
v 4.591850 6.946173 -4.274552
v 4.782921 7.848151 -4.682858
v 12.918148 11.279283 -6.954249
v 14.469134 7.848151 -4.682858
v 4.334726 1.680811 -1.283643
v 14.173376 4.359030 -3.417567
v 13.359496 18.107803 -7.582558
v 17.354500 0.432942 2.743017
v 6.286545 -2.157689 0.786891
v 1.170290 0.229987 3.263258
v 5.386031 9.762104 -5.754837
v 14.917330 1.680811 -1.283643
v 4.242319 1.728794 -1.209635
v 13.923439 9.683008 -5.734823
v 13.253026 -2.446815 0.844348
v 13.419800 10.663971 -6.249197
v 4.637305 -2.467249 1.392141
v 13.747980 13.032161 -7.030771
v 2.040848 -0.027244 0.249740
v 16.382778 2.180279 -0.380190
v 13.138767 9.738987 -6.373532
v 15.878615 1.020019 -1.778725
v 1.211193 1.073084 4.803732
v 15.009738 1.728794 -1.209635
v 0.300588 2.033309 5.538999
v 5.950654 9.446944 -5.960220
v 2.382084 0.237714 2.138107
v 13.866026 9.762104 -5.754837
v 6.397196 21.823479 -6.641172
v 5.194611 4.591550 -4.207672
v 3.776878 3.075962 -3.241893
v 13.744822 12.953531 -7.019324
v 18.081766 0.229986 3.263259
v 13.281358 17.963743 -7.594564
v 16.078255 -0.204708 -0.615125
v 4.237040 3.123481 -3.465508
v 4.319934 -0.994032 0.227407
v 12.749583 14.453004 -7.161112
v 5.326500 12.145988 -6.918966
v 6.176133 -2.396189 1.059183
v 2.358043 -1.694382 3.411299
v 12.854861 21.823479 -6.641170
v 16.126219 -0.003293 -0.803021
v 13.719651 11.894947 -6.574866
v 6.502473 14.453004 -7.161112
v 13.623493 -1.644418 0.436422
v 6.464687 13.076112 -6.943493
v 5.832257 10.663971 -6.249197
v 5.863191 -2.370347 0.744947
v 17.211208 -0.027244 0.249740
v 5.863357 15.596489 -7.220347
v 5.628564 -1.644418 0.436422
v 13.596703 6.881081 -4.806589
v 13.542216 7.916369 -5.244061
v 13.129248 18.546053 -7.542783
v 14.768380 2.196053 -1.938642
v 5.532405 11.894947 -6.574866
v 17.162201 0.262169 2.681692
v 13.075923 -2.396191 1.059183
v 4.483676 2.196053 -1.938642
v 0.032517 1.435308 5.645790
v 12.787370 13.076112 -6.943493
v 17.168999 -0.563797 4.587808
v 14.660207 6.946173 -4.274552
v 5.970699 17.963743 -7.594564
v 0.828338 1.919045 6.187517
v 2.746525 1.099275 0.868630
v 13.388700 15.596489 -7.220347
v 13.301403 9.446944 -5.960220
v 12.938565 14.868912 -8.170997
v 13.862986 9.857083 -5.754702
v 15.161513 1.273550 -1.500425
v 15.105607 5.660751 -4.577908
v 14.520813 3.226585 -2.343035
v 5.838387 7.077554 -4.738296
v 5.892560 18.107803 -7.582558
v 6.334947 -2.211725 0.806599
v 14.932122 -0.994032 0.227407
v 5.389071 9.857083 -5.754702
v 18.171545 -1.386523 3.980770
v 6.122809 18.546053 -7.542783
v 6.373533 12.290600 -7.378604
v 0.911679 -0.482268 3.336221
v 2.089856 0.262169 2.681692
v 14.880633 5.194768 -4.715159
v 14.750025 -1.192503 0.822519
v 0.985074 -0.479187 3.092913
v 5.342858 11.485545 -7.453580
v 15.154076 -2.323904 1.278306
v 4.972649 3.861899 -3.214744
v 4.018990 4.365839 -2.279591
v 12.966764 -2.395776 0.823310
v 13.361805 17.958042 -7.905499
v 15.991001 2.966100 -0.841128
v 3.904990 1.474568 -0.654248
v 19.219540 1.435308 5.645790
v 15.484722 1.670627 -2.329397
v 3.799336 0.724863 -0.360401
v 18.040863 1.073084 4.803732
v 13.427587 17.002436 -8.181574
v 13.925556 12.145988 -6.918966
v 16.505531 1.099275 0.868630
v 15.822612 -1.380098 1.762118
v 16.308687 -1.375015 2.299617
v 5.709840 7.916369 -5.244061
v 5.655354 6.881081 -4.806589
v 12.878525 12.290600 -7.378604
v 18.377190 -1.075933 4.019704
v 2.393295 -1.244247 3.775846
v 13.160960 20.972803 -7.054135
v 15.452720 0.724863 -0.360401
v 18.423717 1.919045 6.187517
v 2.869280 2.180279 -0.380190
v 5.999030 -2.446815 0.844348
v 13.189153 19.015562 -7.530301
v 5.841880 6.980285 -4.605633
v 6.285292 -2.395776 0.823310
v 1.560598 0.870049 5.495838
v 5.890252 17.958042 -7.905499
v 16.858763 -1.244246 3.775850
v 6.091097 20.972803 -7.054135
v 3.986006 2.210166 -1.009173
v 18.773561 -0.460046 4.933059
v 3.261055 2.966100 -0.841128
v 0.275571 -0.214438 5.641505
v 6.037680 21.000187 -6.966467
v 4.731244 3.226585 -2.343035
v 13.912200 12.473793 -7.097751
v 5.339856 12.473793 -7.097751
v 13.512861 11.930737 -6.583718
v 14.883129 -2.353431 1.597511
v 13.214376 21.000187 -6.966467
v 2.330806 0.959882 -0.332040
v 5.510209 11.644940 -6.488595
v 13.848265 5.669949 -3.839641
v 12.965510 -2.157689 0.786893
v 13.946262 5.678332 -5.030749
v 13.495851 13.241124 -6.839929
v 12.917109 -2.211725 0.806599
v 13.413669 7.077554 -4.738296
v 2.186378 0.477799 -0.059414
v 16.113575 1.738922 -0.024013
v 2.943370 -1.375015 2.299617
v 16.921251 0.959881 -0.332040
v 5.842642 7.071084 -4.655646
v 15.347066 1.474568 -0.654248
v 5.756206 13.241124 -6.839929
v 13.107247 20.888561 -7.131821
v 2.278849 0.206963 2.343638
v 0.420429 -0.464532 5.363564
v 6.009299 19.176462 -7.334398
v 13.099651 20.768429 -7.187803
v 14.190507 5.998812 -3.848933
v 13.410176 6.980285 -4.605633
v 5.824470 17.002436 -8.181574
v 6.047125 19.207212 -7.311949
v 6.158272 -2.029643 0.685515
v 0.628448 -0.797138 5.028991
v 1.546391 -1.547935 2.585544
v 15.955996 1.887448 -0.235909
v 6.118805 10.903255 -6.451748
v 6.186656 12.012714 -6.714879
v 13.409414 7.071084 -4.655646
v 2.314534 1.026527 -0.288548
v 13.145595 16.903891 -8.386190
v 3.138480 1.738922 -0.024013
v 14.279407 3.861899 -3.214744
v 4.279552 5.863372 -3.698521
v 17.065678 0.477799 -0.059414
v 3.767334 1.670628 -2.329397
v 6.180332 10.670192 -6.632113
v 3.296061 1.887448 -0.235909
v 6.106462 16.903891 -8.386190
v 6.146367 -2.008067 0.605568
v 6.062904 19.015562 -7.530301
v 6.418967 13.115095 -7.594798
v 0.959709 0.868721 4.526663
v 4.912070 8.649125 -5.364804
v 1.269500 0.636899 4.033174
v 16.937519 1.026527 -0.288554
v 15.233067 4.365839 -2.279591
v 17.982555 0.636899 4.033174
v 6.473960 14.042899 -7.689098
v 13.242758 19.176462 -7.334398
v 3.402298 2.206389 -0.547592
v 3.844867 4.830182 -3.072748
v 5.440019 10.414179 -7.288846
v 6.144810 20.888561 -7.131821
v 13.480738 7.331829 -4.904330
v 4.847457 3.276064 -2.742666
v 15.001023 -2.288448 1.121902
v 13.204932 19.207212 -7.311949
v 15.211539 -1.541526 0.421051
v 15.849758 2.206389 -0.547592
v 13.133251 10.903255 -6.451748
v 5.771319 7.331829 -4.904330
v 13.812037 10.414179 -7.288846
v 2.213346 1.223478 0.743101
v 12.833090 13.115095 -7.594798
v 14.404599 3.276064 -2.742666
v 4.335499 -2.341432 1.611785
v 18.292347 0.868721 4.526663
v 6.152406 20.768429 -7.187803
v 15.266050 2.210166 -1.009173
v 13.909199 11.485545 -7.453580
v 14.972504 5.863372 -3.698521
v 13.093784 -2.029643 0.685515
v 14.339986 8.649125 -5.364804
v 5.834731 13.289256 -6.896563
v 13.623890 12.376255 -6.525790
v 5.848574 10.859900 -6.315812
v 17.705664 -1.547937 2.585545
v 16.869970 0.237712 2.138108
v 5.489094 11.750237 -6.560040
v 13.023244 17.688465 -8.283595
v 13.105689 -2.008067 0.605568
v 14.298925 -1.393471 0.719566
v 17.846798 -1.518985 2.954667
v 1.790616 0.851662 1.884214
v 1.405258 -1.518987 2.954681
v 2.620978 1.579940 0.247040
v 12.778097 14.042899 -7.689098
v 13.061375 14.484092 -8.205680
v 1.470301 -1.618681 4.541670
v 2.171154 1.186177 0.723385
v 0.595981 1.004813 4.785676
v 14.585423 2.514775 -2.085760
v 4.371426 5.194784 -4.715166
v 16.631077 1.579940 0.247040
v 2.848850 2.021137 -0.324311
v 12.771393 13.326374 -7.305204
v 17.461441 0.851661 1.884214
v 13.417326 13.289256 -6.896563
v 18.123962 -0.638566 6.157420
v 18.725412 -0.199947 4.516847
v 5.305795 5.678332 -5.030749
v 13.741847 11.644940 -6.488595
v 16.403206 2.021137 -0.324311
v 13.628438 6.607062 -5.221674
v 6.412040 19.098024 -7.488018
v 4.618825 7.649077 -4.896015
v 16.801529 -1.603070 3.342659
v 13.065400 12.012714 -6.714879
v 13.071724 10.670192 -6.632113
v 18.656075 1.004812 4.785676
v 14.633231 7.649077 -4.896015
v 13.893717 10.606151 -6.114172
v 13.403482 10.859900 -6.315812
v 6.480664 13.326374 -7.305204
v 4.986996 3.546535 -2.736139
v 16.874832 -0.370858 3.041874
v 13.615635 13.271387 -6.611955
v 13.762963 11.750237 -6.560040
v 18.381966 -0.714139 6.003462
v 15.186008 -1.202639 0.234838
v 14.995883 -0.867083 0.225247
v 14.823275 5.258756 -4.783651
v 5.358339 10.606151 -6.114172
v 15.084183 -0.798995 0.222059
v 3.838821 4.506297 -2.275593
v 13.138635 14.344966 -7.200966
v 1.095536 0.869145 4.494499
v 5.636421 13.271387 -6.611955
v 2.166260 -0.263911 3.819698
v 6.464514 19.143396 -7.437689
v 18.156521 0.869145 4.494499
v 16.973196 0.206954 2.343631
v 13.395384 13.531552 -8.129302
v 6.228813 17.688465 -8.283595
v 0.870090 -0.714139 6.003462
v 14.867975 -1.440002 0.329859
v 4.953130 -1.393466 0.719558
v 14.329208 7.746979 -4.489997
v 3.302280 3.011218 -2.468234
v 4.256173 -0.867083 0.225247
v 0.793947 0.607834 6.887155
v 2.266722 -0.340630 3.479722
v 4.666632 2.514775 -2.085760
v 2.199323 1.222467 0.257536
v 5.013674 10.103139 -6.380568
v 4.167873 -0.798994 0.222059
v 12.968809 14.033309 -8.076094
v 14.238382 10.103139 -6.380568
v 4.565168 5.578343 -5.007856
v 13.716329 5.585681 -3.863554
v 2.912322 -0.764610 2.147786
v 4.922847 7.746979 -4.489997
v 18.218424 -1.009655 5.574712
v 6.113421 14.344966 -7.200966
v 18.458109 0.607833 6.887155
v 6.019813 8.455889 -5.584448
v 5.856673 13.531552 -8.129302
v 16.646271 -1.391056 0.749734
v 12.840016 19.098024 -7.488018
v 18.254375 -1.033370 3.379154
v 5.573049 12.597491 -6.754107
v 5.272416 -1.729394 0.398179
v 3.498619 -1.835104 0.857991
v 16.030071 -1.057995 1.799354
v 1.033631 -1.009654 5.574712
v 13.529676 12.269920 -6.566641
v 12.787543 19.143396 -7.437689
v 17.052732 1.222467 0.257536
v 13.637752 13.913945 -7.253673
v 14.247225 8.902929 -4.811792
v 6.099024 20.009792 -7.381021
v 4.249217 6.326400 -4.857286
v 1.834623 -1.762795 2.707351
v 5.909806 17.692049 -8.157733
v 3.215387 -1.423131 1.974503
v 15.413235 4.506297 -2.275593
v 13.133356 16.336935 -7.589390
v 4.607295 6.027941 -3.691223
v 13.153033 20.009792 -7.381019
v 5.567334 5.758303 -3.898677
v 3.374534 3.502185 -1.780651
v 5.940956 17.968208 -7.691435
v 13.311101 17.968208 -7.691432
v 14.265060 3.546535 -2.736139
v 12.731745 14.606342 -7.415829
v 5.739195 11.930737 -6.583718
v 13.342252 17.692049 -8.157733
v 13.072688 22.036335 -6.900520
v 3.771079 4.679638 -3.060996
v 2.246473 -1.381351 4.152787
v 5.963398 17.599770 -8.236845
v 2.754582 0.388969 1.519143
v 18.098021 -1.470517 4.522584
v 13.288660 17.599770 -8.236845
v 14.317922 5.863118 -3.718915
v 13.684723 5.758303 -3.898677
v 4.957511 3.554373 -2.813137
v 1.462091 -0.827057 5.793664
v 17.080902 1.186176 0.723386
v 1.128094 -0.638565 6.157420
v 13.991857 5.620051 -3.816143
v 4.343441 6.507039 -4.044983
v 6.204415 14.948732 -8.257464
v 14.908616 6.507039 -4.044983
v 13.962953 10.417501 -6.020795
v 5.289104 10.417501 -6.020795
v 17.417435 -1.762796 2.707351
v 6.520312 14.606342 -7.415829
v 13.819539 5.602222 -3.919291
v 12.968413 22.177080 -6.530185
v 5.579794 12.531879 -6.688190
v 5.722381 12.269920 -6.566641
v 6.179369 22.036335 -6.900520
v 1.424269 1.205068 5.584392
v 1.154038 -1.470519 4.522583
v 2.234685 -1.796502 3.314524
v 16.988441 1.178224 1.057015
v 0.610890 0.442376 4.482051
v 5.004831 8.902929 -4.811792
v 12.980290 22.406723 -6.486001
v 14.294544 3.554373 -2.813137
v 5.614305 13.913945 -7.253673
v 5.628166 12.376255 -6.525790
v 16.864216 1.401043 -0.294316
v 2.948920 0.635715 1.116681
v 6.153825 22.106152 -6.771227
v 15.877522 3.502185 -1.780651
v 14.029657 8.958811 -5.268934
v 4.943469 8.931232 -4.789130
v 15.906048 -1.224811 1.746985
v 6.118701 16.336935 -7.589390
v 5.247073 -1.441598 0.424877
v 14.308587 8.931232 -4.789130
v 12.686600 18.122486 -7.548594
v 1.732332 0.423151 1.013326
v 2.387841 1.401046 -0.294317
v 6.565457 18.122486 -7.548596
v 12.741036 18.354380 -7.704818
v 3.435399 -1.594279 0.594070
v 12.672445 16.858990 -7.644253
v 5.222399 8.958811 -5.268934
v 4.279062 1.895429 -1.312835
v 1.692876 0.594274 2.347654
v 13.979640 -1.729394 0.398179
v 0.368886 -0.296484 6.117412
v 2.156744 -1.604074 4.047894
v 6.579611 16.858992 -7.644253
v 16.968294 0.455083 2.003156
v 5.957944 -1.878832 0.509165
v 13.098232 22.106152 -6.771227
v 18.906181 0.056759 6.615438
v 13.171101 19.950968 -7.754961
v 15.387093 0.518618 -0.534080
v 6.080956 19.950968 -7.754961
v 13.629218 11.320772 -7.596013
v 5.684874 13.214915 -6.677329
v 14.972994 1.895429 -1.312835
v 4.214765 1.365817 -1.303746
v 13.567183 13.214915 -6.677329
v 6.236622 15.738902 -7.422211
v 5.793409 9.793929 -7.107226
v 13.294112 -1.878832 0.509165
v 6.063296 8.604297 -5.656153
v 0.345875 0.056759 6.615438
v 1.261381 -0.660620 2.132983
v 14.116610 8.981376 -5.110327
v 5.740780 12.081013 -7.821405
v 14.904898 3.195200 -3.515516
v 2.206055 0.059376 2.810503
v 13.015435 15.738902 -7.422211
v 15.037292 1.365817 -1.303746
v 17.559179 0.594274 2.347654
v 3.864964 0.518618 -0.534080
v 13.458648 9.793929 -7.107226
v 4.735775 7.232751 -4.469302
v 3.910520 0.542222 -0.589833
v 15.341537 0.542222 -0.589833
v 18.641174 0.442382 4.482065
v 5.977945 18.635412 -7.699779
v 6.332854 13.891859 -8.002806
v 5.218383 5.581668 -3.795802
v 6.420252 17.763739 -7.702075
v 6.004426 16.879208 -7.391787
v 6.456407 17.926374 -7.667167
v 6.283644 22.177080 -6.530185
v 16.657881 0.341431 -0.679156
v 17.519724 0.423151 1.013327
v 17.038710 1.223478 0.743101
v 5.623618 6.607062 -5.221674
v 14.769404 2.469501 -2.673705
v 5.787520 15.638015 -7.379341
v 14.183290 8.641947 -6.534723
v 13.464537 15.638015 -7.379341
v 13.247631 16.879208 -7.391787
v 6.271767 22.406723 -6.486001
v 6.149310 20.154709 -7.738615
v 5.068767 8.641947 -6.534723
v 13.102747 20.154709 -7.738615
v 12.823044 12.204814 -6.686399
v 12.786371 21.977150 -6.614419
v 4.329706 1.905296 -1.397799
v 13.228490 8.501729 -5.675172
v 4.132472 4.067226 -4.013546
v 1.375385 -0.286779 6.248260
v 5.450966 11.327601 -6.190528
v 5.066513 3.703389 -2.655662
v 5.135447 8.981376 -5.110329
v 4.029051 -1.305987 0.275383
v 14.516281 7.232751 -4.469302
v 15.289808 4.329585 -2.171374
v 14.922350 1.905296 -1.397799
v 13.677591 11.920872 -6.566606
v 12.959069 12.365209 -6.782282
v 3.962248 4.329585 -2.171374
v 6.429013 12.204814 -6.686399
v 2.594176 0.341432 -0.679156
v 3.912868 2.704839 -1.198311
v 13.801090 11.327601 -6.190528
v 3.973813 0.575534 -0.646300
v 13.156985 15.973092 -8.394818
v 17.876671 -0.286779 6.248260
v 5.464261 11.559568 -6.445021
v 2.283760 0.455085 2.003156
v 16.599751 1.410810 0.546095
v 6.095072 15.973092 -8.394818
v 2.652306 1.410810 0.546095
v 14.004983 -1.441598 0.424877
v 12.831805 17.763739 -7.702075
v 2.245530 0.972879 1.255123
v 4.238001 1.364263 -1.216547
v 1.620608 -1.534825 2.327595
v 6.465686 21.977150 -6.614419
v 15.014055 1.364263 -1.216547
v 12.795650 17.926374 -7.667167
v 4.171438 5.579198 -3.385895
v 6.511021 18.354380 -7.704818
v 15.080618 5.579198 -3.385895
v 13.460796 15.866616 -7.526134
v 0.841038 1.730085 6.375224
v 16.468096 -1.732772 1.076239
v 2.483367 -1.644675 3.174128
v 18.667006 1.610350 6.438155
v 18.883171 -0.296484 6.117412
v 5.535727 5.585681 -3.863554
v 13.274112 18.635412 -7.699779
v 13.314453 13.811133 -7.085683
v 16.331644 2.440371 -0.363953
v 5.574465 11.920872 -6.566606
v 0.585050 1.610350 6.438154
v 4.482651 2.469501 -2.673705
v 5.432517 5.602222 -3.919291
v 13.261169 8.433596 -5.663962
v 5.937604 13.811133 -7.085683
v 0.461206 -0.514803 5.625924
v 18.755476 -0.585599 5.451131
v 14.567430 3.054130 -2.253372
v 16.548908 0.207186 -0.726018
v 12.953600 13.732690 -7.195032
v 17.631449 -1.534824 2.327596
v 4.684626 3.054130 -2.253372
v 13.787795 11.559568 -6.445021
v 12.709747 20.260044 -7.235920
v 12.919203 13.891859 -8.002806
v 1.169103 -1.500067 4.220828
v 2.589583 1.536660 0.479950
v 5.472459 12.068844 -6.607607
v 16.662474 1.536660 0.479950
v 18.411016 1.730084 6.375224
v 6.412083 12.002514 -7.060078
v 14.032728 8.375903 -6.523717
v 3.572026 -0.497172 0.104487
v 5.177627 -1.425659 0.488567
v 4.670056 6.455768 -3.834761
v 2.703148 0.207186 -0.726018
v 14.185543 3.703389 -2.655662
v 15.339189 2.704839 -1.198311
v 18.082949 -1.500071 4.220834
v 15.704142 2.499331 -2.794041
v 13.394460 14.259242 -7.150176
v 14.074430 -1.425659 0.488567
v 4.810050 7.724553 -6.021265
v 14.883876 2.373590 -1.587980
v 5.857597 14.259242 -7.150176
v 12.957532 20.662357 -7.150364
v 13.232243 8.455889 -5.584448
v 0.910823 0.776079 6.820909
v 13.304634 18.651596 -7.923318
v 14.546587 3.080005 -2.430248
v 15.278243 0.575534 -0.646300
v 6.292986 12.365209 -6.782282
v 6.298457 13.732690 -7.195032
v 18.341234 0.776079 6.820909
v 5.359726 7.167408 -4.604995
v 13.085634 -2.487689 1.096937
v 14.019547 11.390512 -6.663256
v 5.686495 9.686803 -5.823326
v 5.219328 8.375903 -6.523717
v 14.442006 7.724553 -6.021265
v 17.827787 1.205068 5.584392
v 6.542310 20.260044 -7.235922
v 13.892330 7.167408 -4.604995
v 2.920411 2.440372 -0.363953
v 6.294525 20.662357 -7.150364
v 13.327242 13.233982 -6.925247
v 12.857364 16.415167 -8.265884
v 15.349967 5.165843 -3.700041
v 17.732069 0.849762 5.748317
v 15.583617 -0.386255 0.301609
v 4.368181 2.373590 -1.587980
v 16.372921 2.361280 -0.469497
v 1.557673 -0.571149 5.887628
v 17.694384 -0.571149 5.887628
v 5.944439 10.770959 -6.358829
v 3.776502 4.731019 -3.477998
v 1.361009 1.005122 4.862452
v 14.824612 4.744987 -4.530815
v 15.302392 3.507704 -3.582802
v 17.913111 0.934968 4.708738
v 13.565561 9.686803 -5.823326
v 5.232508 11.390512 -6.663256
v 18.898844 1.164768 6.663780
v 0.353212 1.164768 6.663780
v 14.764893 6.123524 -3.669266
v 13.460958 11.862277 -6.579103
v 12.777741 14.287600 -7.322469
v 2.879136 2.361280 -0.469497
v 15.224043 1.343630 -0.943239
v 2.148541 1.175282 1.058281
v 14.633840 6.183645 -3.724350
v 16.170517 2.342151 -1.911797
v 12.685091 14.509126 -7.314965
v 14.601708 7.884171 -5.829552
v 18.976484 -0.214438 5.641505
v 0.212311 0.300455 6.571284
v 4.399842 6.065563 -3.686670
v 5.359274 9.071836 -6.827431
v 3.769349 -0.432446 0.391374
v 5.791260 15.866616 -7.526134
v 13.065248 22.191404 -6.789935
v 15.241329 3.304936 -3.510518
v 14.559020 7.807657 -5.896954
v 5.059397 -1.970862 1.199282
v 18.831629 -0.464528 5.363566
v 12.993532 -2.259313 0.699334
v 6.566967 14.509126 -7.314965
v 12.839973 12.002514 -7.060078
v 3.360286 0.530003 0.646616
v 13.307617 10.770959 -6.358829
v 4.028014 1.343630 -0.943239
v 14.400631 8.087588 -5.053592
v 4.650348 7.884171 -5.829552
v 15.897143 0.562716 0.637839
v 15.585336 -0.358145 0.361266
v 6.166421 -2.487689 1.096937
v 6.186810 22.191404 -6.789935
v 6.309256 11.637806 -6.934037
v 3.965148 5.136165 -3.004897
v 13.892782 9.071836 -6.827431
v 6.258524 -2.259313 0.699334
v 15.286907 5.136165 -3.004897
v 12.976521 22.716583 -6.316866
v 4.693036 7.807657 -5.896954
v 15.680031 -0.497172 0.104487
v 13.061915 19.925688 -7.364046
v 3.547856 2.499345 -2.793998
v 6.005242 8.928823 -6.248682
v 6.376871 12.554546 -7.283865
v 6.319088 17.589291 -7.633875
v 12.942800 11.637806 -6.934039
v 6.282506 17.960491 -7.575199
v 12.734133 18.129282 -7.769209
v 12.875186 12.554546 -7.283865
v 18.694437 -0.678307 5.106653
v 6.271203 20.299799 -7.697318
v 13.351162 16.800709 -7.631218
v 17.754934 -0.951083 5.645016
v 18.101076 -1.056627 5.557507
v 1.043622 1.191589 4.854384
v 6.462660 14.101542 -7.555899
v 4.965846 9.203036 -5.701276
v 12.932970 17.589291 -7.633875
v 13.445495 14.930917 -7.339625
v 5.791099 11.862277 -6.579103
v 5.900895 16.800709 -7.631218
v 6.190142 19.925688 -7.364046
v 17.942684 0.469508 6.430714
v 5.836091 14.540889 -7.059965
v 2.110945 -1.846404 2.286844
v 13.246815 8.928823 -6.248682
v 3.666720 -0.358145 0.361266
v 0.057809 1.210235 6.043336
v 6.517925 18.129282 -7.769209
v 14.536078 7.736274 -5.918360
v 15.482707 -0.432447 0.391374
v 14.286210 9.203036 -5.701276
v 1.309372 0.469509 6.430714
v 4.705469 3.080005 -2.430248
v 6.172118 20.854006 -7.483840
v 4.936518 9.051229 -5.525416
v 12.980854 20.299799 -7.697318
v 15.934889 2.689174 -2.562437
v 5.924815 13.233982 -6.925247
v 3.902089 5.165843 -3.700041
v 19.194248 1.210235 6.043336
v 5.947423 18.651596 -7.923318
v 1.791159 -0.601136 5.466049
v 14.190128 8.878918 -4.979736
v 13.779597 12.068844 -6.607607
v 18.208433 1.191589 4.854384
v 16.112040 -1.978461 1.242405
v 5.061928 8.878918 -4.979736
v 13.679008 12.597491 -6.754107
v 14.855322 3.801424 -2.238216
v 0.183756 0.235086 6.439829
v 0.346245 2.098877 5.607453
v 12.969552 17.960491 -7.575199
v 17.141111 -1.846404 2.286846
v 4.715979 7.736274 -5.918360
v 3.988337 1.360436 -1.934865
v 1.150980 -1.056627 5.557507
v 5.442379 6.702713 -4.501908
v 1.781232 0.411867 3.518753
v 12.854583 13.799827 -7.900503
v 12.789397 14.101542 -7.555899
v 6.474316 14.287600 -7.322469
v 16.200842 -0.543636 1.738221
v 6.191351 13.477193 -7.033056
v 13.756865 12.461761 -6.725668
v 17.460899 -0.601130 5.466056
v 17.856602 0.574812 6.252260
v 16.715551 0.598685 1.569142
v 14.582001 6.455768 -3.834761
v 3.739887 -0.420251 0.313108
v 2.536504 0.598685 1.569142
v 12.689610 15.568802 -7.561328
v 6.559820 18.183773 -7.575153
v 13.754485 9.064116 -6.850684
v 3.827084 4.504928 -3.780901
v 14.315538 9.051229 -5.525416
v 0.546569 -0.537364 4.710011
v 4.396734 3.801424 -2.238216
v 15.263720 1.360436 -1.934865
v 18.905811 2.098877 5.607453
v 5.469411 10.904461 -6.201599
v 6.339611 18.023462 -8.180106
v 12.912447 18.023462 -8.180106
v 13.009350 22.683430 -6.452892
v 1.395454 0.574812 6.252263
v 5.736186 10.958886 -7.515398
v 17.496037 -1.773861 3.051240
v 6.397474 13.799827 -7.900503
v 13.010085 22.705988 -6.404767
v 15.219646 3.673657 -1.949374
v 4.851425 8.087588 -5.053592
v 13.782645 10.904461 -6.201599
v 6.001110 19.445654 -7.766313
v 17.920546 0.106791 2.170992
v 4.114235 1.544944 -2.004168
v 0.002409 1.079034 5.672061
v 6.138062 13.109037 -6.942472
v 15.575063 -2.210056 1.324068
v 13.079939 20.854006 -7.483840
v 15.137821 1.544944 -2.004168
v 1.331510 0.106790 2.170990
v 14.565002 7.188617 -5.763795
v 13.250947 19.445654 -7.766313
v 5.943001 17.771648 -7.758646
v 4.032410 3.673657 -1.949374
v 13.060706 13.477193 -7.033056
v 3.690601 -0.061454 -0.018952
v 13.415965 14.540889 -7.059965
v 3.260144 -0.591551 -0.109870
v 15.561456 -0.061454 -0.018952
v 0.924729 1.206872 4.841425
v 19.039745 0.300454 6.571284
v 2.823606 2.105286 -1.048512
v 15.991913 -0.591551 -0.109870
v 6.153118 19.880556 -7.384980
v 12.692237 18.183773 -7.575153
v 5.497571 9.064116 -6.850684
v 13.809677 6.702713 -4.501908
v 13.515871 10.958887 -7.515398
v 5.431849 6.564188 -4.436872
v 13.098939 19.880556 -7.384980
v 13.113995 13.109037 -6.942472
v 4.205614 -1.863803 0.660867
v 5.796628 15.562762 -7.400454
v 15.654402 1.212527 -1.975837
v 13.455428 15.562762 -7.400454
v 0.515834 2.065452 6.089661
v 3.948337 0.893875 -1.006830
v 19.068300 0.235086 6.439829
v 13.820207 6.564188 -4.436872
v 5.170616 5.250830 -4.830181
v 6.562448 15.568802 -7.561328
v 15.303720 0.893875 -1.006830
v 6.394693 16.415167 -8.265884
v 13.549933 14.287283 -7.163947
v 5.101267 5.334085 -4.929534
v 14.817195 -1.771706 1.358677
v 6.453027 18.746683 -7.837903
v 12.799029 18.746683 -7.837903
v 19.249647 1.079033 5.672061
v 6.275537 22.716583 -6.316866
v 2.606146 -1.390899 0.749333
v 6.292636 16.613497 -8.350014
v 15.470713 0.050709 -0.168189
v 3.969052 0.862307 -0.933777
v 14.081441 5.250830 -4.830181
v 5.092294 4.717674 -4.532537
v 14.852214 6.065563 -3.686670
v 2.824004 1.861063 0.110068
v 14.400542 3.873743 -3.949764
v 6.242707 22.683430 -6.452894
v 17.651939 -1.704891 3.087665
v 15.036124 -1.872458 0.666139
v 15.283005 0.862306 -0.933777
v 3.781344 0.050709 -0.168189
v 14.487042 3.934119 -4.067209
v 1.756019 -1.773861 3.051240
v 13.309055 17.771648 -7.758646
v 5.806562 14.930917 -7.339625
v 0.190182 1.508403 6.201788
v 3.483437 2.880236 -1.118234
v 1.600116 -1.704891 3.087665
v 6.381361 12.426030 -7.336154
v 15.798301 -0.044149 0.688988
v 18.736223 2.065451 6.089661
v 16.796680 1.555754 -0.225009
v 5.055996 -1.353048 0.307530
v 13.903742 10.804070 -6.239628
v 16.428051 1.861063 0.110068
v 14.182855 5.259447 -4.894206
v 14.594547 -1.724617 1.208496
v 0.675140 -0.784609 4.392513
v 18.223537 0.269359 3.679832
v 5.461979 9.939947 -5.800107
v 5.702123 14.287283 -7.163947
v 3.560601 3.994710 -2.609663
v 5.807393 14.375595 -7.087199
v 14.319055 5.117685 -3.328939
v 0.252257 1.383990 6.366927
v 1.007265 -0.735190 3.078841
v 4.687053 7.188617 -5.763795
v 0.131311 1.913464 5.628593
v 6.241972 22.705988 -6.404767
v 2.982948 2.428293 -1.116969
v 13.444664 14.375595 -7.087199
v 14.196059 -1.353048 0.307530
v 5.216001 5.176796 -4.735207
v 15.787815 -0.165719 0.725334
v 15.741382 -0.244761 0.692841
v 18.327328 1.206872 4.841425
v 13.790076 9.939947 -5.800107
v 14.008701 4.767469 -3.491841
v 3.597654 1.212526 -1.975835
v 13.551461 13.338174 -6.721427
v 18.965202 -0.108727 6.284740
v 12.959420 16.613497 -8.350014
v 17.506256 0.693282 1.768583
v 5.580803 6.841053 -4.631692
v 16.428452 2.105286 -1.048512
v 4.932905 5.117701 -3.328884
v 12.828678 17.379660 -7.662758
v 13.406857 14.404212 -7.104064
v 15.589246 3.720013 -1.860433
v 15.393581 4.991588 -3.698502
v 2.455374 1.555754 -0.225009
v 13.671252 6.841053 -4.631692
v 5.845200 14.404212 -7.104064
v 5.348314 10.804070 -6.239628
v 3.415820 2.917290 -1.029125
v 17.526913 -1.375573 4.981742
v 6.375478 14.545786 -8.061126
v 1.725144 -1.375573 4.981743
v 15.768620 2.880236 -1.118234
v 5.751357 7.526635 -5.341382
v 0.286853 -0.108727 6.284740
v 15.796901 3.753101 -1.499572
v 16.269108 2.428293 -1.116969
v 14.274445 9.007834 -4.928744
v 19.061874 1.508403 6.201788
v 13.500700 7.526635 -5.341382
v 3.662811 3.720013 -1.860433
v 15.762844 3.704582 -1.769138
v 15.555563 -0.927260 0.104677
v 3.696494 -0.927260 0.104677
v 16.810530 1.358422 0.658808
v 1.745801 0.693282 1.768583
v 14.159762 4.717674 -4.532537
v 4.977611 9.007834 -4.928744
v 15.691454 3.994714 -2.609665
v 12.796294 13.467916 -7.363762
v 18.701284 -0.074673 6.680641
v 13.779302 5.967533 -4.495682
v 3.642464 -0.537269 0.831989
v 5.892278 11.683183 -6.557292
v 1.207152 -0.262602 6.412509
v 12.735218 18.126881 -7.471941
v 4.141140 4.966407 -2.849621
v 19.120745 1.913464 5.628593
v 13.258400 9.030717 -6.065988
v 14.036056 5.176796 -4.735207
v 15.836236 2.917290 -1.029125
v 0.793783 0.234656 6.836114
v 3.455155 3.753101 -1.499572
v 2.441527 1.358423 0.658808
v 15.110917 4.966407 -2.849621
v 18.999798 1.383990 6.366927
v 3.638904 4.097836 -2.395014
v 15.560038 2.192868 -0.708582
v 12.870697 12.426030 -7.336154
v 18.458273 0.234655 6.836115
v 5.243356 4.767469 -3.491841
v 0.232050 1.146901 6.548367
v 1.772884 -0.305256 5.522017
v 6.218739 15.093517 -7.398465
v 19.020006 1.146900 6.548367
v 13.359777 11.683183 -6.557292
v 4.047314 5.003243 -2.834952
v 13.033319 15.093517 -7.398465
v 15.004756 3.307725 -3.595347
v 6.455763 13.467916 -7.363762
v 5.700595 13.338174 -6.721427
v 4.915761 7.806561 -4.598002
v 15.714980 3.729640 -1.726682
v 12.909635 21.607407 -6.857511
v 13.196703 9.811451 -5.996666
v 6.055354 9.811451 -5.996666
v 6.423379 17.379660 -7.662758
v 5.851450 9.024959 -5.663560
v 15.613153 4.097834 -2.395014
v 6.516839 18.126881 -7.471941
v 1.553033 -0.737146 1.523405
v 13.747955 11.199025 -6.059040
v 3.489212 3.704582 -1.769138
v 5.897428 15.764675 -7.308525
v 2.536398 -0.554797 2.758363
v 17.590790 0.611235 1.808272
v 15.204742 5.003243 -2.834952
v 13.354630 15.764675 -7.308525
v 5.534273 7.325630 -4.756546
v 5.154124 11.043945 -6.641438
v 13.261135 19.050722 -7.672313
v 13.566745 12.130052 -6.548675
v 14.304760 4.403596 -3.039631
v 5.990922 19.050722 -7.672313
v 1.590077 -0.478139 5.886567
v 4.643298 3.413299 -3.620168
v 17.010412 -0.779961 4.200385
v 5.403791 5.669949 -3.839639
v 14.448457 5.431723 -3.400350
v 3.537076 3.729640 -1.726682
v 5.911747 10.232520 -6.052779
v 5.405651 6.360373 -4.300318
v 13.846405 6.360373 -4.300318
v 13.282653 19.046509 -7.817400
v 1.932822 -0.526845 5.078021
v 5.969404 19.046509 -7.817400
v 5.504102 11.199025 -6.059040
v 3.397389 1.585958 -2.170673
v 6.378485 19.704576 -7.408572
v 18.044903 -0.262602 6.412509
v 17.139866 1.001325 1.213345
v 0.526454 -0.199507 4.517108
v 2.339881 -0.772871 0.329907
v 5.731448 10.380832 -6.083478
v 13.400607 9.024959 -5.663560
v 14.920274 4.713601 -4.457970
v 14.097933 11.043945 -6.641438
v 5.748883 7.358469 -5.333972
v 5.993656 9.030717 -6.065988
v 2.768912 0.444164 -0.935708
v 4.981909 6.941883 -5.818355
v 5.685312 12.130052 -6.548675
v 14.608760 3.413297 -3.620162
v 13.542974 12.059978 -6.580940
v 1.028518 0.269359 3.679832
v 14.729765 6.384615 -5.308525
v 2.149358 0.044196 0.062080
v 3.336620 3.089982 -1.050553
v 4.947296 4.403596 -3.039631
v 5.709083 12.059978 -6.580940
v 13.340309 10.232520 -6.052779
v 5.468477 11.136827 -5.952367
v 5.886754 15.852000 -7.397438
v 17.549166 -0.233553 5.706152
v 15.915437 3.089982 -1.050553
v 6.342423 21.607407 -6.857511
v 13.717784 7.325630 -4.756546
v 2.283859 -1.110269 0.695997
v 3.500712 2.661773 -0.967129
v 4.408347 2.490143 -2.816605
v 17.102697 0.044196 0.062080
v 15.854667 1.585958 -2.170673
v 15.751344 2.661773 -0.967129
v 5.249573 5.451123 -3.804416
v 0.550771 -0.074673 6.680641
v 13.433324 7.164375 -4.834271
v 5.374339 8.873476 -5.360431
v 5.472754 5.967533 -4.495682
v 17.699022 -0.737146 1.523405
v 13.783579 11.136827 -5.952367
v 14.479653 3.249066 -2.397909
v 13.503174 7.358469 -5.333972
v 17.661980 -0.478139 5.886567
v 13.520609 10.380832 -6.083478
v 3.692019 2.192868 -0.708582
v 15.677347 0.121916 -0.651561
v 4.905529 4.360697 -2.990091
v 0.334921 0.551186 4.869066
v 13.877717 8.873476 -5.360431
v 5.058170 9.736065 -5.966808
v 4.772403 3.249066 -2.397909
v 3.522849 1.995645 -2.485001
v 15.729208 1.995645 -2.485001
v 13.365303 15.852000 -7.397438
v 1.661266 0.611235 1.808272
v 1.519987 0.849761 5.748320
v 15.447349 1.192378 -1.901143
v 3.148871 -0.232077 1.348213
v 5.031836 3.716611 -2.711406
v 5.102473 9.838980 -5.937181
v 15.606293 0.311524 -0.803996
v 12.873572 19.704576 -7.408572
v 4.803596 5.431730 -3.400352
v 6.487014 20.993664 -6.984011
v 12.999039 11.355386 -7.355404
v 0.171170 0.036177 5.542018
v 14.843709 2.490143 -2.816605
v 14.270147 6.941883 -5.818355
v 1.912372 -1.524112 1.672042
v 15.607387 4.283283 -2.930899
v 19.080887 0.036174 5.542019
v 6.253017 11.355386 -7.355404
v 6.223554 21.904118 -7.019772
v 5.741073 -2.085608 0.969185
v 14.193887 9.736065 -5.966808
v 13.683260 11.451111 -6.348138
v 3.574709 0.121916 -0.651561
v 14.858133 -0.919219 0.498257
v 6.268385 21.771809 -7.096104
v 14.149584 9.838980 -5.937181
v 17.339685 -1.524114 1.672046
v 13.028502 21.904118 -7.019772
v 12.765043 20.993662 -6.984011
v 14.002483 5.451123 -3.804416
v 3.645763 0.311524 -0.803996
v 12.983672 21.771809 -7.096104
v 14.346527 4.360697 -2.990091
v 18.917135 0.551186 4.869066
v 15.558564 3.929680 -2.115853
v 14.348369 -1.531850 0.905800
v 14.220220 3.716611 -2.711406
v 13.110071 22.045631 -6.624698
v 14.814858 2.157110 -1.692978
v 3.804708 1.192377 -1.901142
v 14.256060 7.027066 -4.393683
v 16.483143 0.444164 -0.935708
v 5.818733 7.164375 -4.834271
v 16.055346 2.726406 -0.895384
v 3.693492 3.929680 -2.115853
v 16.532492 0.010694 1.858700
v 6.521719 16.853119 -7.534912
v 6.021687 14.546431 -7.202242
v 15.889881 2.988485 -2.659026
v 14.775723 2.207745 -1.766479
v 14.283442 4.452021 -4.435109
v 14.531261 2.500028 -1.902198
v 3.647501 3.805996 -2.017854
v 14.391309 8.362194 -5.264933
v 2.985779 2.488662 -0.579572
v 13.157190 19.425451 -7.927062
v 4.097979 -2.323901 1.278298
v 13.230370 14.546431 -7.202242
v 4.437197 2.157110 -1.692978
v 4.522291 6.384615 -5.308525
v 2.442847 -0.705518 3.284205
v 14.169288 3.536849 -2.621544
v 13.717402 5.891490 -4.013526
v 12.694668 14.379149 -7.166642
v 3.196711 2.726406 -0.895384
v 4.995996 7.027066 -4.393685
v 6.315666 11.242610 -7.067749
v 6.422429 11.046514 -6.383195
v 15.964594 1.636237 -0.022463
v 12.936389 11.242610 -7.067749
v 4.476334 2.207745 -1.766479
v 13.510983 -2.085608 0.969185
v 16.150763 -1.750273 2.098323
v 6.094867 19.425451 -7.927063
v 16.336958 2.096294 -1.440748
v 5.568797 11.451111 -6.348138
v 3.020389 2.526688 -0.437777
v 6.416331 16.394075 -7.698740
v 13.555387 -2.498090 0.953595
v 13.587317 10.499207 -7.375295
v 14.336295 7.806561 -4.598002
v 3.287462 1.636237 -0.022463
v 1.871529 -0.959616 1.082150
v 16.021116 2.777387 -0.888378
v 6.083420 19.794544 -7.807948
v 16.266277 2.488662 -0.579572
v 3.230941 2.777387 -0.888378
v 12.797606 13.461291 -7.310120
v 1.467715 0.701918 4.297401
v 15.604556 3.805996 -2.017854
v 6.107533 18.359636 -8.167238
v 16.231667 2.526688 -0.437777
v 13.168637 19.794544 -7.807946
v 13.439220 9.763761 -5.917522
v 12.829627 11.046514 -6.383195
v 12.835726 16.394075 -7.698740
v 5.664739 10.499207 -7.375295
v 12.730338 16.853119 -7.534912
v 17.380527 -0.959617 1.082152
v 5.534654 5.891490 -4.013526
v 17.905891 0.540317 3.761017
v 16.760687 -1.856056 2.679428
v 15.926396 3.188027 -2.449514
v 13.106250 11.318542 -6.478765
v 6.194701 17.877081 -7.600364
v 13.057356 17.877081 -7.600364
v 6.454452 13.461291 -7.310120
v 1.714299 -1.007057 1.396478
v 4.720794 2.500027 -1.902198
v 1.534636 -1.745332 3.853555
v 13.144524 18.359636 -8.167238
v 12.923981 11.421696 -6.908921
v 12.961957 21.046156 -6.952241
v 6.328076 11.421696 -6.908921
v 2.326327 -0.229705 2.986145
v 5.349955 8.669843 -5.284192
v 6.290100 21.046156 -6.952241
v 5.696665 -2.498090 0.953596
v 5.562457 7.179456 -5.800848
v 13.285774 9.971063 -5.961714
v 6.173948 21.056040 -6.913257
v 5.167349 8.611916 -5.241175
v 18.341465 -0.483581 3.339904
v 5.082768 3.536849 -2.621544
v 15.662892 0.900117 0.054920
v 13.405820 7.940555 -5.674334
v 17.537754 -1.007060 1.396474
v 3.453754 -0.044149 0.688988
v 12.782144 15.530903 -7.414091
v 5.846236 7.940555 -5.674334
v 13.689600 7.179456 -5.800848
v 13.078109 21.056040 -6.913257
v 14.904467 3.451005 -2.004257
v 6.141985 22.045631 -6.624698
v 13.392767 -2.488274 0.909547
v 5.522626 5.951087 -4.127315
v 1.346165 0.540317 3.761017
v 17.638786 -1.603580 4.631730
v 3.589163 0.900117 0.054920
v 3.469564 3.689108 -1.325751
v 5.859289 -2.488274 0.909547
v 12.847265 12.957034 -7.540811
v 15.770145 0.483451 -1.253064
v 15.779067 2.108306 -2.513636
v 13.902102 8.669843 -5.284192
v 6.145806 11.318542 -6.478765
v 13.657825 8.739164 -5.372221
v 5.427282 5.681809 -4.265758
v 6.140802 18.066711 -7.514691
v 13.183552 20.370956 -7.557755
v 1.609214 0.579384 4.104334
v 13.111255 18.066711 -7.514691
v 12.911946 10.988418 -6.408082
v 4.347590 3.451005 -2.004257
v 13.729430 5.951087 -4.127315
v 1.424291 0.767012 4.437354
v 18.266975 -0.479185 3.092906
v 14.991655 5.510324 -3.144359
v 12.746241 20.218319 -7.156949
v 14.084707 8.611916 -5.241175
v 13.824773 5.681809 -4.265758
v 4.106871 5.420248 -2.641710
v 4.260400 5.510324 -3.144359
v 15.145185 5.420248 -2.641710
v 13.172759 9.602628 -6.383152
v 5.567022 14.674796 -7.955211
v 3.101292 -1.750273 2.098322
v 6.404792 12.957034 -7.540811
v 3.315611 -1.749960 1.974900
v 3.694511 4.228407 -2.242355
v 3.481910 0.483452 -1.253064
v 17.812077 -1.393979 2.482467
v 6.263267 12.406907 -7.696153
v 15.914675 -1.442330 1.875098
v 14.044473 -2.426519 1.357987
v 3.464241 -0.165719 0.725336
v 3.703596 0.337889 -0.699615
v 5.764239 -2.295205 0.676680
v 6.052599 18.500242 -8.114436
v 15.557545 4.228407 -2.242354
v 6.068505 20.370956 -7.557755
v 4.657497 -1.724531 1.208435
v 5.594231 8.739164 -5.372221
v 15.782492 3.689108 -1.325751
v 6.079297 9.602628 -6.383152
v 6.437562 16.566732 -8.213623
v 15.139923 5.064463 -4.395944
v 5.277584 12.221615 -7.326543
v 18.219683 -0.445840 2.923155
v 15.935141 -0.636413 -0.063521
v 6.505816 20.218319 -7.156949
v 3.472989 2.108306 -2.513636
v 12.878676 20.190577 -7.187700
v 4.009629 5.248677 -4.226912
v 15.551658 3.679607 -3.364114
v 12.814495 16.566732 -8.213623
v 4.860748 8.362194 -5.264933
v 18.905643 0.301844 6.747052
v 5.132559 8.665515 -6.585519
v 6.072013 18.600784 -7.558451
v 12.998851 21.733959 -6.727796
v 0.199683 1.797749 6.102663
v 13.348715 17.023563 -7.595807
v 1.416493 -1.278883 2.311460
v 3.316915 -0.636413 -0.063521
v 5.812836 9.763761 -5.917522
v 5.342294 12.582994 -7.545794
v 13.199457 18.500242 -8.114436
v 5.841845 14.724781 -8.265829
v 5.593704 13.074504 -6.849814
v 13.162279 21.005396 -6.870793
v 19.052374 1.797747 6.102663
v 4.881036 6.333680 -3.930494
v 13.180044 18.600784 -7.558451
v 5.966282 9.971063 -5.961714
v 12.675984 14.387240 -7.207852
v 6.557164 16.903055 -7.812446
v 15.875516 -0.127205 0.883820
v 6.557390 14.379149 -7.166642
v 1.217062 -1.522617 3.831159
v 13.224115 19.182005 -7.936658
v 0.346413 0.301844 6.747052
v 6.576073 14.387240 -7.207852
v 5.611814 13.827964 -8.037438
v 12.694893 16.903055 -7.812446
v 13.658353 13.074504 -6.849814
v 1.483070 -1.445229 4.977916
v 4.159864 -1.559440 0.422319
v 6.027942 19.182005 -7.936658
v 13.974471 12.221628 -7.326549
v 3.984013 -1.787192 1.611145
v 13.410213 14.724781 -8.265829
v 13.487818 -2.295205 0.676680
v 6.469913 15.530903 -7.414091
v 15.758757 -1.840890 0.867752
v 6.357619 19.424965 -7.350512
v 12.894438 19.424965 -7.350512
v 16.730644 1.646470 -0.068930
v 5.207584 -2.426519 1.357987
v 13.685035 14.674796 -7.955211
v 14.824455 6.415032 -3.338647
v 4.427601 6.415032 -3.338647
v 12.817385 15.576792 -7.396360
v 6.434672 15.576792 -7.396360
v 14.119498 8.665515 -6.585519
v 5.903342 17.023563 -7.595807
v 13.938941 12.478378 -7.446651
v 5.250446 10.058121 -5.471077
v 6.040726 17.737064 -8.260161
v 15.500062 -1.712287 0.630894
v 5.277555 5.114178 -4.094063
v 6.340110 10.988418 -6.408082
v 5.199533 11.023239 -6.522594
v 13.209525 18.664671 -8.075384
v 6.373381 20.190577 -7.187700
v 6.015710 18.150545 -7.418736
v 6.253206 21.733959 -6.727796
v 15.875170 3.047161 -1.127551
v 5.865655 8.314735 -5.412931
v 17.225212 -1.163516 4.776513
v 17.768986 -1.445229 4.977916
v 12.983200 16.944645 -7.541760
v 5.721513 7.387869 -5.692688
v 13.079153 15.666543 -7.417188
v 16.043385 2.332098 -2.286690
v 5.610480 10.304464 -6.007432
v 15.255272 4.964873 -2.876560
v 16.365612 0.136293 1.524782
v 17.262062 -1.625142 4.285931
v 6.319516 14.139395 -7.264813
v 15.432908 4.093282 -2.135015
v 12.932741 12.919498 -7.013895
v 6.268857 16.944645 -7.541760
v 3.996785 4.964873 -2.876560
v 6.295914 21.758303 -6.691130
v 4.906692 5.477274 -3.509005
v 13.200816 21.167124 -6.992799
v 5.924696 17.509872 -8.216992
v 6.042532 18.664671 -8.075384
v 6.172904 15.666543 -7.417188
v 15.126616 2.433070 -2.927095
v 14.406341 3.966790 -4.060171
v 6.565614 15.667570 -7.664890
v 17.781235 0.575179 3.846878
v 3.664094 0.553014 -1.169860
v 14.006844 5.448890 -4.906258
v 13.770216 11.092399 -5.966335
v 5.481840 11.092399 -5.966335
v 14.001610 10.058121 -5.471077
v 13.837507 13.461573 -7.479461
v 5.295112 10.077684 -5.447162
v 13.641577 10.304464 -6.007432
v 2.521412 1.646470 -0.068930
v 5.234577 5.020237 -3.888341
v 13.236347 18.150545 -7.418736
v 3.376886 3.047161 -1.127551
v 5.414550 13.461573 -7.479461
v 1.183491 -0.500099 2.312226
v 15.491332 4.309964 -1.970679
v 4.577114 -1.670295 0.433497
v 15.587962 0.553016 -1.169861
v 1.626690 0.519734 2.844215
v 5.994212 12.171890 -7.827038
v 5.140572 5.926509 -5.270234
v 4.907037 6.932975 -4.307412
v 14.046472 9.930422 -5.639064
v 13.334203 10.506857 -7.335291
v 3.819148 4.093282 -2.135015
v 14.052524 11.023239 -6.522594
v 5.612295 12.152555 -6.390390
v 5.250912 7.870773 -6.310266
v 5.245212 5.448890 -4.906258
v 1.470821 0.575179 3.846878
v 15.548461 0.337889 -0.699615
v 13.768117 13.507550 -7.248622
v 5.374044 6.412971 -5.460971
v 5.917854 10.506857 -7.335291
v 12.753187 15.293244 -7.836650
v 13.211330 17.737064 -8.260161
v 14.001144 7.870773 -6.310266
v 13.640243 13.827963 -8.037438
v 15.152245 5.484971 -2.956780
v 14.111485 5.926509 -5.270234
v 13.327361 17.509872 -8.216992
v 13.257847 12.171885 -7.827038
v 13.161124 21.185799 -6.900664
v 17.254906 0.940432 0.575369
v 3.072600 -1.117988 2.057206
v 6.089778 21.005396 -6.870793
v 5.829553 8.237218 -5.416307
v 14.345018 6.932975 -4.307412
v 2.919669 1.498253 -1.591076
v 5.866553 8.284195 -5.455338
v 12.956143 21.758303 -6.691130
v 14.663344 2.586030 -2.497931
v 4.683450 7.006978 -5.696927
v 4.099812 5.484971 -2.956780
v 14.005269 9.874712 -5.664378
v 2.026844 -1.163516 4.776513
v 1.556554 -1.665176 3.022866
v 13.516245 14.677294 -7.181087
v 14.833871 -2.303542 1.599338
v 16.993013 -0.016723 2.789684
v 12.924533 12.881225 -7.062731
v 1.851882 -1.649677 4.385382
v 17.695503 -1.665176 3.022870
v 13.974502 5.114178 -4.094063
v 17.625366 0.519734 2.844215
v 4.983032 8.740052 -5.157636
v 4.107141 5.490617 -2.898295
v 5.205585 9.930422 -5.639064
v 14.568606 7.006978 -5.696927
v 17.405552 -1.787700 3.894131
v 18.031889 -1.524948 3.822874
v 5.735812 14.677294 -7.181087
v 17.289747 0.125096 0.347780
v 12.686442 15.667569 -7.664890
v 3.574911 2.966378 -1.261595
v 6.297244 12.469959 -7.663632
v 15.307601 1.625996 -2.249427
v 13.530543 7.387869 -5.692688
v 5.246787 9.874712 -5.664378
v 15.144916 5.490617 -2.898295
v 13.956944 10.077684 -5.447162
v 6.319316 12.919498 -7.013895
v 17.894657 -0.957854 2.075041
v 13.279562 17.980843 -7.514511
v 5.736286 16.206633 -8.188407
v 3.760724 4.309964 -1.970679
v 14.017480 5.020237 -3.888341
v 6.327524 12.881225 -7.062731
v 15.314031 4.681959 -4.041158
v 4.948041 7.393668 -4.519197
v 13.081508 -2.515530 1.077894
v 6.498870 15.293244 -7.836650
v 1.357399 -0.957853 2.075041
v 5.176915 4.593054 -3.573949
v 3.204554 2.921782 -0.926523
v 5.589369 14.421802 -8.023348
v 15.936441 -1.749962 1.974898
v 12.968066 10.068377 -6.031798
v 17.005810 -0.095749 3.038214
v 6.283989 10.068377 -6.031798
v 16.425741 1.554066 -1.398377
v 4.871380 4.202739 -2.880087
v 1.916023 0.279951 3.495885
v 2.557955 -0.271877 2.388024
v 6.101531 17.350080 -7.611441
v 5.483939 13.507550 -7.248622
v 14.610873 2.741609 -2.506065
v 14.304015 7.393667 -4.519197
v 6.170548 -2.515529 1.077894
v 13.515772 16.206633 -8.188407
v 2.477553 1.235367 0.796922
v 13.386400 8.314735 -5.412931
v 4.347291 -2.293602 1.620827
v 13.444774 -1.852360 0.683040
v 17.093731 -1.691041 3.851725
v 5.090205 4.204035 -3.638045
v 5.771802 -1.749480 0.442620
v 6.052242 10.272947 -7.138071
v 6.307912 12.206800 -7.560573
v 1.997151 0.940432 0.575369
v 13.662687 14.421802 -8.023348
v 6.078527 20.663347 -7.338165
v 16.186710 1.163124 -1.659607
v 13.054099 -2.519256 1.036257
v 14.312347 5.339434 -3.470028
v 13.173530 20.663347 -7.338165
v 2.923016 -1.007230 0.168308
v 17.381773 -0.368301 5.224834
v 14.380677 4.202739 -2.880087
v 13.612550 -1.803627 0.750444
v 3.944455 1.625996 -2.249427
v 17.417530 -0.036396 5.110546
v 4.920290 8.415374 -5.215645
v 5.201109 5.856234 -5.213364
v 4.250988 5.619937 -4.748063
v 13.150526 17.350080 -7.611439
v 5.538226 14.126141 -7.934130
v 5.972496 17.980843 -7.514511
v 6.197957 -2.519256 1.036256
v 2.521060 -0.344369 2.547532
v 2.525089 -1.740327 2.911039
v 12.986614 -2.490696 0.977046
v 13.878013 6.412971 -5.460971
v 14.269024 8.740052 -5.157636
v 14.050947 5.856234 -5.213364
v 3.877329 0.911705 -1.342038
v 4.972413 3.452392 -2.683775
v 4.887856 8.094239 -5.017703
v 6.051241 21.167124 -6.992799
v 4.846097 7.705933 -4.241909
v 15.677145 2.966378 -1.261595
v 13.820980 10.274287 -5.862257
v 14.720721 7.671970 -5.207857
v 13.240232 19.127645 -7.497545
v 4.820109 3.648597 -2.445696
v 14.364200 8.094239 -5.017703
v 15.224635 1.729336 -2.304320
v 13.199814 10.272947 -7.138071
v 14.754292 -0.975860 0.304605
v 3.891815 0.997177 -1.499793
v 14.832744 2.309850 -1.650653
v 2.433322 1.320249 -0.507483
v 6.265442 -2.490696 0.977046
v 5.999504 9.637505 -6.856873
v 17.529539 0.476157 4.366543
v 3.487664 -0.293707 0.788746
v 13.252553 9.637505 -6.856873
v 13.480254 -1.749480 0.442620
v 4.027421 1.729336 -2.304320
v 1.800997 0.286620 4.677330
v 16.047503 2.921782 -0.926523
v 13.158028 21.102547 -6.866899
v 14.295750 5.655287 -3.639726
v 4.216330 1.568636 -1.766403
v 14.205050 9.066059 -5.033998
v 4.419312 2.309850 -1.650653
v 6.090933 21.185799 -6.900664
v 15.374727 0.911704 -1.342038
v 4.913001 3.714014 -2.524956
v 4.588711 2.586030 -2.497931
v 13.713830 14.126141 -7.934130
v 3.637928 2.528051 -0.900843
v 14.279643 3.452392 -2.683775
v 0.601277 0.377754 6.869845
v 15.035727 1.568635 -1.766403
v 14.075142 4.593054 -3.573949
v 14.431948 3.648597 -2.445696
v 17.585558 0.248316 5.646373
v 5.807282 -1.852360 0.683040
v 4.323276 5.386886 -3.052721
v 4.497765 -0.975860 0.304605
v 5.454712 6.001347 -4.049404
v 6.006318 10.910525 -6.406429
v 4.506905 7.421249 -5.542162
v 17.230629 0.423988 2.461074
v 13.476906 16.809443 -8.017323
v 5.788905 7.867116 -6.016844
v 3.693913 4.293314 -3.331906
v 6.407889 21.407583 -6.963976
v 3.626045 0.043921 -0.404639
v 2.232762 -1.534936 4.008590
v 15.507865 -1.218167 0.216354
v 16.121208 2.810252 -1.420915
v 16.672064 -0.497370 2.581549
v 12.844168 21.407583 -6.963976
v 14.339056 3.714013 -2.524956
v 15.360241 0.997177 -1.499793
v 13.803460 10.168747 -5.809634
v 2.021428 0.423988 2.461073
v 15.626012 0.043921 -0.404639
v 16.715654 -0.554811 2.758368
v 14.161851 4.204035 -3.638045
v 4.531335 7.671970 -5.207857
v 3.707087 -0.901125 1.120682
v 4.603449 7.524879 -4.756888
v 3.955369 -0.679606 0.693637
v 14.745152 7.421249 -5.542162
v 18.768358 0.998563 6.799415
v 18.650780 0.377754 6.869845
v 13.846391 13.281620 -7.368365
v 5.047007 9.066059 -5.033998
v 14.774116 3.423412 -3.691013
v 2.282376 -1.194840 4.156263
v 5.415983 9.308234 -5.575388
v 14.928781 5.386886 -3.052721
v 15.481981 4.151842 -2.113850
v 13.463152 7.867116 -6.016844
v 5.775151 16.809443 -8.017323
v 18.615709 1.116797 4.826250
v 14.331765 8.415374 -5.215645
v 5.261043 7.084671 -4.531526
v 18.869394 1.506024 5.138950
v 6.094030 21.102547 -6.866899
v 12.988790 12.406913 -7.696155
v 6.011826 19.127645 -7.497545
v 15.614127 2.528051 -0.900843
v 14.473457 -2.463567 1.428074
v 13.422504 8.237217 -5.416307
v 0.636347 1.116797 4.826250
v 15.498923 4.103442 -3.550692
v 13.385503 8.284195 -5.455338
v 13.770251 10.228053 -5.890161
v 18.448385 -0.787208 5.792735
v 3.770075 4.151842 -2.113850
v 4.778599 -2.463566 1.428074
v 4.641183 2.741609 -2.506065
v 13.245738 10.910525 -6.406429
v 2.915098 2.096292 -1.440748
v 0.120122 1.045614 5.244446
v 6.296786 10.057457 -6.088707
v 12.932541 14.139395 -7.264813
v 0.626528 -0.724879 4.560796
v 6.276993 12.683311 -7.755531
v 5.639506 -1.803627 0.750444
v 0.382663 1.506025 5.138949
v 4.421402 6.596419 -3.962304
v 13.797344 6.001347 -4.049404
v 18.740175 0.908688 6.832205
v 12.930373 22.815565 -6.224266
v 13.991014 7.084671 -4.531526
v 3.658215 3.729142 -3.283002
v 5.429989 10.295264 -5.885009
v 0.803671 -0.787208 5.792735
v 3.700397 3.679603 -3.364112
v 5.448597 10.168747 -5.809634
v 18.529305 -0.574511 6.145218
v 12.740201 12.204457 -6.842576
v 13.064076 10.774421 -6.508450
v 4.258469 -2.162534 0.953117
v 2.939107 -0.962931 2.225358
v 4.634692 2.736063 -2.350771
v 5.405665 13.281620 -7.368365
v 14.830653 6.596419 -3.962304
v 1.111923 -1.417109 4.665714
v 18.080008 -0.570607 6.209419
v 0.722752 -0.574510 6.145218
v 6.511855 12.204457 -6.842576
v 18.140133 -1.417109 4.665714
v 15.243213 5.463497 -3.692985
v 12.738896 17.397053 -7.890580
v 0.542378 1.244712 4.934796
v 0.483698 0.998563 6.799415
v 6.321684 22.815565 -6.224266
v 13.255419 12.361073 -6.731299
v 14.617365 2.736063 -2.350771
v 3.065344 1.163124 -1.659606
v 12.954812 12.469966 -7.663632
v 5.217869 6.910254 -4.423854
v 14.648607 7.524879 -4.756888
v 14.034187 6.910254 -4.423854
v 3.961376 3.348697 -1.671667
v 4.008843 5.463497 -3.692985
v 13.836072 9.308234 -5.575388
v 14.405959 7.705933 -4.241909
v 15.290681 3.348697 -1.671667
v 13.107288 21.800617 -6.924504
v 15.424974 4.504928 -3.780897
v 6.144769 21.800617 -6.924504
v 14.201445 10.149538 -6.283446
v 13.521152 11.663067 -6.511469
v 18.098240 -0.443711 2.416241
v 6.206592 9.850971 -6.042437
v 15.467260 0.368252 -0.406231
v 0.511882 0.908688 6.832205
v 14.816572 6.202771 -3.587314
v 1.832135 -0.117059 5.211534
v 5.878898 8.496799 -5.338697
v 5.481805 10.228053 -5.890161
v 14.604935 3.171682 -3.330144
v 18.709679 1.244712 4.934796
v 5.723160 8.618901 -6.585691
v 3.101405 2.742409 -1.763530
v 4.307033 6.048322 -4.944117
v 4.647122 3.171682 -3.330144
v 14.595561 7.129910 -4.433795
v 3.691715 3.436536 -3.288110
v 5.050612 10.149538 -6.283446
v 3.180401 -1.287441 1.963026
v 3.130847 2.810252 -1.420915
v 12.944144 12.206800 -7.560573
v 4.435484 6.202771 -3.587314
v 19.131935 1.045614 5.244445
v 13.373158 8.496799 -5.338697
v 6.083618 17.913895 -7.596625
v 5.996637 12.361073 -6.731299
v 1.550073 0.496571 2.164968
v 1.962309 0.125097 0.347780
v 6.314412 13.544096 -7.111809
v 12.937645 13.544096 -7.111809
v 16.624891 0.670737 1.408891
v 18.123749 -0.431471 6.348683
v 4.318841 6.268827 -3.796827
v 16.728838 -0.577318 -0.002034
v 16.991400 -1.066590 4.244323
v 12.975063 12.683311 -7.755531
v 13.045464 9.850971 -6.042437
v 6.187979 10.774421 -6.508450
v 4.656496 7.129910 -4.433795
v 15.601086 1.668674 -0.368980
v 3.651307 1.668911 -0.369438
v 3.650856 0.739893 -1.464169
v 13.520672 15.564459 -7.553346
v 13.528896 8.618901 -6.585691
v 13.730713 12.253424 -6.448665
v 5.730904 11.663067 -6.511469
v 4.345933 6.243615 -3.701787
v 6.513161 17.397053 -7.890582
v 2.627165 0.670737 1.408891
v 14.169921 4.520839 -4.391955
v 4.285575 6.457052 -4.231965
v 6.288967 10.040873 -6.134435
v 6.508450 17.408033 -7.985552
v 14.933215 6.268827 -3.796827
v 5.388825 10.195051 -5.678197
v 2.749055 -1.786183 2.389745
v 1.172048 -0.570607 6.209419
v 18.074379 0.134405 3.033633
v 2.757339 1.452819 0.444056
v 1.128307 -0.431472 6.348682
v 5.541469 6.831651 -4.595424
v 5.794884 10.053406 -5.960675
v 15.601200 0.739891 -1.464166
v 13.173658 17.023476 -7.482158
v 16.503000 -1.786183 2.389745
v 14.906123 6.243615 -3.701787
v 13.480595 15.361307 -7.508160
v 15.094471 1.625029 -1.096020
v 14.104430 8.483876 -5.196309
v 13.863231 10.195051 -5.678197
v 17.701982 0.496570 2.164968
v 16.788254 -0.690024 0.136762
v 13.710588 6.831651 -4.595424
v 6.078399 17.023476 -7.482160
v 6.285169 15.907790 -8.324218
v 16.774504 1.235366 0.796922
v 16.598297 -2.001942 2.033803
v 5.521344 12.253424 -6.448665
v 12.955271 10.057457 -6.088707
v 13.878621 11.231397 -7.437459
v 14.932969 -1.193339 0.945828
v 12.743608 17.408033 -7.985552
v 5.731385 15.564459 -7.553346
v 2.824106 1.973619 0.124904
v 3.955447 1.032496 -1.328822
v 15.018112 2.055680 -1.295608
v 5.606740 12.202151 -6.357333
v 14.051471 8.223627 -5.063601
v 13.168440 17.913895 -7.596625
v 4.233944 2.055680 -1.295608
v 4.968764 9.814977 -6.250402
v 12.966888 15.907788 -8.324218
v 17.770948 -1.587006 2.932893
v 6.069386 16.566938 -7.610055
v 6.201252 -2.501686 0.972000
v 16.494717 1.452819 0.444056
v 4.618535 3.997104 -2.493428
v 13.531954 7.590131 -5.129831
v 14.991006 -1.754897 0.555140
v 18.169115 -0.036962 3.081535
v 5.720103 7.590131 -5.129831
v 12.963090 10.040873 -6.134435
v 2.653759 -2.001942 2.033803
v 14.966482 6.457052 -4.231965
v 14.519948 7.697295 -4.225208
v 3.784796 0.368252 -0.406231
v 5.578226 12.144447 -6.337503
v 15.949298 3.104375 -0.860436
v 1.177676 0.134405 3.033632
v 15.962725 1.973144 -2.280361
v 13.418921 15.460114 -7.413393
v 4.157586 1.625029 -1.096020
v 6.249204 9.900351 -5.966489
v 0.976421 -0.344870 3.143596
v 15.296609 1.032495 -1.328822
v 14.633522 3.997104 -2.493428
v 13.639762 12.152555 -6.390390
v 15.943968 0.430898 -1.231596
v 3.308117 0.430915 -1.231613
v 4.732108 7.697295 -4.225208
v 14.075059 5.378023 -3.694253
v 14.946005 2.102026 -2.456770
v 13.050803 -2.501686 0.972000
v 3.689881 0.220462 -0.505355
v 13.686061 12.216649 -6.365085
v 16.071657 -1.287446 1.963030
v 2.104177 -1.403292 4.444398
v 6.482522 21.962624 -6.722020
v 4.056508 1.194052 -1.228724
v 13.755124 7.376070 -5.987733
v 12.769536 21.962624 -6.722020
v 13.673830 12.144447 -6.337503
v 13.820505 11.266926 -7.489650
v 14.413004 6.953782 -5.774621
v 13.774565 5.763175 -4.194191
v 13.154968 8.439833 -5.316100
v 5.280723 12.226143 -7.164968
v 16.801193 -1.662309 3.236319
v 15.572899 0.415600 0.006839
v 6.454068 14.180792 -7.474186
v 4.306051 2.102026 -2.456770
v 5.176997 5.378023 -3.694253
v 6.097088 8.439833 -5.316100
v 17.507603 0.184470 0.855744
v 5.588052 11.836096 -6.556928
v 6.242295 9.941785 -5.945497
v 1.946338 0.052176 4.290665
v 13.739902 10.819266 -6.212765
v 1.481105 -1.587003 2.932891
v 14.890266 6.389037 -3.640064
v 2.136036 -1.318720 4.461608
v 5.477491 5.763175 -4.194191
v 0.081462 0.721885 5.317748
v 5.373435 11.231397 -7.437459
v 13.158772 21.284582 -7.132374
v 5.771462 15.361307 -7.508160
v 4.569273 7.133128 -4.563012
v 17.015667 0.137574 2.541374
v 13.971334 12.226143 -7.164968
v 14.283293 9.814977 -6.250402
v 5.833137 15.460114 -7.413393
v 2.100813 1.095509 1.090292
v 1.082944 -0.036966 3.081525
v 15.195548 1.194052 -1.228724
v 5.232888 10.979817 -6.440931
v 5.914733 18.036190 -7.720034
v 2.323234 1.390718 0.186768
v 13.337323 18.036190 -7.720034
v 13.139022 20.948418 -7.357863
v 16.328663 -1.006874 0.167834
v 5.811278 -2.495496 1.208053
v 15.562176 0.220462 -0.505355
v 1.007262 -1.288667 3.985842
v 4.839053 6.953782 -5.774621
v 2.236390 0.137574 2.541374
v 6.027297 13.234699 -8.064136
v 14.682783 7.133128 -4.563012
v 13.752352 11.036349 -6.145710
v 14.157953 7.808876 -4.809058
v 13.047359 18.356161 -7.512832
v 4.730625 -1.198629 0.629400
v 6.093285 21.284582 -7.132374
v 15.470297 4.460860 -2.445876
v 3.679156 0.415600 0.006839
v 19.170593 0.721887 5.317746
v 13.440778 -2.495496 1.208053
v 4.308683 4.870939 -2.840314
v 4.361789 6.389037 -3.640064
v 3.322433 -1.525905 1.920803
v 16.271658 1.714610 -1.731555
v 16.427950 1.973619 0.124904
v 5.094103 7.808876 -4.809058
v 5.147626 8.483876 -5.196309
v 6.113035 20.948418 -7.357863
v 1.744455 0.184470 0.855744
v 6.368698 17.469000 -7.647047
v 1.600474 -0.744776 5.716835
v 5.512155 10.819266 -6.212765
v 5.052641 7.747617 -4.728202
v 5.082135 4.520839 -4.391955
v 5.496932 7.376070 -5.987733
v 0.169553 1.826663 5.465843
v 13.182671 16.566938 -7.610055
v 18.841166 1.992930 5.448239
v 14.168251 3.686237 -2.600466
v 3.781759 4.460860 -2.445876
v 2.502171 -1.196362 3.351566
v 14.222007 3.697967 -2.557465
v 0.062761 0.775185 6.219981
v 5.439540 7.423013 -6.047286
v 3.750976 4.445384 -2.683169
v 3.302758 3.104375 -0.860436
v 13.812516 7.423013 -6.047286
v 5.083806 3.686237 -2.600466
v 13.224759 13.234703 -8.064137
v 5.030049 3.697967 -2.557465
v 5.200585 8.223627 -5.063601
v 2.572420 1.572742 0.365615
v 15.511547 1.265926 -2.000594
v 17.152637 -1.174846 0.968790
v 4.214081 5.137422 -2.855754
v 0.182238 0.036026 6.147193
v 15.661561 -0.220216 0.384261
v 5.431550 11.266920 -7.489648
v 14.019168 10.979817 -6.440931
v 0.410890 1.992930 5.448239
v 16.749886 -1.196362 3.351566
v 1.991237 -1.117255 1.052382
v 12.883360 17.469000 -7.647047
v 3.740509 1.265926 -2.000594
v 4.644248 8.120749 -5.786567
v 15.152561 2.362096 -1.185512
v 6.204699 18.356161 -7.512832
v 15.501081 4.445384 -2.683169
v 14.607807 8.120749 -5.786567
v 4.099494 2.362097 -1.185511
v 19.069818 0.036025 6.147193
v 6.096956 9.940330 -5.955375
v 17.147879 -1.403292 4.444399
v 17.651583 -0.744775 5.716835
v 15.987021 0.239399 0.921563
v 5.963761 8.384087 -5.385356
v 6.453141 21.003576 -7.169147
v 14.552740 7.503784 -4.439116
v 14.943374 4.870939 -2.840314
v 4.699316 7.503784 -4.439116
v 5.085042 5.884989 -5.256533
v 19.189295 0.775184 6.219981
v 12.876571 14.545490 -8.061074
v 16.679636 1.572741 0.365617
v 1.425251 -1.669605 3.548381
v 16.928822 1.390718 0.186768
v 13.664003 11.836096 -6.556928
v 3.095607 2.274748 -1.976421
v 14.412141 7.780370 -4.285195
v 4.749017 -2.435076 1.151141
v 5.499705 11.036349 -6.145710
v 18.016827 0.205785 2.966974
v 14.503040 -2.435076 1.151141
v 0.684008 2.105989 5.848510
v 1.235229 0.205785 2.966974
v 16.829554 1.048612 1.095065
v 1.857655 0.105147 4.725543
v 5.971941 18.767698 -7.744282
v 17.116020 -1.318720 4.461609
v 16.768690 -1.644675 3.174128
v 18.011663 -1.136693 2.642636
v 5.132396 4.674944 -3.148203
v 17.052814 1.146889 0.107033
v 2.053544 0.475661 2.294156
v 2.199240 1.146889 0.107033
v 14.199415 7.747617 -4.728202
v 1.352646 0.377210 2.551300
v 17.198513 0.475661 2.294156
v 14.167016 5.884981 -5.256529
v 4.839915 7.780370 -4.285195
v 12.797989 14.180792 -7.474186
v 3.865571 4.556051 -3.878313
v 15.434843 4.303796 -3.731728
v 5.182145 10.716525 -6.407768
v 15.037975 5.137422 -2.855754
v 3.055950 2.467999 -0.866640
v 16.907597 -0.608088 3.590122
v 13.280116 18.767698 -7.744282
v 12.821216 16.845142 -7.552782
v 5.990508 8.391168 -5.453427
v 3.310173 2.795073 -2.554136
v 4.461518 4.237520 -4.266541
v 1.830455 -0.838527 5.305367
v 3.376711 2.890891 -2.697397
v 17.230570 0.964474 1.504361
v 4.024251 5.379622 -2.721769
v 13.457172 10.053406 -5.960675
v 15.631782 -0.167327 -0.047620
v 3.475909 3.499154 -1.436439
v 15.776148 3.499153 -1.436439
v 15.505670 0.041958 -0.247979
v 3.590495 -0.220216 0.384261
v 2.021486 0.964474 1.504361
v 12.798917 21.003576 -7.169147
v 12.922879 13.340514 -7.886090
v 1.389950 0.409615 2.452562
v 18.210009 1.799747 5.741287
v 4.817505 3.404105 -2.391542
v 16.480379 -1.916873 2.235142
v 17.899410 0.377210 2.551300
v 3.817212 4.303796 -3.731728
v 3.620275 -0.167326 -0.047620
v 13.996831 5.720963 -3.839303
v 14.755276 6.994181 -5.479520
v 18.483007 -0.421149 6.424966
v 14.119660 4.674944 -3.148203
v 2.346633 1.501179 0.443668
v 16.905422 1.501178 0.443668
v 17.421602 -0.838525 5.305367
v 18.568048 2.105989 5.848511
v 14.973184 2.948810 -1.654423
v 5.255225 5.720963 -3.839303
v 4.844338 4.643583 -3.033762
v 4.278872 2.948810 -1.654424
v 14.407719 4.643583 -3.033762
v 14.434551 3.404105 -2.391542
v 15.692654 3.254992 -1.500607
v 17.826527 -1.669787 3.548347
v 0.769049 -0.421149 6.424966
v 2.771677 -1.916873 2.235141
v 13.823698 13.358974 -7.744066
v 15.589049 -0.658828 0.934363
v 14.524216 3.839940 -2.484313
v 15.227806 5.379622 -2.721769
v 16.369162 2.328449 -0.384723
v 6.430841 16.845142 -7.552782
v 13.139261 19.188324 -7.998609
v 14.622137 5.085496 -3.099550
v 2.882894 2.328449 -0.384723
v 19.251207 0.965436 5.766323
v 0.000849 0.965436 5.766323
v 19.082504 1.826663 5.465843
v 6.329178 13.340514 -7.886090
v 0.219532 2.068011 5.774795
v 6.112796 19.188324 -7.998609
v 6.502119 16.123510 -7.838010
v 5.095410 4.450107 -3.354234
v 13.693910 11.205691 -7.542975
v 4.274929 -1.485394 1.232918
v 17.862106 0.409615 2.452562
v 13.166286 20.120293 -7.200950
v 19.032524 2.068010 5.774795
v 5.594807 13.006532 -6.872672
v 17.386166 0.765789 1.663274
v 16.196106 2.467998 -0.866640
v 5.075111 4.465795 -3.262228
v 13.668998 11.003787 -7.499534
v 13.657248 13.006532 -6.872672
v 3.610822 -0.302542 0.346206
v 5.802632 12.047196 -7.820826
v 1.518885 0.495673 3.439608
v 15.334554 -1.609717 1.550523
v 15.641234 -0.302542 0.346206
v 16.648241 1.522688 -0.865451
v 1.410723 0.348909 2.295529
v 5.117732 4.515917 -3.217255
v 3.559402 3.254992 -1.500607
v 13.449425 12.047196 -7.820826
v 14.799825 6.089973 -3.670740
v 5.131028 9.033706 -5.127142
v 4.629919 5.085496 -3.099550
v 6.459265 13.585991 -7.524456
v 14.121029 9.033706 -5.127142
v 1.042047 1.799747 5.741287
v 3.746386 0.041959 -0.247979
v 5.550345 14.384029 -7.498383
v 5.558146 11.205691 -7.542975
v 4.727840 3.839940 -2.484313
v 13.134904 16.936108 -7.474593
v 3.744191 -1.218167 0.216354
v 6.274960 19.898952 -7.367608
v 12.977098 19.898952 -7.367608
v 13.546381 10.923890 -6.268450
v 2.890373 1.540272 0.284308
v 5.884277 16.266310 -7.673825
v 13.288295 8.384087 -5.385356
v 5.583059 11.003787 -7.499534
v 6.085770 20.120295 -7.200950
v 14.153677 9.443508 -5.681863
v 6.387116 11.108398 -6.380566
v 5.098379 9.443508 -5.681863
v 3.813775 3.635248 -1.851338
v 2.743384 1.943446 0.086657
v 1.588396 0.794344 5.133959
v 13.167212 20.411022 -7.187224
v 15.026892 6.397863 -4.493064
v 5.573277 5.654501 -3.821295
v 13.678779 5.654501 -3.821295
v 17.841333 0.348908 2.295530
v 16.351032 2.389392 -0.565078
v 5.276064 5.907124 -3.923058
v 5.514266 14.116790 -7.507537
v 2.901023 2.389393 -0.565078
v 4.452231 6.089973 -3.670740
v 17.687696 0.398035 1.730325
v 12.749939 16.123510 -7.838010
v 13.701711 14.384029 -7.498383
v 13.975992 5.907124 -3.923058
v 16.508671 1.943446 0.086657
v 6.227628 10.100750 -6.327416
v 13.002851 9.900351 -5.966489
v 12.792792 13.585991 -7.524456
v 4.420915 6.692172 -5.289209
v 5.705675 10.923890 -6.268450
v 3.962053 2.484574 -1.109867
v 13.009761 9.941785 -5.945497
v 1.705150 0.800509 1.919580
v 15.713277 3.726633 -1.385609
v 5.428359 13.358974 -7.744066
v 14.659519 6.286040 -3.698079
v 17.546906 0.800509 1.919580
v 13.608860 15.621750 -7.910940
v 13.155100 9.940330 -5.955375
v 3.538779 3.726633 -1.385609
v 15.438281 3.635248 -1.851338
v 13.532830 7.774639 -5.207893
v 14.156647 4.450107 -3.354234
v 13.261550 8.391168 -5.453427
v 4.585555 2.434145 -2.191010
v 0.805336 -1.082128 4.495945
v 17.242971 -1.740213 2.022511
v 13.024428 10.100750 -6.327416
v 4.592537 6.286040 -3.698079
v 5.649095 15.490300 -8.068594
v 6.117153 16.936108 -7.474593
v 14.176946 4.465795 -3.262228
v 5.719226 7.774639 -5.207893
v 1.048241 0.741902 4.343672
v 13.737790 14.116790 -7.507537
v 15.932191 0.300367 -1.091665
v 1.865890 0.765790 1.663274
v 18.446726 -1.082116 4.495906
v 14.069911 10.716525 -6.407768
v 17.830727 -0.545453 1.728838
v 4.225164 6.397863 -4.493064
v 3.319866 0.300368 -1.091665
v 18.203815 0.741901 4.343672
v 14.276032 8.970338 -4.854086
v 1.564360 0.398036 1.730325
v 2.289148 0.010496 2.631318
v 17.038927 -0.114978 3.232388
v 2.009087 -1.740211 2.022511
v 6.490173 14.677126 -7.651711
v 12.864940 11.108398 -6.380566
v 2.024634 0.180883 3.249356
v 4.961600 4.903125 -4.714161
v 16.536053 -0.842993 0.096531
v 17.336035 0.279951 3.495891
v 4.105496 4.297577 -2.344412
v 13.367779 16.266310 -7.673825
v 13.602962 15.490300 -8.068594
v 6.084845 20.411022 -7.187224
v 17.948086 1.355478 5.918846
v 12.974204 11.460577 -6.664596
v 0.329800 0.880670 6.760764
v 17.833824 0.309769 2.170122
v 3.732903 4.628685 -3.168730
v 1.787920 0.394993 4.022743
v 1.418233 0.309769 2.170121
v 1.421327 -0.545454 1.728842
v 12.827870 20.821762 -7.268839
v 14.311051 8.886588 -4.722685
v 13.980042 -2.186364 1.247756
v 14.975857 1.391909 -1.191883
v 1.500281 0.388408 1.996587
v 5.169542 4.839967 -4.533299
v 16.962912 0.010493 2.631331
v 0.668165 2.004857 6.155504
v 6.074487 10.856886 -6.447556
v 6.369783 21.896509 -6.966805
v 1.744288 0.445290 3.854497
v 12.882274 21.896509 -6.966805
v 1.615480 -0.384336 5.877369
v 12.822894 20.682268 -7.350256
v 16.361683 1.540272 0.284308
v 12.828865 21.773836 -6.898080
v 18.922256 0.880670 6.760764
v 2.133029 0.876786 1.501814
v 3.972068 4.127672 -2.194161
v 18.583891 2.004857 6.155504
v 5.018847 4.063160 -3.361456
v 15.279988 4.127672 -2.194161
v 15.140206 4.713578 -2.736563
v 14.666500 2.434145 -2.191010
v 0.897161 -1.105001 3.978348
v 6.424186 20.821762 -7.268839
v 1.050486 0.988390 4.641126
v 13.583993 13.067646 -7.998899
v 1.303974 1.355474 5.918840
v 6.328753 13.158340 -6.938973
v 16.469404 1.955510 -0.344970
v 17.733171 0.495673 3.439608
v 17.697580 0.649231 2.452757
v 18.201571 0.988389 4.641126
v 17.227415 0.180876 3.249339
v 5.560082 13.177311 -6.830935
v 3.714148 0.265564 -0.087533
v 15.537909 0.265564 -0.087533
v 4.276200 1.391909 -1.191883
v 6.277852 11.460577 -6.664596
v 12.761884 14.677126 -7.651711
v 4.111848 4.713578 -2.736563
v 17.430864 0.235333 0.655959
v 16.097288 -0.285813 1.371712
v 13.528986 15.708633 -8.200946
v 6.371654 16.715933 -8.289589
v 17.636576 -0.384337 5.877369
v 17.026217 -1.670883 3.766565
v 6.429163 20.682268 -7.350256
v 1.847535 -1.805807 3.741530
v 14.134325 4.515917 -3.217255
v 6.345754 12.954822 -7.736221
v 12.923304 13.158340 -6.938971
v 13.205900 19.855186 -7.732797
v 15.146561 4.297577 -2.344412
v 6.443592 20.110786 -7.352424
v 13.115435 21.880798 -6.631905
v 6.046157 19.855186 -7.732799
v 14.290455 4.903125 -4.714161
v 13.938234 4.586791 -3.161814
v 5.723071 15.708633 -8.200946
v 15.290003 2.484574 -1.109867
v 4.698056 6.247060 -3.789552
v 13.691974 13.177311 -6.830935
v 6.535613 19.290588 -7.465137
v 13.118376 17.578909 -7.630178
v 12.835292 22.342060 -6.595930
v 2.493266 -1.900740 2.499054
v 3.540627 3.744099 -1.620407
v 12.857088 11.957605 -6.788734
v 14.156031 5.017912 -3.358997
v 18.402903 0.600903 4.336890
v 14.233208 4.063160 -3.361456
v 15.299196 -1.711338 1.591027
v 3.973311 4.414239 -2.222927
v 6.136622 21.880798 -6.631905
v 5.096026 5.017912 -3.358997
v 13.767459 6.528607 -4.499481
v 12.808465 20.110786 -7.352424
v 15.711430 3.744099 -1.620407
v 6.259740 22.587439 -6.575970
v 16.613413 -0.087357 2.069829
v 17.022730 -0.678684 0.373525
v 2.782652 1.955511 -0.344970
v 0.518594 2.158488 5.780313
v 15.278746 4.414239 -2.222927
v 18.209028 1.745760 6.102855
v 2.422503 1.048613 1.095065
v 17.612020 0.628954 2.460006
v 12.906303 12.954820 -7.736221
v 14.082514 4.839967 -4.533299
v 12.744074 16.190935 -8.006520
v 17.751776 0.388408 1.996587
v 13.177569 10.856886 -6.447556
v 6.394968 11.957605 -6.788734
v 12.988153 22.651184 -6.524544
v 5.668064 13.067646 -7.998899
v 1.159364 1.656197 5.805947
v 13.991841 4.605571 -3.123206
v 5.484598 6.528607 -4.499481
v 15.404372 0.528848 -0.730954
v 13.610452 12.570530 -7.898805
v 1.821192 0.235333 0.655959
v 12.880404 16.715933 -8.289589
v 18.150467 1.694565 6.033044
v 4.873125 8.697781 -5.447822
v 5.641605 12.570530 -7.898805
v 1.554475 0.649232 2.452757
v 0.902133 -0.931604 3.650793
v 13.062716 11.432528 -6.569048
v 0.989290 -0.970840 3.329751
v 5.113010 10.544714 -6.429621
v 5.313821 4.586791 -3.161814
v 0.556848 2.135123 5.690529
v 12.850011 21.691149 -6.979376
v 5.377063 11.251723 -6.161023
v 6.423192 21.773836 -6.898080
v 5.260215 4.605571 -3.123206
v 6.195214 12.327463 -6.747810
v 6.334584 11.876669 -6.854760
v 2.021255 1.021633 1.406392
v 17.230801 1.021633 1.406392
v 3.597877 -0.216402 0.220965
v 1.303455 1.336249 5.330010
v 13.524844 13.483519 -8.086820
v 14.378933 8.697781 -5.447822
v 5.670551 15.902796 -7.984720
v 4.916598 9.043452 -5.624064
v 1.640036 0.628954 2.460006
v 2.075368 0.914722 1.492813
v 17.176687 0.914721 1.492813
v 5.242820 10.491355 -6.184938
v 6.434772 11.987708 -6.820787
v 6.195187 11.515452 -7.503961
v 12.917473 11.876669 -6.854760
v 1.027393 0.069132 6.689325
v 5.358922 11.167791 -6.119314
v 4.011684 4.614236 -4.134789
v 18.624666 -0.727211 4.559595
v 3.847684 0.528848 -0.730954
v 13.056843 12.327463 -6.747810
v 13.874992 11.251723 -6.161023
v 2.523219 -0.577318 -0.002034
v 12.716444 19.290588 -7.465137
v 13.972540 11.275658 -7.348421
v 5.279516 11.275658 -7.348421
v 6.402047 21.691149 -6.979376
v 1.329549 0.761595 6.318088
v 4.245880 5.111105 -4.570288
v 1.043028 1.745760 6.102855
v 5.753208 8.576063 -5.348686
v 4.441215 6.309473 -3.388875
v 5.418916 11.268779 -6.132257
v 13.893135 11.167791 -6.119314
v 1.101589 1.694566 6.033045
v 13.409951 12.138493 -6.636165
v 13.833141 11.268779 -6.132257
v 18.224663 0.069132 6.689325
v 4.111648 4.518712 -4.206770
v 3.969327 0.930080 -0.663800
v 13.495366 14.928569 -7.384271
v 15.282729 0.930080 -0.663800
v 5.842104 12.138493 -6.636165
v 6.189340 11.432528 -6.569048
v 15.511783 4.400394 -1.969657
v 3.195577 -1.273605 0.320309
v 5.727212 13.483519 -8.086820
v 6.416765 22.342060 -6.595930
v 18.733461 2.158488 5.780313
v 17.922506 0.761598 6.318085
v 14.139046 10.544714 -6.429621
v 4.321254 2.366575 -1.513777
v 6.133681 17.578909 -7.630178
v 5.626126 8.541902 -5.323134
v 12.817285 11.987708 -6.820787
v 16.403351 0.464740 1.351449
v 14.918649 -0.960727 0.667368
v 15.654179 -0.216402 0.220965
v 1.825756 0.598437 2.280735
v 3.337348 -1.442341 1.875132
v 15.626611 -0.101672 0.104620
v 14.335459 9.043452 -5.624064
v 14.274477 3.866678 -2.865562
v 4.752337 3.310575 -3.353756
v 14.288652 3.769057 -2.983768
v 4.977580 3.866678 -2.865562
v 5.508392 8.342826 -5.221165
v 13.056870 11.515452 -7.503961
v 3.740274 4.400394 -1.969657
v 14.473719 -1.178402 0.271852
v 14.810842 6.309473 -3.388875
v 18.705479 -0.537372 4.709971
v 15.587239 4.265496 -3.193435
v 13.498849 8.576063 -5.348686
v 17.426300 0.598437 2.280735
v 15.307592 4.614191 -2.569020
v 5.391346 5.604241 -4.169254
v 1.552252 -0.928971 1.655132
v 15.652586 -0.053540 0.261661
v 16.952564 -1.628629 3.694248
v 0.849154 0.600903 4.336890
v 4.778337 -1.178402 0.271852
v 2.463811 -0.690031 0.136763
v 14.499721 3.310575 -3.353756
v 0.726337 2.043083 5.662556
v 18.695208 2.135123 5.690529
v 6.224659 22.362213 -6.702704
v 13.301840 16.918306 -8.338089
v 4.963404 3.769057 -2.983768
v 6.507983 16.190935 -8.006520
v 17.388206 0.146113 4.584025
v 2.848704 0.464739 1.351450
v 13.171993 19.823885 -7.459165
v 5.076816 -2.484693 1.359132
v 4.930612 3.622286 -3.139431
v 4.976024 8.970338 -4.854086
v 12.781869 21.255201 -7.000389
v 14.930802 2.366572 -1.513777
v 6.380406 16.758894 -7.596264
v 17.699804 -0.928971 1.655132
v 14.009236 10.491355 -6.184938
v 17.641712 -0.096830 5.913157
v 5.950217 16.918306 -8.338089
v 18.525719 2.043083 5.662556
v 6.326137 17.862471 -8.217452
v 2.787238 1.768567 0.116295
v 6.470188 21.255201 -7.000389
v 6.454772 16.662939 -7.710883
v 14.090525 11.284337 -6.810350
v 14.191579 4.585377 -3.121413
v 13.209527 19.665699 -7.507421
v 14.895504 5.491723 -3.212486
v 4.941004 8.886588 -4.722685
v 18.295490 0.225654 3.752670
v 2.633143 -1.358727 2.950386
v 15.674382 -0.574642 0.948523
v 13.625931 8.541902 -5.323134
v 5.374897 5.872931 -3.929622
v 4.141575 4.478496 -2.505048
v 15.006175 5.111098 -4.570286
v 5.161531 11.284337 -6.810350
v 6.080064 19.823885 -7.459165
v 13.619144 13.180348 -6.606041
v 2.450864 -1.662309 3.236319
v 14.321444 3.622286 -3.139431
v 5.008371 4.417843 -3.128312
v 16.464819 1.768567 0.116295
v 13.877160 5.872931 -3.929622
v 0.956566 0.225654 3.752670
v 6.042530 19.665699 -7.507421
v 5.060477 4.585377 -3.121413
v 4.356552 5.491723 -3.212486
v 5.632912 13.180348 -6.606041
v 6.452826 20.420156 -7.153679
v 14.175241 -2.484693 1.359132
v 14.331674 -1.317811 0.635514
v 3.944463 4.614191 -2.569020
v 12.799231 20.420156 -7.153679
v 12.871651 16.758894 -7.596264
v 14.527020 6.368698 -3.851751
v 18.189964 -1.149600 5.318948
v 3.625445 -0.101672 0.104620
v 5.272014 -2.186364 1.247756
v 1.062091 -1.149600 5.318948
v 1.610341 -0.096826 5.913165
v 18.325813 1.744277 5.401298
v 3.255721 3.076352 -1.648063
v 5.244701 11.080029 -6.440826
v 12.797286 16.662939 -7.710883
v 3.012872 -2.000147 2.096027
v 2.634185 1.794068 -0.650196
v 14.243685 4.417843 -3.128312
v 13.743665 8.342826 -5.221165
v 16.922152 -1.803121 1.608022
v 6.362052 14.250306 -8.031316
v 1.132273 -1.229190 3.190909
v 5.048571 4.405025 -3.295818
v 3.599470 -0.053540 0.261661
v 13.463486 8.127141 -5.372946
v 1.075679 -1.137554 3.230942
v 0.926243 1.744277 5.401298
v 15.316155 3.144065 -1.515248
v 13.027397 22.362213 -6.702704
v 6.336957 21.257929 -6.899063
v 18.092691 1.656197 5.805947
v 6.346496 15.678288 -8.248055
v 3.714944 -2.278710 1.741433
v 14.405434 9.194196 -6.094274
v 3.388652 3.535398 -1.541976
v 15.537111 4.531191 -3.020502
v 15.834420 3.571603 -2.132785
v 6.399680 12.854435 -7.418480
v 15.537113 -2.278710 1.741433
v 13.860710 5.604241 -4.169254
v 13.027369 22.285805 -6.766676
v 12.864880 16.004801 -7.509161
v 4.613212 4.063873 -4.184799
v 12.947687 14.861628 -7.364321
v 12.890005 14.250305 -8.031316
v 5.788569 8.127141 -5.372944
v 6.224688 22.285805 -6.766676
v 4.846622 9.194196 -6.094274
v 15.287355 -2.287647 1.711346
v 16.617870 1.794069 -0.650197
v 15.345500 4.690290 -2.804508
v 16.912252 -0.772507 0.329665
v 5.635589 13.592762 -6.998066
v 13.274195 19.113777 -7.836908
v 0.550610 -0.461545 6.125063
v 15.754506 1.328747 -2.051874
v 15.110481 4.478496 -2.505048
v 3.417636 3.571603 -2.132785
v 12.790208 12.287683 -6.936928
v 5.977862 19.113777 -7.836908
v 3.020763 2.540276 -1.498692
v 1.511790 0.476548 3.172004
v 5.966467 -1.980766 0.752223
v 17.740267 0.476548 3.172004
v 13.254513 19.086748 -7.914588
v 5.756690 14.928569 -7.384271
v 6.093336 21.056040 -6.860709
v 12.681401 13.120405 -6.929389
v 1.402696 0.865278 4.653903
v 3.935901 3.144065 -1.515248
v 16.618914 -1.358727 2.950386
v 16.332386 1.498252 -1.591076
v 3.964702 -2.287646 1.711346
v 6.570656 13.120405 -6.929389
v 18.701447 -0.461545 6.125063
v 14.203485 4.405025 -3.295818
v 12.925920 17.862471 -8.217452
v 14.643245 2.993693 -2.106275
v 13.158721 21.056040 -6.860711
v 13.244781 18.052330 -7.413342
v 19.056501 1.002740 6.584827
v 6.138385 20.696266 -7.528439
v 15.045958 5.763629 -4.712940
v 13.616467 13.592762 -6.998066
v 1.336593 0.399791 3.252838
v 6.115624 8.582254 -5.473902
v 1.503728 -1.671824 4.361232
v 6.304370 14.861628 -7.364321
v 5.997544 19.086748 -7.914588
v 16.648209 -1.424877 3.018042
v 6.387178 16.004801 -7.509161
v 17.948601 1.336249 5.330010
v 14.228601 7.330410 -4.542547
v 16.239183 -2.000149 2.096027
v 1.719178 -0.887376 1.292974
v 12.852378 12.854434 -7.418480
v 4.830101 4.492429 -4.500038
v 13.114845 -2.138843 0.610362
v 6.204221 22.072231 -6.559345
v 3.497550 1.328747 -2.051874
v 3.906555 4.690290 -2.804508
v 6.119854 21.961124 -6.684151
v 5.034561 5.423593 -3.614919
v 15.996336 3.076352 -1.648063
v 16.532722 -1.564011 2.682782
v 5.741747 13.907034 -7.114853
v 6.511132 21.143415 -6.996647
v 6.007276 18.052330 -7.413342
v 12.740925 21.143415 -6.996647
v 17.915462 0.399791 3.252838
v 16.772261 -1.416739 0.869483
v 13.136432 8.582254 -5.473902
v 0.195555 1.002740 6.584827
v 13.047835 22.072231 -6.559345
v 13.510309 13.907033 -7.114853
v 12.738719 21.065203 -7.023618
v 15.962852 2.298214 -2.411208
v 6.461849 12.287683 -6.936928
v 14.007356 11.080029 -6.440826
v 14.426021 3.291151 -2.527786
v 6.137211 -2.138843 0.610362
v 13.132202 21.961124 -6.684151
v 6.443357 19.982483 -7.552464
v 4.608811 2.993693 -2.106275
v 18.436319 -0.555889 3.699276
v 2.603848 -1.424877 3.018042
v 12.915100 21.257929 -6.899063
v 5.040884 6.739948 -5.725435
v 2.229420 -0.678778 0.373486
v 4.826036 3.291151 -2.527786
v 5.777243 7.543563 -5.519226
v 15.535618 0.634883 -0.155120
v 13.474813 7.543563 -5.519226
v 3.265012 0.239513 0.921550
v 13.537483 14.583347 -7.076881
v 15.844897 1.147227 -1.889765
v 0.706633 1.509832 6.533432
v 15.863403 3.535398 -1.541976
v 12.826097 16.200874 -7.673726
v 12.850654 11.980857 -6.749105
v 2.939036 -1.938153 2.173026
v 2.719334 -1.564011 2.682782
v 18.976572 0.978802 6.693081
v 6.513338 21.065203 -7.023618
v 14.211172 6.739949 -5.725437
v 16.840614 -1.877406 2.666752
v 2.680922 -0.961201 2.726261
v 13.113672 20.696266 -7.528439
v 16.313021 -1.938153 2.173026
v 3.546196 3.753863 -1.516389
v 3.407155 1.147239 -1.889775
v 2.417117 -1.292907 0.772381
v 6.425960 16.200874 -7.673726
v 16.056376 -1.273622 0.320289
v 0.543583 1.759536 5.248949
v 15.091566 5.702923 -3.680608
v 1.666503 0.248303 5.646360
v 3.716438 0.634883 -0.155120
v 6.224739 19.492079 -7.937261
v 15.705860 3.753863 -1.516389
v 2.344785 -0.607921 3.588444
v 14.168833 4.305557 -3.482072
v 6.268775 10.868921 -6.762703
v 4.119123 5.875101 -4.010068
v 2.972138 2.295998 -0.316177
v 0.275485 0.978803 6.693081
v 15.590846 -1.603812 1.717842
v 16.279919 2.295997 -0.316177
v 6.095895 20.958912 -7.185962
v 6.465213 17.270947 -7.646165
v 12.786844 17.270947 -7.646165
v 17.490393 0.386710 4.676662
v 1.571579 0.535553 2.054673
v 2.998545 2.455360 -0.331796
v 15.084810 2.306116 -1.245376
v 18.545424 1.509832 6.533432
v 18.708473 1.759536 5.248949
v 3.719063 0.456246 -0.144888
v 17.532875 -0.887381 1.292972
v 16.253511 2.455360 -0.331796
v 13.053678 10.266084 -6.234770
v 1.992564 0.292366 2.943376
v 6.367971 20.040621 -7.713215
v 12.884086 20.040621 -7.713215
v 0.690608 0.914990 6.852700
v 12.808700 19.982483 -7.552464
v 12.983282 10.868921 -6.762703
v 15.132933 5.875101 -4.010068
v 16.115479 1.686171 -1.980388
v 2.592242 -1.886103 1.468803
v 15.734746 3.686821 -2.032398
v 14.326771 7.666437 -4.452550
v 16.334030 1.910997 -1.532132
v 6.095755 20.987820 -7.273864
v 5.207425 10.056700 -5.596525
v 12.929787 12.032534 -6.706748
v 4.167245 2.306116 -1.245376
v 3.884200 1.255405 -1.916424
v 17.901346 -1.281859 2.523210
v 4.925286 7.666437 -4.452550
v 13.156162 20.958912 -7.185962
v 13.292422 15.962274 -7.477807
v 2.675087 -1.720974 1.131568
v 3.517310 3.686821 -2.032398
v 19.094797 1.201256 6.343839
v 13.285589 -1.980766 0.752223
v 6.237983 11.636988 -6.738398
v 17.722488 -1.320443 2.084879
v 14.044632 10.056700 -5.596525
v 17.321495 -0.809299 5.107235
v 17.680477 0.535553 2.054673
v 17.841736 1.032813 5.005299
v 2.329905 -1.803121 1.608022
v 13.252869 18.954987 -7.963882
v 5.999188 18.954987 -7.963882
v 15.014686 5.727356 -3.574290
v 2.571697 1.662257 0.075287
v 15.532993 0.456246 -0.144888
v 5.959634 15.962274 -7.477807
v 6.108197 20.224342 -7.684592
v 1.350714 -1.281862 2.523204
v 5.023457 7.330410 -4.542547
v 5.083223 4.305557 -3.482072
v 12.991611 10.143230 -6.175847
v 16.680359 1.662255 0.075287
v 13.014073 11.636988 -6.738398
v 16.292238 1.284366 0.531658
v 17.722876 0.532265 2.739053
v 0.157259 1.201256 6.343838
v 6.198379 10.266084 -6.234770
v 1.930556 -0.809299 5.107246
v 14.217496 5.423593 -3.614919
v 2.429652 -0.024598 2.366449
v 1.529180 0.532265 2.739053
v 1.529573 -1.320439 2.084862
v 13.292561 18.347258 -7.532467
v 3.395878 3.559285 -1.820705
v 13.156302 20.987820 -7.273864
v 2.959817 1.284366 0.531658
v 15.281423 -1.464031 1.406894
v 6.260445 10.143230 -6.175847
v 3.976583 -0.979764 0.982401
v 12.968844 9.909753 -6.016778
v 13.124477 10.620517 -6.449527
v 5.388690 12.403272 -6.915742
v 6.292541 19.279552 -7.364731
v 14.192658 -1.970864 1.199282
v 13.486041 16.140148 -8.245189
v 1.410321 1.032812 5.005297
v 17.288521 0.213431 3.528188
v 5.714574 14.583347 -7.076881
v 12.853115 12.011747 -7.145602
v 6.202802 19.374725 -7.345534
v 6.127578 10.620517 -6.449527
v 13.143861 20.224342 -7.684592
v 13.331687 8.401286 -5.362134
v 5.699127 13.811625 -7.094915
v 17.839243 0.423944 2.889584
v 14.931984 5.812153 -3.610175
v 15.043962 1.692999 -2.060408
v 13.489320 7.100698 -4.986028
v 4.035230 1.108115 -0.956573
v 15.216825 1.108114 -0.956573
v 15.856179 3.559285 -1.820705
v 15.367856 1.255404 -1.916424
v 2.629481 1.743249 0.076851
v 5.959496 18.347258 -7.532467
v 1.412813 0.423944 2.889584
v 4.160491 5.702923 -3.680608
v 6.162420 10.846715 -6.461131
v 13.552925 13.811658 -7.094925
v 1.595929 0.558273 3.901803
v 6.283212 9.909753 -6.016778
v 15.099298 5.094554 -4.459551
v 16.671907 1.738468 -0.160936
v 2.674273 -1.295193 2.848750
v 17.892979 0.247351 2.269050
v 17.259493 0.292366 2.943376
v 13.089636 10.846715 -6.461131
v 16.233837 -2.070664 1.503957
v 12.959517 19.279552 -7.364731
v 17.587597 0.566586 2.649356
v 3.872712 -1.367569 1.399315
v 15.939495 -0.861552 0.010325
v 6.214828 10.216662 -6.164320
v 3.312561 -0.861552 0.010325
v 13.027319 19.492079 -7.937261
v 17.167992 -0.595578 0.500017
v 16.577784 -1.295193 2.848750
v 2.872407 2.246548 -0.699774
v 4.112134 5.064463 -4.395944
v 4.208096 1.692999 -2.060408
v 15.367287 4.415094 -1.980014
v 5.920370 8.401286 -5.362134
v 3.221963 -1.057968 1.799370
v 3.884769 4.415094 -1.980014
v 3.228492 2.995093 -0.876498
v 13.246177 18.291821 -7.462202
v 5.755819 -2.550931 1.092539
v 12.743503 15.512595 -7.456125
v 13.037229 10.216662 -6.164320
v 16.379648 2.246547 -0.699774
v 13.955812 5.576240 -3.833396
v 1.664460 0.566586 2.649356
v 13.055267 21.457781 -7.228273
v 5.602317 -2.547604 1.188471
v 18.142467 0.521204 3.977462
v 6.508555 15.512595 -7.456125
v 4.914699 3.379948 -2.460541
v 6.005880 18.291821 -7.462202
v 13.863366 12.403272 -6.915742
v 2.084065 -0.595571 0.500013
v 17.959843 1.425362 5.529050
v 2.580149 1.738468 -0.160936
v 17.705406 -1.224181 5.308666
v 17.413118 0.108994 4.848804
v 17.798628 0.614704 6.103414
v 6.401403 11.980857 -6.749105
v 14.337358 3.379948 -2.460541
v 13.049254 19.374725 -7.345534
v 5.762737 7.100698 -4.986028
v 5.974087 8.641700 -6.148340
v 4.048828 1.931949 -0.990636
v 5.361115 11.041689 -6.177983
v 5.586074 15.136411 -7.838119
v 13.277968 8.641700 -6.148340
v 4.237370 5.727356 -3.574290
v 2.811768 -1.670079 2.398151
v 16.241831 -1.900938 2.143218
v 13.665983 15.136411 -7.838119
v 6.322269 12.032534 -6.706748
v 16.622576 1.743249 0.076851
v 5.904129 18.108702 -7.699733
v 16.282110 1.500517 0.299834
v 1.453428 0.614705 6.103414
v 3.010224 -1.900938 2.143218
v 1.109589 0.521205 3.977462
v 13.835494 5.661991 -4.406151
v 6.196790 21.457781 -7.228273
v 16.121542 2.127843 -0.385134
v 13.036574 15.988799 -8.366726
v 16.749838 0.988984 -0.699896
v 5.296246 5.576240 -3.833396
v 17.793320 -1.113011 5.483799
v 14.682780 6.711255 -3.975502
v 3.130515 2.127844 -0.385134
v 5.274097 4.563880 -3.194194
v 12.848586 12.011868 -6.710908
v 2.969945 1.500518 0.299834
v 6.398941 12.011747 -7.145602
v 5.416563 5.661991 -4.406151
v 5.624238 15.116063 -7.669206
v 16.099022 -0.864574 1.792889
v 5.302343 -2.498880 1.312306
v 1.359078 0.247351 2.269050
v 3.191383 -1.993373 1.235965
v 16.440289 -1.670079 2.398151
v 6.403470 12.011868 -6.710908
v 3.267400 3.179804 -1.799747
v 13.731757 8.032272 -6.376904
v 16.392708 -1.585746 2.372127
v 15.203228 1.931949 -0.990636
v 4.895695 7.509738 -4.463427
v 13.393889 14.911754 -7.312407
v 14.356360 7.509738 -4.463427
v 15.984656 3.179804 -1.799747
v 1.689580 0.567687 1.591995
v 1.546651 -1.224181 5.308666
v 13.335713 8.344644 -6.123402
v 5.916343 8.344644 -6.123402
v 13.285454 8.876566 -5.579557
v 1.458736 -1.113009 5.483799
v 19.113163 1.956148 5.732404
v 5.728443 7.090082 -5.171736
v 5.966602 8.876566 -5.579557
v 13.523614 7.090082 -5.171736
v 13.977959 4.563880 -3.194194
v 17.562475 0.567687 1.591995
v 4.569276 6.711255 -3.975502
v 13.496237 -2.550931 1.092539
v 16.207182 2.379002 -0.340432
v 12.834718 16.142944 -8.224605
v 14.100304 9.301707 -5.497548
v 14.651565 6.716839 -3.999002
v 13.649739 -2.547605 1.188471
v 3.044873 2.379003 -0.340432
v 13.639176 14.764454 -8.061296
v 12.973015 21.137270 -7.372015
v 3.633625 -0.979610 0.109239
v 16.231293 2.540278 -1.498692
v 16.339249 0.240766 -0.921084
v 17.663498 0.793931 5.133608
v 15.618431 -0.979610 0.109239
v 4.600491 6.716839 -3.999002
v 4.320073 5.812153 -3.610173
v 13.949713 -2.498880 1.312306
v 13.890941 11.041689 -6.177983
v 5.520299 8.032272 -6.376904
v 14.641215 -1.344428 0.293584
v 2.502217 0.988985 -0.699896
v 2.859349 -1.585746 2.372127
v 2.912807 0.240766 -0.921084
v 1.292214 1.425362 5.529050
v 17.318710 0.180583 3.967257
v 13.347928 18.108702 -7.699733
v 4.457755 6.408486 -3.384807
v 13.049195 22.332628 -6.653343
v 15.235852 -0.691522 0.636320
v 16.105141 2.580649 -0.857774
v 12.948678 19.130493 -7.438006
v 4.610841 -1.344427 0.293584
v 15.301878 4.534652 -2.387845
v 13.031359 21.525629 -6.894409
v 3.146916 2.580650 -0.857774
v 14.982871 2.900111 -3.287318
v 15.922819 3.069217 -1.135892
v 6.215483 15.988800 -8.366726
v 3.950179 4.534652 -2.387845
v 18.810371 -0.282750 4.836517
v 18.561449 0.914990 6.852700
v 16.090576 0.237421 -1.023166
v 16.074106 -1.127284 1.897879
v 12.724315 15.893579 -7.792254
v 5.612880 14.764454 -8.061296
v 6.051177 15.592888 -7.387957
v 4.877582 7.726378 -4.314943
v 6.303379 19.130493 -7.438006
v 18.717339 -0.325266 4.550628
v 6.202861 22.332628 -6.653343
v 13.434478 7.034633 -4.591277
v 5.766016 16.140148 -8.245189
v 3.322963 -0.124514 0.985092
v 6.220698 21.525629 -6.894409
v 0.138894 1.956148 5.732403
v 17.151243 1.095509 1.090292
v 0.868117 0.521687 6.867770
v 0.116951 1.909528 5.800354
v 3.294885 -1.137421 0.182117
v 16.468815 -2.047046 1.779417
v 6.279043 21.137270 -7.372015
v 17.081366 0.926737 1.373944
v 5.858167 14.911754 -7.312407
v 13.767640 5.687196 -3.826042
v 18.452351 -1.056724 4.955986
v 6.220853 21.438328 -6.904948
v 5.151753 9.301707 -5.497548
v 14.235067 4.007601 -3.851134
v 12.973105 13.399044 -7.957127
v 13.031204 21.438328 -6.904948
v 5.652548 14.858734 -7.500190
v 6.527742 15.893579 -7.792254
v 18.383940 0.521687 6.867770
v 19.079185 0.122239 5.346386
v 19.135105 1.909528 5.800354
v 13.549139 15.011850 -7.500729
v 16.997847 -1.023321 0.640257
v 12.757363 17.564360 -7.869221
v 6.058764 18.070898 -7.457324
v 13.406166 16.143145 -7.662443
v 6.506782 16.801329 -7.582647
v 14.452932 5.731821 -3.564192
v 16.669067 -1.674169 1.134344
v 5.647330 10.925711 -7.494865
v 5.573201 6.376647 -5.140089
v 6.278952 13.399044 -7.957127
v 3.329237 3.069217 -1.135892
v 1.768459 -0.022676 0.778005
v 3.161479 0.237415 -1.023157
v 5.925937 14.767304 -7.251834
v 13.326119 14.767304 -7.251834
v 13.678856 6.376647 -5.140089
v 3.200310 2.946904 -0.969484
v 18.462275 0.479680 6.886600
v 14.794301 6.408486 -3.384807
v 5.484416 5.687196 -3.826042
v 6.406833 22.253351 -6.564893
v 13.599508 14.858734 -7.500190
v 17.849360 0.865276 4.653903
v 6.556907 16.916636 -7.523445
v 15.908816 -1.658568 1.944705
v 15.592424 0.661130 -1.346016
v 12.621209 15.710645 -7.364594
v 17.142702 1.155517 1.025638
v 2.300528 1.241930 0.825141
v 13.200880 15.592888 -7.387957
v 0.789781 0.479680 6.886600
v 5.245173 4.673795 -3.398305
v 14.763040 2.735958 -1.809968
v 0.799705 -1.056724 4.955983
v 15.053301 2.746788 -1.495405
v 5.287828 10.588040 -7.229187
v 2.484818 -0.994355 3.351484
v 16.028759 2.479354 -0.776548
v 0.172870 0.122240 5.346386
v 4.489015 2.735958 -1.809968
v 16.767239 -0.994355 3.351478
v 5.817578 7.034633 -4.591277
v 15.667376 0.695851 -1.449900
v 4.885756 6.299231 -5.469018
v 12.845224 22.253351 -6.564893
v 15.624063 3.151652 -3.123561
v 17.483597 -0.022676 0.778005
v 16.023563 2.995093 -0.876498
v 6.436728 18.700457 -7.668667
v 15.506053 3.520395 -3.387995
v 16.051746 2.946904 -0.969484
v 13.241381 19.019464 -7.624166
v 14.787860 3.175563 -1.965093
v 4.428662 6.437517 -3.408020
v 14.823394 6.437517 -3.408020
v 14.849757 2.024972 -1.628539
v 13.193293 18.070898 -7.457324
[truncated: 1,324,346 more chars]
